# Supplementary material for: Genome-wide association study on metabolite accumulation in a wild barley NAM population reveals natural variation in sugar metabolism
Source: PLoS One. 2021 Feb 16;16(2):e0246510. doi: 10.1371/journal.pone.0246510 (PMC7886226; doi:10.1371/journal.pone.0246510)
Supplement: S1 Table — (XLSX) [file pone.0246510.s008.xlsx]

## Sheet: S1 Table
S1 Table. List of metabolites 1st sampling date
Metabolite	Substance group	Call signa	NAb
Butanoic acid	carboxylic acid	TMET1	1
Mannose phosphate	sugar	TMET2	1
Hexanedioic acid	dicarboxylic acid	TMET3	4
L-Threitol	sugar alcohol C4	TMET4	70
2-Ketoglutaric acid	dicarboxylic acid	TMET5	6
5-Hydroxytryptophan	amino acid	TMET7	2
Alanin	amino acid	TMET8	45
Allylamine	amide	TMET9	17
Arabinose	sugar C5	TMET10	10
Arbutin	glucoside	TMET11	264
Ascorbic acid	carboxylic acid	TMET12	0
Aspartate	amino acid	TMET13	76
Azelaic acid	dicarboxylic acid	TMET14	98
Butenedioic acid	dicarboxylic acid	TMET15	66
C32	standardc	TMET16	32
Decanoic acid	fatty acid	TMET17	599
D-erythro-2-pentulose phosphate	sugar C5	TMET18	4
Dihydroxybutanoic acid	fatty acid	TMET19	455
Diphenyl isophthalate	aromatic compound	TMET20	33
Docosan	standardc	TMET21	0
Dodecane	standardc	TMET22	2
Dodecanoic acid	fatty acid	TMET23	10
Fructose	sugar C6	TMET24	1
Fucose	sugar C6	TMET26	1
Fumerat	dicarboxylic acid	TMET27	5
GABA	amino acid	TMET28	571
Galactaric acid	dicarboxylic acid	TMET30	56
Galactinol	sugar alcohol C6	TMET31	227
Galactose	sugar C6	TMET32	6
Gluconic acid	carboxylic acid C6	TMET33	71
Glucose	sugar C6	TMET35	4
Glutamate	amino acid	TMET37	215
Glyceric acid	carboxylic acid C3	TMET38	0
Glycine	amino acid	TMET39	0
Glycolic acid	carboxylic acid	TMET40	185
Hexaconic acid	fatty acid	TMET41	6
Hexadecanoic acid, butyl ester	carboxylic acid ester	TMET42	636
Isocitric acid	carboxylic acid	TMET43	6
Isocitric acid lactone	dicarboxylic acid	TMET44	133
Isoleucine	amino acid	TMET45	6
Itaconic acid	dicarboxylic acid	TMET46	74
Lactate	sugar C3	TMET47	174
Leucine	amino acid	TMET48	4
Maleic acid	dicarboxylic acid	TMET49	374
Malic acid	dicarboxylic acid	TMET50	2
Malonic acid	dicarboxylic acid	TMET51	4
Mannose	sugar C6	TMET52	68
Methylhistidine	amino acid	TMET53	14
Methylmaleic acid	dicarboxylic acid	TMET54	113
Methylmalonic acid	dicarboxylic acid	TMET55	2
Methylsuccinic acid	dicarboxylic acid	TMET56	992
Myo-Inositol	C6 alcohol	TMET57	1
N,N-Diethylcarbamate	carbamate	TMET58	19
Nonadecane	standardc	TMET59	26
Octacosan	standardc	TMET60	1
Octadecan	standardc	TMET61	35
Oxalic acid	dicarboxylic acid	TMET62	19
Oxoglutaric acid	dicarboxylic acid	TMET63	7
Oxoproline	amino acid	TMET64	2
Palmitic acid	fatty acid	TMET65	11
Pentadecan	standardc	TMET66	0
Phenylalanin	amino acid	TMET67	1237
Phosphoric acid	phosphate	TMET68	4
Phosphoric acid propyl ester	ester	TMET69	12
Pipecolic acid	amino acid	TMET70	33
Proline	amino acid	TMET71	288
Putrescine	diamine	TMET72	40
Pyruvate	ketocarbolyx acid	TMET73	174
Quininic acid	cyclohexancarboxylic acid	TMET74	13
Rhamnose	sugar C6	TMET75	13
Ribitol	sugar alcohol C5	TMET76	26
Ribonic acid	sugar alcohol C5	TMET77	0
Serin	amino acid	TMET78	87
Shikimic acid	cyclohexancarboxylic acid	TMET79	18
Stearic acid	fatty acid	TMET80	16
Succinic acid	dicarboxylic acid	TMET81	46
Sucrose	disaccharide	TMET82	0
Threonic acid	sugar acid	TMET83	1
Threonine	amino acid	TMET85	2
Turanose	disaccharide	TMET86	17
unknown_0008	unknown	TMET87	20
unknown_0016	unknown	TMET88	0
unknown_0019	sugar-like	TMET89	255
unknown_0023	sugar-like	TMET90	1
unknown_0024	unknown	TMET91	3
unknown_0028	sugar-like	TMET92	1
unknown_0029	sugar-like	TMET93	3
unknown_0030	2-keto-l-gluconic acid	TMET94	1
unknown_0031	unknown	TMET95	1
unknown_0034	unknown	TMET96	10
unknown_0041	unknown	TMET97	871
unknown_0044	unknown	TMET98	17
unknown_0046	unknown	TMET99	1
unknown_0048	disaccharide	TMET100	4
unknown_0049	unknown	TMET101	2
unknown_0050	sugar-like	TMET102	0
unknown_0053	fatty acid	TMET103	1
unknown_0055	unknown	TMET104	1
unknown_0057	unknown	TMET105	1
unknown_0058	unknown	TMET106	2
unknown_0059	sugar-like	TMET107	54
unknown_0060	sugar-like	TMET108	32
unknown_0061	sugar-like	TMET109	1
unknown_0064	unknown	TMET110	1
unknown_0065	sugar-like	TMET111	0
unknown_0066	sugar-like	TMET112	93
unknown_0067	sugar-like	TMET113	78
unknown_0068	sugar-like	TMET114	3
unknown_0071	disaccharide	TMET115	39
unknown_0072	sugar-like	TMET116	1
unknown_0073	disaccharide	TMET117	3
unknown_0074	sugar-like	TMET118	8
unknown_0075	disaccharide	TMET119	0
unknown_0076	quinone	TMET120	82
unknown_0078	disaccharide	TMET121	3
unknown_0080	disaccharide	TMET122	0
unknown_0081	disaccharide	TMET123	19
unknown_0082	disaccharide	TMET124	17
unknown_0083	disaccharide	TMET125	137
unknown_0086	disaccharide	TMET126	35
unknown_0087	disaccharide	TMET127	9
unknown_0089	disaccharide	TMET128	33
unknown_0090	unknown	TMET129	32
unknown_0091	disaccharide	TMET130	10
unknown_0092	unknown	TMET131	415
unknown_0093	unknown	TMET132	30
unknown_0094	unknown	TMET133	52
unknown_0095	unknown	TMET134	603
unknown_0096	unknown	TMET135	4
unknown_0097	unknown	TMET136	6
unknown_0098	unknown	TMET137	28
unknown_0099	sugar-like	TMET138	280
unknown_0100	unknown	TMET139	120
unknown_0101	organic acid	TMET140	16
unknown_0102	sugar-like	TMET141	13
unknown_0103	sugar-like	TMET142	60
unknown_0104	unknown	TMET143	58
unknown_0105	sugar-like	TMET144	17
unknown_0106	unknown	TMET145	106
unknown_0109	unknown	TMET146	26
unknown_0110	sugar-like	TMET147	40
unknown_0111	disaccharide	TMET148	1284
unknown_0114	disaccharide	TMET149	144
unknown_0115	disaccharide	TMET150	49
unknown_0117	disaccharid/polysaccharide	TMET151	79
unknown_0118	polysaccharide	TMET152	55
unknown_0119	disaccharide	TMET153	93
unknown_0120	sugar-like	TMET154	34
unknown_0121	disaccharid/polysaccharide	TMET155	11
Valine	amino acid	TMET156	2
Xylitol	sugar alcohol	TMET157	37
Xylose	sugar C5	TMET158	2
a Call sign of metabolite in data analysis
b Missing values, metabolites with > 10 % NAs were removed from data set , highlighted in red
c Standards were removed from the data set, highlighted in yellow
