# Supplementary material for: Genome-wide association study on metabolite accumulation in a wild barley NAM population reveals natural variation in sugar metabolism
Source: PLoS One. 2021 Feb 16;16(2):e0246510. doi: 10.1371/journal.pone.0246510 (PMC7886226; doi:10.1371/journal.pone.0246510)
Supplement: S2 Table — (XLSX) [file pone.0246510.s009.xlsx]

## Sheet: Table S2
Table S2. List of metabolites 2nd sampling date
Metabolite	Substance group	Call signa	NAb
Butanoic acid	carboxylic acid	TMET1	10
D-Mannose phosphate	sugar	TMET2	2
Hexanedioic acid	dicarboxylic acid	TMET3	1
L-Threitol	sugar alcohol C4	TMET4	3
2-Ketoglutaric acid	dicarboxylic acid	TMET5	13
5-Hydroxytryptophan	amino acid	TMET7	5
Alanin	amino acid	TMET8	3
Allylamine	amide	TMET9	2
Arabinose	sugar C5	TMET10	0
Arbutin	glucoside	TMET11	0
Ascorbic acid	carboxylic acid	TMET12	0
Aspartate	amino acid	TMET13	13
Azelaic acid	dicarboxylic acid	TMET14	29
Butenedioic acid	dicarboxylic acid	TMET15	136
C32	standard	TMET16	0
Decanoic acid	fatty acid	TMET17	42
D-erythro-2-pentulose phosphate	sugar C5	TMET18	202
Dihydroxybutanoic acid	fatty acid	TMET19	166
Diphenyl isophthalate	aromatic compound	TMET20	1007
Docosan	standard	TMET21	0
Dodecane	standard	TMET22	0
Dodecanoic acid	fatty acid	TMET23	2
Fructose	sugar C6	TMET24	1
Fucose	sugar C6	TMET26	2
Fumerat	dicarboxylic acid	TMET27	23
GABA	amino acid	TMET28	1323
Galactaric acid	dicarboxylic acid	TMET30	18
Galactinol	sugar alcohol C6	TMET31	307
Galactose	sugar C6	TMET32	0
Gluconic acid	carboxylic acid C6	TMET33	12
Glucose	sugar C6	TMET35	2
Glutamate	amino acid	TMET37	843
Glyceric acid	carboxylic acid C3	TMET38	0
Glycine	amino acid	TMET39	0
Glycolic acid	carboxylic acid	TMET40	197
Hexaconic acid	fatty acid	TMET41	0
Hexadecanoic acid, butyl ester	carboxylic acid ester	TMET42	39
Isocitric acid	carboxylic acid	TMET43	4
Isocitric acid lactone	dicarboxylic acid	TMET44	20
Isoleucine	amino acid	TMET45	8
Itaconic acid	dicarboxylic acid	TMET46	160
Lactate	sugar C3	TMET47	58
Leucine	amino acid	TMET48	15
Maleic acid	dicarboxylic acid	TMET49	411
Malic acid	dicarboxylic acid	TMET50	0
Malonic acid	dicarboxylic acid	TMET51	70
Mannose	sugar C6	TMET52	4
Methylhistidine	amino acid	TMET53	4
Methylmaleic acid	dicarboxylic acid	TMET54	15
Methylmalonic acid	dicarboxylic acid	TMET55	805
Methylsuccinic acid	dicarboxylic acid	TMET56	610
Myo-Inositol	C6 alcohol	TMET57	0
N,N-Diethylcarbamate	carbamate	TMET58	11
Nonadecane	standard	TMET59	0
Octacosan	standard	TMET60	0
Octadecane	standard	TMET61	0
Oxalic acid	dicarboxylic acid	TMET62	2
Oxoglutaric acid	dicarboxylic acid	TMET63	7
Oxoproline	amino acid	TMET64	3
Palmitic acid	fatty acid	TMET65	0
Pentadecane	standard	TMET66	0
Phenylalanin	amino acid	TMET67	1374
Phosphoric acid	phosphate	TMET68	2
Phosphoric acid propyl ester	ester	TMET69	21
Pipecolic acid	amino acid	TMET70	1
Proline	amino acid	TMET71	481
Putrescine	diamine	TMET72	8
Pyruvate	ketocarboxylic acid	TMET73	47
Quininic acid	cyclohexancarboxylic acid	TMET74	18
Rhamnose	sugar C6	TMET75	15
Ribitol	sugar alcohol C5	TMET76	95
Ribonic acid	sugar alcohol C5	TMET77	2
Serin	amino acid	TMET78	263
Shikimic acid	cyclohexancarboxylic acid	TMET79	10
Stearic acid	fatty acid	TMET80	0
Succinic acid	dicarboxylic acid	TMET81	216
Sucrose	disaccharide	TMET82	0
Threonic acid	sugar acid	TMET83	0
Threonine	amino acid	TMET85	0
Turanose	disaccharide	TMET86	0
unknown_0008	unknown	TMET87	3
unknown_0016	unknown	TMET88	0
unknown_0019	sugar-like	TMET89	13
unknown_0023	sugar-like	TMET90	2
unknown_0024	unknown	TMET91	0
unknown_0028	sugar-like	TMET92	1
unknown_0029	sugar-like	TMET93	8
unknown_0030	unknown	TMET94	1
unknown_0031	unknown	TMET95	0
unknown_0034	unknown	TMET96	1
unknown_0041	unknown	TMET97	153
unknown_0044	unknown	TMET98	671
unknown_0046	unknown	TMET99	1
unknown_0048	disaccharide	TMET100	119
unknown_0049	unknown	TMET101	6
unknown_0050	sugar-like	TMET102	0
unknown_0053	fatty acid	TMET103	3
unknown_0055	unknown	TMET104	0
unknown_0057	unknown	TMET105	0
unknown_0058	unknown	TMET106	2
unknown_0059	sugar-like	TMET107	39
unknown_0060	sugar-like	TMET108	1
unknown_0061	sugar-like	TMET109	0
unknown_0064	unknown	TMET110	0
unknown_0065	sugar-like	TMET111	0
unknown_0066	sugar-like	TMET112	76
unknown_0067	sugar-like	TMET113	1285
unknown_0068	sugar-like	TMET114	0
unknown_0071	disaccharide	TMET115	2
unknown_0072	sugar-like	TMET116	0
unknown_0073	disaccharide	TMET117	0
unknown_0074	sugar-like	TMET118	11
unknown_0075	disaccharide	TMET119	0
unknown_0076	quinone	TMET120	2
unknown_0078	disaccharide	TMET121	1
unknown_0080	disaccharide	TMET122	1
unknown_0081	disaccharide	TMET123	0
unknown_0082	disaccharide	TMET124	4
unknown_0083	disaccharide	TMET125	251
unknown_0086	disaccharide	TMET126	131
unknown_0087	disaccharide	TMET127	473
unknown_0089	disaccharide	TMET128	98
unknown_0090	unknown	TMET129	58
unknown_0091	disaccharide	TMET130	169
unknown_0092	unknown	TMET131	893
unknown_0093	unknown	TMET132	1
unknown_0094	unknown	TMET133	8
unknown_0095	unknown	TMET134	435
unknown_0096	unknown	TMET135	2
unknown_0097	unknown	TMET136	1
unknown_0098	unknown	TMET137	44
unknown_0099	sugar-like	TMET138	1
unknown_0100	unknown	TMET139	133
unknown_0101	organic acid	TMET140	1
unknown_0102	sugar-like	TMET141	0
unknown_0103	sugar-like	TMET142	63
unknown_0104	unknown	TMET143	83
unknown_0105	sugar-like	TMET144	18
unknown_0106	unknown	TMET145	15
unknown_0109	unknown	TMET146	203
unknown_0110	sugar-like	TMET147	0
unknown_0111	disaccharide	TMET148	1332
unknown_0114	disaccharide	TMET149	79
unknown_0115	disaccharide	TMET150	126
unknown_0117	disaccharid/polysaccharide	TMET151	192
unknown_0118	polysaccharide	TMET152	534
unknown_0119	disaccharide	TMET153	822
unknown_0120	sugar-like	TMET154	61
unknown_0121	disaccharid/polysaccharide	TMET155	117
unknown_0122	unknown	TMET156	100
Valine	amino acid	TMET157	0
Xylitol	sugar alcohol	TMET158	0
Xylose	sugar C5	TMET159	0
a Call sign of metabolite in data analysis
b Missing values, metabolites with > 10 % NAs were removed from data set , highlighted in red
c Standards were removed from the data set, highlighted in yellow
