# Supplementary material for: Genome-wide association study on metabolite accumulation in a wild barley NAM population reveals natural variation in sugar metabolism
Source: PLoS One. 2021 Feb 16;16(2):e0246510. doi: 10.1371/journal.pone.0246510 (PMC7886226; doi:10.1371/journal.pone.0246510)
Supplement: S3 Table — (XLSX) [file pone.0246510.s010.xlsx]

## Sheet: Table S3
Table S3. Descriptive statistics for the metabolites from 1st sampling date
Metabolitea	Nb	Meanc	mind	maxe	SDf	CVg	VA h	VD i	VI j	VR k	h²SNPl	VG m	VE n	rep o	r² GWASp
TMET1	1307	-7.92	-13.02	0.25	0.9	11.3636	0.0544961	0.0424319	0.0299672	0.600125	0.174541	0.000601845	0.00882705	0.191352	0.026103
TMET2	1307	-6.96	-15.63	1.39	1.15	16.523	0.0655006	0	0	1.20669	0.0514864	0.000146511	0.000762097	0.400196	0.0247571
TMET3	1307	-8.98	-16.82	0.31	1.17	13.029	0.0366232	0	0	1.29002	0.0276058	7.22e-19	0.00453347	5.53e-16	0.0036178
TMET4	1307	-8.85	-12.5	0.18	1.06	11.9774	0.00734271	0.0614277	0	1.11014	0.0583337	3.29e-08	3.91e-07	0.225799	0.00328002
TMET5	1307	-3.6	-7.08	5.49	0.71	19.7222	0.0246231	0	0	0.459456	0.0508658	1.15e-17	0.00861956	4.65e-15	0.0131453
TMET7	1307	-9.08	-14.75	0.17	1.29	14.207	0.0186807	0	0	1.63928	0.0112673	1.53e-05	6.73e-05	0.440875	0.0068435
TMET8	1307	-3.38	-3.91	0.77	0.28	8.28402	0.00171152	0	0	0.0723645	0.0231049	0	0.034046	0	0.00335062
TMET9	1307	-8.9	-15.08	0.72	1.48	16.6292	0	-0.00515001	0	2.18332	0	0.00132418	0.010991	0.294847	0.00276511
TMET10	1307	-6.74	-10.89	1.98	0.79	11.7211	0.0189359	0	0	0.583421	0.0314364	8.08e-07	1.17e-05	0.193664	0.00414558
TMET12	1307	-4.33	-7.57	2.91	0.82	18.9376	0.0483686	0	0.011079	0.554722	0.0967934	0.00278046	0.055517	0.148079	0.0235637
TMET13	1307	-6.77	-13.81	-0.05	2.7	39.8818	0.098431	0	0	7.10411	0.0136662	0.0594391	0.124271	0.624059	0.00462084
TMET14	1307	-3.23	-3.8	1.54	0.3	9.28793	0.00253015	0	0	0.0854331	0.0287637	0.0175306	0.749605	0.0750714	0.00962019
TMET15	1307	-8.85	-13.78	1.35	1.67	18.8701	0.00691588	0.215853	0.0417546	2.58076	0.092969	1.02e-15	1.3476	2.62e-15	0.00336256
TMET18	1307	-7.41	-13.51	-0.57	1.17	15.7895	0.0861122	0	0.0157806	1.16833	0.0802166	0	0.670059	0	0.018758
TMET20	1307	-11.52	-16.1	-4.14	1.78	15.4514	0.0394384	0	0	3.10601	0.0125382	0	2.62006	0	0.00509227
TMET23	1307	-9.56	-14.51	-2.53	1.02	10.6695	0.00823411	0	0	1.02233	0.00798994	5.25e-21	3e-05	6.07e-16	0.00232981
TMET24	1307	-3.27	-6.45	4.73	0.8	24.4648	0.0170512	0	0.0233268	0.528054	0.071034	0.0430406	0.0583664	0.719045	0.00705061
TMET26	1307	-7.87	-12.67	1.67	1.11	14.1042	0.0350681	0.0758795	0.00760289	1.12189	0.0955714	0.006026	0.0159267	0.567685	0.00571002
TMET27	1307	-6.75	-15.33	2.41	1.31	19.4074	-0.000554938	0	0	1.71089	0	3.24e-06	1.57e-05	0.418127	0.00308295
TMET30	1307	-9.29	-15.29	0.49	1.81	19.4833	0.172442	0	0	2.9388	0.0554255	0.00282478	0.00826622	0.542541	0.0174377
TMET32	1307	-5.81	-10.33	2.31	0.75	12.9088	0.0244689	0.11214	0	0.498844	0.214979	0.00418837	0.0116182	0.555783	0.0112136
TMET33	1307	-3.21	-3.85	2.59	0.26	8.09969	0.00158826	0	0.00349121	0.0506633	0.0911234	0.0886775	0.167545	0.647502	0.00612597
TMET35	1307	-0.98	-4.23	7.06	0.6	61.2245	0.00365488	0	0.00406955	0.340869	0.0221589	0.00634656	0.0636155	0.257191	0.00299497
TMET38	1307	-4.45	-13.09	3.86	0.97	21.7978	0.0176776	0	0.00879821	0.876723	0.0293134	0.0103749	0.27448	0.115969	0.00370064
TMET39	1307	-3.02	-3.89	0.42	0.27	8.9404	0.00112636	0.00108673	0	0.0730075	0.0294212	0	0.0746422	0	0.0022931
TMET41	1307	-9.78	-15.06	-2.1	1.14	11.6564	0.0115602	0	0	1.27926	0.00895568	6.28e-07	3.78e-05	0.0545285	0.00189916
TMET43	1307	-1.68	-7.45	7.51	0.78	46.4286	0.0106424	0	0	0.585011	0.0178668	0.015956	0.120422	0.315001	0.00442079
TMET44	1307	-3.26	-3.78	1.6	0.31	9.5092	0.00498751	0.0119638	0.00320721	0.075741	0.210205	0.278058	4.44263	0.178455	0.0231568
TMET45	1307	-8.55	-14.99	-1.37	1.31	15.3216	0.0496973	0.355317	0	1.58359	0.203668	0.0952089	1.1906	0.217242	0.0137302
TMET46	1307	-6.87	-11.17	2.39	1.24	18.0495	-0.000789587	0.0962078	0	1.53522	0.0585159	2.7e-06	1.21e-05	0.436686	0.00383769
TMET48	1307	-9.07	-14.07	-0.95	1.19	13.1202	0.0341292	0.0633766	0.0090869	1.29756	0.0759127	1.69e-16	0.0115822	5.08e-14	0.0117947
TMET50	1307	-1.65	-12.14	7.52	0.87	52.7273	0.00188506	0	0.0209601	0.681992	0.032412	0.00321771	0.0354865	0.239366	0.0102071
TMET51	1307	-5.7	-11.96	2.96	0.82	14.386	0.00188506	0	0.0209601	0.681992	0.0344276	0.00237695	0.0113081	0.421802	0.0238403
TMET52	1307	-7.25	-11.97	1.35	1.51	20.8276	0	0	0.0216192	2.19448	0.0097555	0.0079371	0.0156787	0.637277	0.00373515
TMET53	1307	-3.59	-3.91	-2.33	0.12	3.34262	0.000452422	0.00045558	0.000519477	0.0126108	0.101685	1.91e-05	0.000100929	0.396662	0.0143054
TMET54	1307	-11.76	-16.56	-1.46	1.84	15.6463	0	0	0.0710251	3.11066	0.0223231	0	0.00323723	0	0.00266458
TMET55	1307	-3.97	-12.14	4.7	0.85	21.4106	0.00392884	0.0512807	0.00960249	0.666943	0.0885707	0	0.00335648	0	0.00274941
TMET57	1307	-4.75	-12.5	4.07	0.73	15.3684	0.00895884	0	0	0.520882	0.0169086	0	0.0211304	0	0.00581264
TMET58	1307	-9.74	-16.71	0.12	2.93	30.0821	0.0452595	0	0.116343	8.06054	0.0196545	1.06e-14	7.90218	4.64e-15	0.0037102
TMET62	1307	-1.65	-3.75	15.26	0.64	38.7879	0.000440274	0	0.0534375	0.23168	0.188675	0	0.535235	0	0.00284415
TMET63	1307	-7.66	-15.5	0.44	1.07	13.9687	0.0191011	0	0	1.12045	0.0167621	0.000391327	0.378595	0.00357448	0.0084103
TMET64	1307	-7.67	-16.15	2.67	2.08	27.1186	0.340693	0.652317	0	3.57679	0.217298	2.5e-20	2.76797	3.14e-20	0.0471638
TMET65	1307	-6.73	-11.78	2.16	0.96	14.2645	0.0170214	0	0	0.887046	0.0188275	6.67e-16	14.2274	1.63e-16	0.00218845
TMET68	1307	-4.31	-13.48	5.06	1.31	30.3944	0.035871	0.173519	0	1.62378	0.114223	0.0212921	0.119551	0.381998	0.00295986
TMET69	1307	-7.26	-14.68	0.93	1.56	21.4876	0.0654638	0	0.0680289	2.07152	0.0605407	0.00315504	0.0279071	0.281799	0.00532388
TMET70	1307	-11.33	-15.1	-4.62	1.34	11.827	0	0	0.00953572	1.7595	0.00539036	0	390.96	0	0.00419708
TMET72	1307	-9.33	-13.68	0.74	1.67	17.8992	0.0857467	0	0.0131723	2.56882	0.0370797	0	3.00236	0	0.00766015
TMET74	1307	-2.93	-6.51	3.91	1.19	40.6143	0.072058	0.220717	0	1.25628	0.189002	0.0138545	0.226489	0.175121	0.0187294
TMET75	1307	-6.82	-11.5	1.65	1.25	18.3284	0.0529541	0	0.00569582	1.46413	0.038515	0.000294951	0.000699174	0.594171	0.0152991
TMET76	1307	-8.11	-13.14	-0.38	1.11	13.6868	0.0621203	0	0.0363447	0.973489	0.0918556	4.06e-07	2.43e-06	0.36687	0.0219415
TMET77	1307	-6.26	-14.26	2.16	0.88	14.0575	0.041877	0	0	0.692025	0.0570607	3.3e-06	1.91e-05	0.374321	0.0126984
TMET78	1307	-9.09	-14.45	-1.03	2.19	24.0924	0.373818	0.460213	0	3.97786	0.173327	7.52e-14	3.7968	6.87e-14	0.0676294
TMET79	1307	-4.82	-8.03	2.82	0.96	19.917	0.0495346	0.0468655	0	0.839256	0.103029	0.0232225	0.549351	0.127941	0.0166984
TMET80	1307	-6.65	-12.41	2.35	1.33	20	0.0195797	0	0	1.74554	0.0110925	0	22.1499	0	0.00691701
TMET81	1307	-5.3	-8.74	3.13	0.99	18.6792	-0.00131012	0	0	0.977672	0	0.0233233	0.406697	0.165994	0.00252016
TMET82	1307	-0.27	-7.15	8.66	1.05	388.889	0.00136083	0	0	1.10814	0.00122653	0.0477769	0.751214	0.180817	0.00441532
TMET83	1307	-5.72	-13.58	3.06	0.92	16.0839	0.0841883	0.0350862	0	0.693981	0.146663	0.170018	0.321236	0.647496	0.0542443
TMET85	1307	-9.06	-14.25	-3.01	1.31	14.4592	0.103157	0.147169	0	1.47251	0.145299	1.18e-15	1.45744	2.82e-15	0.0428534
TMET86	1307	-4.77	-9.54	3.81	1.21	25.3669	0.0173987	0	0.0170655	1.36264	0.0246684	0	1.03446	0	0.00481508
TMET87	1307	-2.23	-3.83	10.38	0.5	22.4215	0.0060027	0	0.0565674	0.0718998	0.465309	7.78e-14	4.60729	5.86e-14	0.00583914
TMET88	1307	-7.54	-12.23	1.5	0.59	7.82493	0.015934	0	0	0.316702	0.0479023	1.2692	3.9583	0.526699	0.00795589
TMET90	1307	-15.67	-38.03	2.23	3.89	24.8245	0.937358	0	0	13.2781	0.0659395	0.00167915	0.0135911	0.300104	0.0309228
TMET91	1307	-5.98	-9.32	2.8	0.73	12.2074	0.00940219	0.06943	0.00384829	0.485408	0.145542	0.148346	0.262142	0.662618	0.00721608
TMET92	1307	-6.93	-12.03	1.96	1.06	15.2958	0.0693772	0	0	0.983156	0.0659145	0.00321472	0.0174297	0.390286	0.0349996
TMET93	1307	-6.91	-11.52	0.74	1.02	14.7612	0.0334212	0.0806018	0	0.965844	0.10559	5.09e-05	0.000689945	0.203953	0.0101373
TMET94	1307	-8.71	-13.7	0.12	0.81	9.29966	0.0181387	0	0	0.623275	0.0282792	8.33e-06	3.64e-05	0.442621	0.00353743
TMET95	1307	-5.11	-8.4	3.93	0.64	12.5245	0.0118482	0	0	0.383607	0.0299608	4.99e-05	0.00112641	0.133279	0.00815329
TMET96	1307	-3.45	-3.89	-1.6	0.12	3.47826	0.000890723	0	0	0.0126976	0.0655507	1.9e-05	0.000103498	0.388706	0.0184632
TMET98	1307	-2.63	-5.47	5.31	0.82	31.1787	0.0390707	0	0.0368521	0.464939	0.140374	0.00691365	0.0117928	0.670475	0.0187246
TMET99	1307	-15.47	-31	1.63	1.94	12.5404	0.397342	0	0.0473923	2.94309	0.131274	0	0.00552234	0	0.0404518
TMET100	1307	-5.44	-10.04	1.48	0.7	12.8676	0.0329244	0.00505073	0.0220913	0.347698	0.147307	0.00243759	0.318903	0.0258425	0.0293056
TMET101	1307	-5.11	-9.07	2.26	0.78	15.2642	0.0578271	0	0.00879146	0.48073	0.121711	6.74e-06	0.000110865	0.174143	0.0362619
TMET102	1307	-2.26	-5.67	5.53	0.82	36.2832	0.0598078	0.0345319	0.0224036	0.481396	0.195177	0.00298146	0.00655831	0.612066	0.0394254
TMET103	1307	-8.49	-12.87	-0.77	0.89	10.4829	0.0453628	0.0665749	0	0.707525	0.136599	1.99e-18	0.000103577	6.66e-14	0.0184897
TMET104	1307	-7	-11.86	1.17	0.85	12.1429	0.0421703	0.0523027	0.000781714	0.644206	0.128816	0	0.000300648	0	0.0215574
TMET105	1307	-5.94	-13.25	2.89	0.95	15.9933	0.0322752	0	0	0.848737	0.0366343	5.04e-05	0.00107843	0.139655	0.00952743
TMET106	1307	-3.55	-3.89	-2.16	0.12	3.38028	0.000635511	0.00061135	0	0.0124373	0.0911168	0	0.000105449	0	0.0168461
TMET107	1307	-3.23	-3.92	1.24	0.27	8.35913	0.00210976	0	0.00117417	0.0676295	0.0463089	2.58e-18	4.08e-05	2.2e-13	0.00574497
TMET108	1307	-7.87	-14.51	2.34	1.74	22.1093	0.503819	0.937624	0.00792675	2.03263	0.416247	0.0247256	0.0130415	0.868073	0.160834
TMET109	1307	-5.58	-12.89	4.37	1.42	25.448	0.463726	0.117728	0.0115799	1.22326	0.326508	0.0623437	0.0344529	0.86264	0.244504
TMET110	1307	-5.21	-12.87	5.32	2.12	40.691	1.78921	0	0	1.78401	0.500728	0.118251	0.0622788	0.868243	0.511906
TMET111	1307	-4.48	-10.85	4.99	1.1	24.5536	0.0949891	0	0.0135286	0.997991	0.0980722	0.413623	0.384418	0.788773	0.0308576
TMET112	1307	-3.19	-3.88	-0.95	0.26	8.15047	7.87897e-06	0	0.000801084	0.0668546	0.0119557	5.86e-14	0.0238352	8.54e-12	0.00286141
TMET113	1307	-3.47	-3.92	0.44	0.19	5.4755	0	0	0.00051934	0.0350454	0.0146027	1.97e-06	0.000158958	0.0411786	0.00543609
TMET114	1307	-8.33	-12.66	0.89	0.9	10.8043	0.0224518	0	0.00221812	0.750636	0.0318196	0.000805994	0.00820974	0.254136	0.00415903
TMET115	1307	-8.22	-12.94	1.97	1.67	20.3163	0.50147	0	0	1.96363	0.203428	0.627973	0.605342	0.782625	0.198752
TMET116	1307	-4.54	-10.92	5.98	1.81	39.8678	1.04015	0	0.0219556	1.60931	0.397581	0.152721	0.0877787	0.85792	0.395113
TMET117	1307	-5.94	-14.54	2.48	0.94	15.8249	0.0865292	0	0	0.723405	0.106835	2.51e-06	4.9e-05	0.150621	0.0593034
TMET118	1307	-6.48	-12.29	0.67	1.61	24.8457	0.0685637	0.0479225	0.0491464	2.28416	0.0676109	6.35e-16	1.893	1.16e-15	0.0110275
TMET119	1307	-3.03	-8.83	2.97	1.54	50.8251	0.219428	0	0	1.9673	0.100345	0	0.418062	0	0.0736269
TMET120	1307	-7.14	-11.58	0.11	1.74	24.3697	0.169408	0	0	2.72057	0.0586192	0.0611667	1.29913	0.140454	0.0387747
TMET121	1307	-5.94	-12.6	1.92	1.03	17.3401	0.12861	0.0478234	0.022693	0.738923	0.212278	4.01e-17	0.0133478	1.04e-14	0.0844129
TMET122	1307	-1.26	-3.43	5.17	0.78	61.9048	0.0592194	0	0.00277779	0.493945	0.111517	0	0.145988	0	0.0748826
TMET123	1307	-5.22	-10.79	3.76	1.25	23.9464	0.00158736	0.214255	0	1.53736	0.123113	0.0036039	0.0806745	0.134228	0.00363392
TMET124	1307	-4.91	-8	3.92	0.91	18.5336	0.0155606	0.014576	0.00677478	0.77605	0.0454036	0	0.0566781	0	0.00465062
TMET126	1307	-7.49	-11.07	0.75	1.08	14.4192	0.0243811	0.0527949	0.020196	1.03508	0.0859835	0.00333529	0.00644659	0.642294	0.00790484
TMET127	1307	-4.39	-13.57	4.02	1.31	29.8405	0.0801295	0.0020267	0.0914321	1.24604	0.122277	1.48e-17	0.408594	1.26e-16	0.0108723
TMET128	1307	-2.92	-3.82	1.32	0.38	13.0137	0.0155509	0.00233439	0	0.115294	0.134294	0.00537464	0.0474007	0.282393	0.0624093
TMET129	1307	-2.49	-3.87	7.92	0.49	19.6787	0.0130204	0	0.00799895	0.192966	0.0982278	0.00200209	0.00633017	0.52328	0.00813054
TMET130	1307	-1.6	-3.85	4.09	0.84	52.5	0.0861711	0.0455734	0.0455734	0.519947	0.207792	8.57e-18	0.34324	8.67e-17	0.10035
TMET132	1307	-4.86	-13	5.29	1.82	37.4486	0.0381266	0.713992	0	3.13293	0.193593	6.56e-05	0.000338322	0.402354	0.00383316
TMET133	1307	-3.43	-3.86	-1.66	0.16	4.66472	0.00151535	0	0	0.0243967	0.0584805	5.89e-07	4.64e-06	0.305861	0.0163049
TMET135	1307	-3	-7.25	2.84	0.77	25.6667	0.0224228	0.15397	0	0.533992	0.248306	0.0106697	0.0675708	0.354013	0.0171944
TMET136	1307	-8.51	-11.12	0.6	0.61	7.16804	0.00541949	0.0347276	0.000308739	0.361371	0.10068	0	0.00351505	0	0.00346587
TMET137	1307	-8.48	-11.39	-0.62	0.78	9.19811	0.0154712	0.0378976	0	0.571382	0.085424	2.22428	28.2237	0.214771	0.0137484
TMET139	1307	-9.26	-12.39	-0.15	1.24	13.3909	0.025048	0	0.00439662	1.47115	0.019622	0.00125989	0.00384354	0.532194	0.00415518
TMET140	1307	-8.41	-13.11	0.34	1.11	13.1986	0.0831695	0.303447	0	1.03555	0.27185	3.38e-05	5.61e-05	0.676207	0.0372275
TMET141	1307	-7.69	-12.79	-0.11	1.13	14.6944	0.0539152	0	0	1.18752	0.0434298	5.05e-05	0.000212772	0.451662	0.00860863
TMET142	1307	-3.43	-3.85	-1.33	0.17	4.95627	0.00299678	0.00608814	0	0.0243364	0.27183	0.00827185	0.30882	0.0850541	0.0427881
TMET143	1307	-8.98	-14.45	0.25	1.72	19.1537	0.00328431	0	0	2.96878	0.00110506	0.325277	1.33052	0.459011	0.00242632
TMET144	1307	-9.66	-14.95	-1.02	1.12	11.5942	0.0295664	0.588272	0.0437177	0.960641	0.407815	4.7e-19	3.78e-05	4.31e-14	0.0122672
TMET145	1307	-3.57	-3.9	-2.92	0.16	4.48179	0.00176237	0	0.000216581	0.0206625	0.0874039	0	1.00425	0	0.0309842
TMET146	1307	-9.85	-14.93	-0.66	1.27	12.8934	0.046285	0.320559	0	1.4771	0.198945	1.18e-08	2.59e-07	0.136322	0.00653927
TMET147	1307	-8.21	-13.51	1.29	1.84	22.4117	0.690639	0	0	2.29974	0.230954	0.556194	0.985847	0.661937	0.209408
TMET150	1307	-6.91	-9.67	2.17	0.8	11.5774	0.0397912	0.0113731	0.00109265	0.574052	0.0834364	46.2726	222.777	0.418898	0.01266
TMET151	1307	-7.88	-12.71	2.53	1.43	18.1472	0.0159455	0	0.0960989	1.65356	0.0634594	0.183849	0.929915	0.406934	0.00442848
TMET152	1307	-3.45	-3.84	-1.47	0.17	4.92754	4.75306e-05	0	0	0.0287523	0.00165038	0	0.000318419	0	0.00483876
TMET153	1307	-7.32	-10.65	1.34	1.24	16.9399	0.00859885	0	0.0732702	1.2509	0.0614277	0.392835	0.354175	0.79379	0.00435972
TMET154	1307	-7.1	-12.14	1.14	1.22	17.1831	0.0201358	0.194483	0	1.42175	0.131156	0	0.0196582	0	0.00428753
TMET155	1307	-5.62	-12.31	1.77	0.99	17.6157	0.0633422	0	0.0680488	0.625586	0.173573	6.66e-06	5.4e-05	0.299867	0.0119736
TMET156	1307	-3.18	-3.91	0.11	0.2	6.28931	0.00145178	0	0.000297709	0.0375728	0.044491	0	0.000849153	0	0.00879336
TMET157	1307	-8.51	-12.18	0.63	0.92	10.8108	0.0098943	0	0	0.824497	0.0118581	0.0121274	0.229023	0.155246	0.00359488
TMET158	1307	-6.61	-13.55	1.86	0.71	10.7413	0.0179459	0	0	0.474199	0.0364647	1.99e-06	7.93e-06	0.465491	0.0052004
a Metabolites, see Table S1
b Number of observations
c Arithmetic mean
d Minimum
e Maximum
f Standard deviation
g Coefficient of variation (%)
h Additive variance component
i Dominance variance component
j Epistatic variance component
k Error variance component
l SNP based heritability
m Genotypic variance component, estimated in the subset of 17 control lines
n Error variance component, estimated in the subset of 17 control lines
o repeatability, estimated in the subset of 17 control lines
p Estimated mean r² value in GWAS = prediction ability
