# Supplementary material for: Genome-wide association study on metabolite accumulation in a wild barley NAM population reveals natural variation in sugar metabolism
Source: PLoS One. 2021 Feb 16;16(2):e0246510. doi: 10.1371/journal.pone.0246510 (PMC7886226; doi:10.1371/journal.pone.0246510)
Supplement: S5 Table — (XLSX) [file pone.0246510.s012.xlsx]

## Sheet: Table S5
Table S5. Correlation matrix (Pearson's correlation coefficients) of metabolites from 1st sampling date
Metabolitea	TMET1	TMET2	TMET3	TMET4	TMET5	TMET7	TMET8	TMET9	TMET10	TMET12	TMET13	TMET14	TMET15	TMET18	TMET20	TMET23	TMET24	TMET26	TMET27	TMET30	TMET32	TMET33	TMET35	TMET38	TMET39	TMET41	TMET43	TMET44	TMET45	TMET46	TMET48	TMET50	TMET51	TMET52	TMET53	TMET54	TMET55	TMET57	TMET58	TMET62	TMET63	TMET64	TMET65	TMET68	TMET69	TMET70	TMET72	TMET74	TMET75
TMET1	1	0.268207	0.420461	0.154989	0.324907	0.305463	0.301585	0.2422	0.515041	0.195385	-0.0478346	0.335839	0.279067	0.349576	0.247245	0.302801	0.0541885	0.265828	0.300816	0.20789	0.126474	0.211284	0.285605	0.400262	0.333697	0.424188	0.297329	0.315171	0.43708	0.253929	0.4663	0.153501	0.460536	0.00301026	0.265377	0.150963	0.30201	0.341992	0.177602	0.351549	0.356281	-0.00340578	0.377178	0.404922	0.416952	0.303088	0.204645	0.516262	0.255875
TMET2	0.268207	1	0.31572	0.124471	0.488899	0.549767	0.0373629	0.13125	0.292843	0.289228	0.221395	0.0924369	0.155861	0.495622	0.0248039	0.0809013	0.237451	0.394744	0.263647	0.481075	0.123555	0.305347	0.271591	0.281723	0.133474	0.174417	0.332434	0.135879	0.313696	0.0266819	0.293234	0.175616	0.276606	0.0244925	0.421456	0.00455271	0.350825	0.331195	-0.0627874	0.357926	0.435398	0.102029	0.280934	0.300518	0.541442	0.287848	0.0231431	0.294174	0.284635
TMET3	0.420461	0.31572	1	0.106527	0.309889	0.378946	0.32017	0.300373	0.471926	0.145108	-0.0329395	0.300122	0.228947	0.304844	0.330549	0.211525	0.0720898	0.298556	0.294397	0.232841	0.229096	0.234087	0.20382	0.259842	0.140368	0.340145	0.288371	0.329828	0.286257	0.270099	0.311341	0.0748388	0.400563	0.0190726	0.260869	0.205208	0.312303	0.415641	0.275424	0.341765	0.39758	-0.0949814	0.253356	0.330567	0.346324	0.38342	0.0971988	0.365215	0.236839
TMET4	0.154989	0.124471	0.106527	1	0.261698	-0.0258918	0.158598	0.0486678	0.118596	0.202709	0.0320845	0.192497	0.116804	0.0687634	-0.0744504	0.203596	0.163049	0.123519	0.090757	0.0245633	0.129629	0.221855	0.276498	0.125889	0.0447469	0.121199	0.262234	0.108783	0.182059	0.125424	0.177532	0.227622	0.0827544	0.114527	0.207935	0.0923078	0.172605	0.166037	-0.0354062	0.295032	0.166187	0.218143	0.0568047	0.171593	0.0422626	0.061208	-0.0290588	0.16124	0.20366
TMET5	0.324907	0.488899	0.309889	0.261698	1	0.433268	0.164342	0.0456343	0.306911	0.462422	0.270997	0.180312	0.139592	0.431095	0.015274	0.142792	0.193398	0.382507	0.171579	0.490225	0.190151	0.428866	0.268684	0.286403	0.0299856	0.169822	0.543366	0.289287	0.41445	0.0643476	0.419885	0.226609	0.312371	0.13634	0.449018	-0.00666481	0.352674	0.327572	-0.131087	0.482239	0.421716	0.201224	0.300138	0.303416	0.480202	0.255191	-0.0819179	0.493993	0.232252
TMET7	0.305463	0.549767	0.378946	-0.0258918	0.433268	1	0.0677041	0.206406	0.323118	0.122953	0.30343	-0.0760391	0.125072	0.359813	0.210971	0.0677514	0.10914	0.405149	0.289444	0.598496	0.100468	0.293875	-0.00357871	0.210134	0.0958168	0.206971	0.230171	0.286077	0.255012	0.0212778	0.294688	-0.0315068	0.337279	-0.0646844	0.251918	0.034061	0.371115	0.262925	-0.0222827	0.332597	0.430387	0.083674	0.247714	0.258693	0.583619	0.375312	0.0805134	0.24881	0.0452688
TMET8	0.301585	0.0373629	0.32017	0.158598	0.164342	0.0677041	1	0.261549	0.474436	0.24648	-0.0333554	0.429715	0.222768	0.217024	0.447097	0.37304	0.289799	0.0612458	0.159888	-0.127911	0.286883	0.330335	0.324973	0.377328	0.363122	0.374345	0.107477	0.4447	0.295997	0.338625	0.338213	0.142673	0.340768	0.233638	0.14052	0.240967	0.374588	0.411392	0.562936	0.39572	0.188223	0.177387	0.315184	0.0687927	0.0685173	0.337329	0.308216	0.169193	0.380953
TMET9	0.2422	0.13125	0.300373	0.0486678	0.0456343	0.206406	0.261549	1	0.338093	0.0837977	-0.0411685	0.214071	0.167432	0.16212	0.281099	0.209037	0.117071	0.157791	0.19691	0.0589771	0.0698971	0.174873	0.0622534	0.27473	0.406246	0.251218	0.0103118	0.188696	0.202086	0.211971	0.222932	0.057068	0.210034	0.011868	0.0236774	0.19663	0.281504	0.383443	0.246757	0.139779	0.240717	0.0139388	0.180658	0.162552	0.120499	0.26081	0.35626	0.0926148	0.229699
TMET10	0.515041	0.292843	0.471926	0.118596	0.306911	0.323118	0.474436	0.338093	1	0.181834	-0.0978726	0.43247	0.334657	0.343067	0.42974	0.378877	0.235589	0.372214	0.287941	0.140382	0.391142	0.355405	0.286644	0.460354	0.306757	0.510035	0.22492	0.416637	0.332606	0.345065	0.37839	0.125245	0.478879	0.124743	0.343179	0.207929	0.368684	0.535762	0.37273	0.4082	0.356143	-0.12955	0.410281	0.296935	0.336041	0.389958	0.230217	0.322947	0.385768
TMET12	0.195385	0.289228	0.145108	0.202709	0.462422	0.122953	0.24648	0.0837977	0.181834	1	0.137592	0.36312	0.113152	0.387332	0.0728381	0.231103	0.18195	-0.016166	0.00260046	0.199747	0.119453	0.311389	0.219454	0.29161	0.181842	0.157821	0.184925	0.156183	0.385549	0.0275025	0.364916	0.0979205	0.136751	0.0937226	0.384701	0.0120847	0.152654	0.276647	0.110256	0.252817	0.200588	0.236351	0.34766	0.098418	0.318489	0.177549	0.0951547	0.293332	0.55626
TMET13	-0.0478346	0.221395	-0.0329395	0.0320845	0.270997	0.30343	-0.0333554	-0.0411685	-0.0978726	0.137592	1	-0.249946	-0.107345	0.0550529	-0.117405	-0.0109575	0.298171	0.0291449	0.137176	0.355069	0.0716481	0.222512	-0.0378806	0.0652571	-0.0397402	-0.0894381	0.079774	0.0312751	0.118032	-0.0875281	0.132832	0.0507651	-0.0275422	0.197482	0.197897	-0.123372	0.0897686	-0.0325584	-0.232245	0.127612	0.22655	0.477089	0.0609565	-0.034928	0.133845	0.089695	-0.0988334	-0.0638027	0.0856722
TMET14	0.335839	0.0924369	0.300122	0.192497	0.180312	-0.0760391	0.429715	0.214071	0.43247	0.36312	-0.249946	1	0.22768	0.371554	0.269428	0.267629	0.21411	0.026713	0.0939863	-0.148197	0.217194	0.256581	0.325524	0.394093	0.187196	0.303888	0.154842	0.193836	0.190245	0.271186	0.209454	0.192289	0.279401	0.154668	0.281941	0.17714	0.214148	0.47091	0.378605	0.327261	0.13432	-0.0757931	0.248096	0.251853	0.0458433	0.202028	0.226364	0.243998	0.457575
TMET15	0.279067	0.155861	0.228947	0.116804	0.139592	0.125072	0.222768	0.167432	0.334657	0.113152	-0.107345	0.22768	1	0.152059	0.215746	0.374464	0.0891596	0.256079	0.181235	0.00807405	0.0957063	0.195617	0.169394	0.337507	0.169948	0.314938	0.164433	0.143493	0.249617	0.231989	0.284727	0.206089	0.249358	0.0444537	0.253813	0.123364	0.226754	0.265121	0.119867	0.285725	0.165853	-0.000289236	0.191291	0.211689	0.176687	0.214251	0.113037	0.135352	0.231252
TMET18	0.349576	0.495622	0.304844	0.0687634	0.431095	0.359813	0.217024	0.16212	0.343067	0.387332	0.0550529	0.371554	0.152059	1	0.145673	0.145328	0.189663	0.216486	0.111079	0.348811	0.0849405	0.251165	0.310783	0.370849	0.218841	0.204827	0.334686	0.171108	0.381179	0.0750078	0.344062	0.118951	0.331994	0.0095865	0.380894	0.038607	0.323437	0.426475	0.160837	0.263735	0.301456	0.0984872	0.33689	0.255432	0.46815	0.244008	0.124892	0.423476	0.360902
TMET20	0.247245	0.0248039	0.330549	-0.0744504	0.015274	0.210971	0.447097	0.281099	0.42974	0.0728381	-0.117405	0.269428	0.215746	0.145673	1	0.273344	0.0771379	0.0618825	0.193512	-0.0174688	0.123981	0.0590658	-0.0767931	0.241402	0.241967	0.398928	-0.0902926	0.296884	0.109892	0.288405	0.179583	-0.102323	0.287787	0.0819905	0.0422725	0.246287	0.245559	0.294301	0.579074	0.136824	0.164208	-0.0578109	0.189326	0.0654435	0.125975	0.325544	0.214285	0.0880929	0.189216
TMET23	0.302801	0.0809013	0.211525	0.203596	0.142792	0.0677514	0.37304	0.209037	0.378877	0.231103	-0.0109575	0.267629	0.374464	0.145328	0.273344	1	0.254992	0.12857	0.180955	-0.0747177	0.179541	0.168338	0.147744	0.396258	0.230763	0.348935	0.0461362	0.159551	0.295557	0.30503	0.326141	0.166797	0.167063	0.221293	0.331296	0.214716	0.239263	0.362064	0.254858	0.252633	0.176757	0.138006	0.322223	0.0756054	0.0682723	0.327609	0.168585	0.0416742	0.413591
TMET24	0.0541885	0.237451	0.0720898	0.163049	0.193398	0.10914	0.289799	0.117071	0.235589	0.18195	0.298171	0.21411	0.0891596	0.189663	0.0771379	0.254992	1	0.000954937	0.196171	0.0939001	0.381368	0.440165	0.358166	0.367486	0.13052	0.10366	0.0266983	0.104747	-0.0212425	0.110437	0.0273184	0.390649	0.035552	0.612167	0.326365	0.0320407	0.216891	0.493677	0.078021	0.323407	0.185625	0.275762	0.191659	0.0403686	-0.0508654	0.127963	0.0975373	-0.187731	0.627737
TMET26	0.265828	0.394744	0.298556	0.123519	0.382507	0.405149	0.0612458	0.157791	0.372214	-0.016166	0.0291449	0.026713	0.256079	0.216486	0.0618825	0.12857	0.000954937	1	0.184784	0.296537	0.134668	0.269296	0.154275	0.245524	0.0920956	0.229861	0.310317	0.179917	0.406039	0.0410946	0.376789	0.106772	0.275729	-0.0657116	0.269084	0.042995	0.353294	0.270921	-0.125244	0.423739	0.283131	-0.0254713	0.165413	0.222032	0.337475	0.129556	0.0228109	0.289385	0.092551
TMET27	0.300816	0.263647	0.294397	0.090757	0.171579	0.289444	0.159888	0.19691	0.287941	0.00260046	0.137176	0.0939863	0.181235	0.111079	0.193512	0.180955	0.196171	0.184784	1	0.169383	0.115853	0.238617	0.0760823	0.263618	0.200837	0.229118	0.140986	0.153038	0.135356	0.272649	0.222419	0.166199	0.239254	0.114194	0.225177	0.141135	0.280243	0.318141	0.0970175	0.278201	0.30529	0.0415284	0.168197	0.271652	0.167426	0.249831	0.147914	0.0696392	0.183452
TMET30	0.20789	0.481075	0.232841	0.0245633	0.490225	0.598496	-0.127911	0.0589771	0.140382	0.199747	0.355069	-0.148197	0.00807405	0.348811	-0.0174688	-0.0747177	0.0939001	0.296537	0.169383	1	0.0723911	0.309197	0.0698486	0.0898591	-0.0983708	0.0658138	0.335733	0.155731	0.185398	-0.0883039	0.19249	0.0357406	0.221289	-0.0723398	0.222703	-0.0927301	0.196329	0.165523	-0.20608	0.241486	0.379457	0.111884	0.2013	0.273813	0.566152	0.184679	-0.115071	0.35265	-0.00231192
TMET32	0.126474	0.123555	0.229096	0.129629	0.190151	0.100468	0.286883	0.0698971	0.391142	0.119453	0.0716481	0.217194	0.0957063	0.0849405	0.123981	0.179541	0.381368	0.134668	0.115853	0.0723911	1	0.334921	0.335228	0.227201	0.00905146	0.220168	0.129033	0.225159	0.0773189	0.134114	0.0978072	0.236539	0.165689	0.317906	0.169165	0.0964586	0.161978	0.274882	0.148227	0.367952	0.0973681	0.0274366	0.175627	0.0935118	0.0444407	0.152961	-0.0158853	0.0872188	0.25089
TMET33	0.211284	0.305347	0.234087	0.221855	0.428866	0.293875	0.330335	0.174873	0.355405	0.311389	0.222512	0.256581	0.195617	0.251165	0.0590658	0.168338	0.440165	0.269296	0.238617	0.309197	0.334921	1	0.379779	0.311553	0.144133	0.166396	0.307376	0.334125	0.208536	0.164296	0.249381	0.299387	0.263379	0.252872	0.324232	0.0768919	0.32115	0.44046	0.0196199	0.586717	0.312218	0.24033	0.300981	0.243128	0.236622	0.204868	0.17992	0.160985	0.290084
TMET35	0.285605	0.271591	0.20382	0.276498	0.268684	-0.00357871	0.324973	0.0622534	0.286644	0.219454	-0.0378806	0.325524	0.169394	0.310783	-0.0767931	0.147744	0.358166	0.154275	0.0760823	0.0698486	0.335228	0.379779	1	0.190325	0.119408	0.134561	0.372146	0.214116	0.235594	0.179838	0.196835	0.450659	0.183144	0.172765	0.255188	0.0475816	0.214222	0.282126	0.04958	0.462458	0.121387	0.0634376	0.197868	0.255264	0.128295	0.0780109	0.0186188	0.284583	0.375656
TMET38	0.400262	0.281723	0.259842	0.125889	0.286403	0.210134	0.377328	0.27473	0.460354	0.29161	0.0652571	0.394093	0.337507	0.370849	0.241402	0.396258	0.367486	0.245524	0.263618	0.0898591	0.227201	0.311553	0.190325	1	0.307916	0.425022	0.184248	0.219947	0.326091	0.246641	0.3607	0.224173	0.341215	0.24593	0.393505	0.169292	0.340328	0.490919	0.217788	0.357242	0.288002	0.133229	0.325024	0.20089	0.195792	0.290312	0.219816	0.155858	0.483349
TMET39	0.333697	0.133474	0.140368	0.0447469	0.0299856	0.0958168	0.363122	0.406246	0.306757	0.181842	-0.0397402	0.187196	0.169948	0.218841	0.241967	0.230763	0.13052	0.0920956	0.200837	-0.0983708	0.00905146	0.144133	0.119408	0.307916	1	0.232926	-0.0339733	0.152024	0.399562	0.185645	0.374188	0.024437	0.211887	0.00994265	0.084909	0.1351	0.318858	0.350177	0.289658	0.0780552	0.18674	0.202608	0.215198	0.0628476	0.0615036	0.152896	0.678842	0.0590717	0.252578
TMET41	0.424188	0.174417	0.340145	0.121199	0.169822	0.206971	0.374345	0.251218	0.510035	0.157821	-0.0894381	0.303888	0.314938	0.204827	0.398928	0.348935	0.10366	0.229861	0.229118	0.0658138	0.220168	0.166396	0.134561	0.425022	0.232926	1	0.166528	0.301933	0.284704	0.264314	0.336446	0.106345	0.347321	0.124413	0.297173	0.194387	0.318016	0.302918	0.339017	0.321515	0.21875	-0.039189	0.372525	0.220211	0.218972	0.343226	0.131781	0.220087	0.28683
TMET43	0.297329	0.332434	0.288371	0.262234	0.543366	0.230171	0.107477	0.0103118	0.22492	0.184925	0.079774	0.154842	0.164433	0.334686	-0.0902926	0.0461362	0.0266983	0.310317	0.140986	0.335733	0.129033	0.307376	0.372146	0.184248	-0.0339733	0.166528	1	0.288215	0.274752	0.108547	0.28283	0.326273	0.331135	0.00856595	0.316827	0.011289	0.239739	0.157512	-0.148833	0.473886	0.272777	0.131628	0.18006	0.396758	0.371882	0.103633	-0.155987	0.425152	0.143981
TMET44	0.315171	0.135879	0.329828	0.108783	0.289287	0.286077	0.4447	0.188696	0.416637	0.156183	0.0312751	0.193836	0.143493	0.171108	0.296884	0.159551	0.104747	0.179917	0.153038	0.155731	0.225159	0.334125	0.214116	0.219947	0.152024	0.301933	0.288215	1	0.202404	0.203202	0.257084	0.0916535	0.404167	0.0439668	0.0876094	0.111346	0.274786	0.229023	0.278957	0.429778	0.262238	-0.00760794	0.277143	0.230469	0.263024	0.263153	0.066463	0.276566	0.107336
TMET45	0.43708	0.313696	0.286257	0.182059	0.41445	0.255012	0.295997	0.202086	0.332606	0.385549	0.118032	0.190245	0.249617	0.381179	0.109892	0.295557	-0.0212425	0.406039	0.135356	0.185398	0.0773189	0.208536	0.235594	0.326091	0.399562	0.284704	0.274752	0.202404	1	0.0821173	0.813104	-0.0144867	0.249814	-0.0269052	0.344546	0.0820295	0.288194	0.198548	0.0427033	0.28638	0.309372	0.326367	0.299846	0.107528	0.347278	0.257391	0.200326	0.40759	0.289328
TMET46	0.253929	0.0266819	0.270099	0.125424	0.0643476	0.0212778	0.338625	0.211971	0.345065	0.0275025	-0.0875281	0.271186	0.231989	0.0750078	0.288405	0.30503	0.110437	0.0410946	0.272649	-0.0883039	0.134114	0.164296	0.179838	0.246641	0.185645	0.264314	0.108547	0.203202	0.0821173	1	0.138729	0.223211	0.208157	0.124679	0.132941	0.320237	0.188485	0.233729	0.246512	0.222382	0.108892	0.0583611	0.156372	0.210221	0.00821833	0.266633	0.115608	0.0491385	0.170699
TMET48	0.4663	0.293234	0.311341	0.177532	0.419885	0.294688	0.338213	0.222932	0.37839	0.364916	0.132832	0.209454	0.284727	0.344062	0.179583	0.326141	0.0273184	0.376789	0.222419	0.19249	0.0978072	0.249381	0.196835	0.3607	0.374188	0.336446	0.28283	0.257084	0.813104	0.138729	1	0.00194786	0.31802	0.0207653	0.361784	0.0988906	0.329702	0.223661	0.0879632	0.347477	0.337869	0.310622	0.329682	0.17987	0.35839	0.277609	0.200974	0.374501	0.294758
TMET50	0.153501	0.175616	0.0748388	0.227622	0.226609	-0.0315068	0.142673	0.057068	0.125245	0.0979205	0.0507651	0.192289	0.206089	0.118951	-0.102323	0.166797	0.390649	0.106772	0.166199	0.0357406	0.236539	0.299387	0.450659	0.224173	0.024437	0.106345	0.326273	0.0916535	-0.0144867	0.223211	0.00194786	1	0.116273	0.281869	0.252278	0.0102522	0.195016	0.232475	-0.0542217	0.385695	0.0855773	0.0983987	0.137412	0.258628	0.0279537	0.0157756	-0.0801716	0.0318879	0.281023
TMET51	0.460536	0.276606	0.400563	0.0827544	0.312371	0.337279	0.340768	0.210034	0.478879	0.136751	-0.0275422	0.279401	0.249358	0.331994	0.287787	0.167063	0.035552	0.275729	0.239254	0.221289	0.165689	0.263379	0.183144	0.341215	0.211887	0.347321	0.331135	0.404167	0.249814	0.208157	0.31802	0.116273	1	-0.00574678	0.196597	0.131695	0.36021	0.319065	0.274368	0.374081	0.354138	-0.0512857	0.287474	0.354376	0.386206	0.285642	0.102357	0.328801	0.159568
TMET52	0.00301026	0.0244925	0.0190726	0.114527	0.13634	-0.0646844	0.233638	0.011868	0.124743	0.0937226	0.197482	0.154668	0.0444537	0.0095865	0.0819905	0.221293	0.612167	-0.0657116	0.114194	-0.0723398	0.317906	0.252872	0.172765	0.24593	0.00994265	0.124413	0.00856595	0.0439668	-0.0269052	0.124679	0.0207653	0.281869	-0.00574678	1	0.211965	0.0446412	0.0835788	0.209234	0.0943085	0.152851	0.0673678	0.171254	0.114176	0.0150802	-0.109533	0.095264	-0.0497623	-0.112192	0.389563
TMET53	0.265377	0.421456	0.260869	0.207935	0.449018	0.251918	0.14052	0.0236774	0.343179	0.384701	0.197897	0.281941	0.253813	0.380894	0.0422725	0.331296	0.326365	0.269084	0.225177	0.222703	0.169165	0.324232	0.255188	0.393505	0.084909	0.297173	0.316827	0.0876094	0.344546	0.132941	0.361784	0.252278	0.196597	0.211965	1	0.108081	0.239615	0.364123	-0.0335563	0.378804	0.251674	0.152565	0.312001	0.147142	0.207974	0.304677	0.0406435	0.150389	0.469433
TMET54	0.150963	0.00455271	0.205208	0.0923078	-0.00666481	0.034061	0.240967	0.19663	0.207929	0.0120847	-0.123372	0.17714	0.123364	0.038607	0.246287	0.214716	0.0320407	0.042995	0.141135	-0.0927301	0.0964586	0.0768919	0.0475816	0.169292	0.1351	0.194387	0.011289	0.111346	0.0820295	0.320237	0.0988906	0.0102522	0.131695	0.0446412	0.108081	1	0.1301	0.198981	0.24621	0.154674	0.0863201	0.0757717	0.0587667	0.0842797	-0.019412	0.211296	0.159207	0.00277385	0.112231
TMET55	0.30201	0.350825	0.312303	0.172605	0.352674	0.371115	0.374588	0.281504	0.368684	0.152654	0.0897686	0.214148	0.226754	0.323437	0.245559	0.239263	0.216891	0.353294	0.280243	0.196329	0.161978	0.32115	0.214222	0.340328	0.318858	0.318016	0.239739	0.274786	0.288194	0.188485	0.329702	0.195016	0.36021	0.0835788	0.239615	0.1301	1	0.409381	0.193148	0.46561	0.340508	0.149562	0.195122	0.268756	0.261587	0.274184	0.255661	0.168212	0.223164
TMET57	0.341992	0.331195	0.415641	0.166037	0.327572	0.262925	0.411392	0.383443	0.535762	0.276647	-0.0325584	0.47091	0.265121	0.426475	0.294301	0.362064	0.493677	0.270921	0.318141	0.165523	0.274882	0.44046	0.282126	0.490919	0.350177	0.302918	0.157512	0.229023	0.198548	0.233729	0.223661	0.232475	0.319065	0.209234	0.364123	0.198981	0.409381	1	0.316216	0.395388	0.415981	0.0614947	0.378808	0.24662	0.194459	0.345179	0.394619	0.176981	0.518234
TMET58	0.177602	-0.0627874	0.275424	-0.0354062	-0.131087	-0.0222827	0.562936	0.246757	0.37273	0.110256	-0.232245	0.378605	0.119867	0.160837	0.579074	0.254858	0.078021	-0.125244	0.0970175	-0.20608	0.148227	0.0196199	0.04958	0.217788	0.289658	0.339017	-0.148833	0.278957	0.0427033	0.246512	0.0879632	-0.0542217	0.274368	0.0943085	-0.0335563	0.24621	0.193148	0.316216	1	0.0740942	0.0613994	-0.117499	0.216872	-0.019468	-0.0158358	0.291457	0.284397	0.0578485	0.251531
TMET62	0.351549	0.357926	0.341765	0.295032	0.482239	0.332597	0.39572	0.139779	0.4082	0.252817	0.127612	0.327261	0.285725	0.263735	0.136824	0.252633	0.323407	0.423739	0.278201	0.241486	0.367952	0.586717	0.462458	0.357242	0.0780552	0.321515	0.473886	0.429778	0.28638	0.222382	0.347477	0.385695	0.374081	0.152851	0.378804	0.154674	0.46561	0.395388	0.0740942	1	0.321211	0.182238	0.308559	0.328983	0.275713	0.23655	0.00600344	0.272729	0.270898
TMET63	0.356281	0.435398	0.39758	0.166187	0.421716	0.430387	0.188223	0.240717	0.356143	0.200588	0.22655	0.13432	0.165853	0.301456	0.164208	0.176757	0.185625	0.283131	0.30529	0.379457	0.0973681	0.312218	0.121387	0.288002	0.18674	0.21875	0.272777	0.262238	0.309372	0.108892	0.337869	0.0855773	0.354138	0.0673678	0.251674	0.0863201	0.340508	0.415981	0.0613994	0.321211	1	0.151291	0.255593	0.310079	0.410166	0.321727	0.115938	0.29621	0.197551
TMET64	-0.00340578	0.102029	-0.0949814	0.218143	0.201224	0.083674	0.177387	0.0139388	-0.12955	0.236351	0.477089	-0.0757931	-0.000289236	0.0984872	-0.0578109	0.138006	0.275762	-0.0254713	0.0415284	0.111884	0.0274366	0.24033	0.0634376	0.133229	0.202608	-0.039189	0.131628	-0.00760794	0.326367	0.0583611	0.310622	0.0983987	-0.0512857	0.171254	0.152565	0.0757717	0.149562	0.0614947	-0.117499	0.182238	0.151291	1	0.0539845	-0.114866	-0.00234184	0.0721764	0.168966	-0.0615753	0.0933958
TMET65	0.377178	0.280934	0.253356	0.0568047	0.300138	0.247714	0.315184	0.180658	0.410281	0.34766	0.0609565	0.248096	0.191291	0.33689	0.189326	0.322223	0.191659	0.165413	0.168197	0.2013	0.175627	0.300981	0.197868	0.325024	0.215198	0.372525	0.18006	0.277143	0.299846	0.156372	0.329682	0.137412	0.287474	0.114176	0.312001	0.0587667	0.195122	0.378808	0.216872	0.308559	0.255593	0.0539845	1	0.135044	0.324523	0.349677	0.158807	0.239078	0.282712
TMET68	0.404922	0.300518	0.330567	0.171593	0.303416	0.258693	0.0687927	0.162552	0.296935	0.098418	-0.034928	0.251853	0.211689	0.255432	0.0654435	0.0756054	0.0403686	0.222032	0.271652	0.273813	0.0935118	0.243128	0.255264	0.20089	0.0628476	0.220211	0.396758	0.230469	0.107528	0.210221	0.17987	0.258628	0.354376	0.0150802	0.147142	0.0842797	0.268756	0.24662	-0.019468	0.328983	0.310079	-0.114866	0.135044	1	0.402385	0.180153	-0.0827737	0.365633	0.156122
TMET69	0.416952	0.541442	0.346324	0.0422626	0.480202	0.583619	0.0685173	0.120499	0.336041	0.318489	0.133845	0.0458433	0.176687	0.46815	0.125975	0.0682723	-0.0508654	0.337475	0.167426	0.566152	0.0444407	0.236622	0.128295	0.195792	0.0615036	0.218972	0.371882	0.263024	0.347278	0.00821833	0.35839	0.0279537	0.386206	-0.109533	0.207974	-0.019412	0.261587	0.194459	-0.0158358	0.275713	0.410166	-0.00234184	0.324523	0.402385	1	0.214055	-0.0650494	0.50527	0.107503
TMET70	0.303088	0.287848	0.38342	0.061208	0.255191	0.375312	0.337329	0.26081	0.389958	0.177549	0.089695	0.202028	0.214251	0.244008	0.325544	0.327609	0.127963	0.129556	0.249831	0.184679	0.152961	0.204868	0.0780109	0.290312	0.152896	0.343226	0.103633	0.263153	0.257391	0.266633	0.277609	0.0157756	0.285642	0.095264	0.304677	0.211296	0.274184	0.345179	0.291457	0.23655	0.321727	0.0721764	0.349677	0.180153	0.214055	1	0.148712	0.146374	0.233998
TMET72	0.204645	0.0231431	0.0971988	-0.0290588	-0.0819179	0.0805134	0.308216	0.35626	0.230217	0.0951547	-0.0988334	0.226364	0.113037	0.124892	0.214285	0.168585	0.0975373	0.0228109	0.147914	-0.115071	-0.0158853	0.17992	0.0186188	0.219816	0.678842	0.131781	-0.155987	0.066463	0.200326	0.115608	0.200974	-0.0801716	0.102357	-0.0497623	0.0406435	0.159207	0.255661	0.394619	0.284397	0.00600344	0.115938	0.168966	0.158807	-0.0827737	-0.0650494	0.148712	1	-0.0809654	0.142796
TMET74	0.516262	0.294174	0.365215	0.16124	0.493993	0.24881	0.169193	0.0926148	0.322947	0.293332	-0.0638027	0.243998	0.135352	0.423476	0.0880929	0.0416742	-0.187731	0.289385	0.0696392	0.35265	0.0872188	0.160985	0.284583	0.155858	0.0590717	0.220087	0.425152	0.276566	0.40759	0.0491385	0.374501	0.0318879	0.328801	-0.112192	0.150389	0.00277385	0.168212	0.176981	0.0578485	0.272729	0.29621	-0.0615753	0.239078	0.365633	0.50527	0.146374	-0.0809654	1	0.0763983
TMET75	0.255875	0.284635	0.236839	0.20366	0.232252	0.0452688	0.380953	0.229699	0.385768	0.55626	0.0856722	0.457575	0.231252	0.360902	0.189216	0.413591	0.627737	0.092551	0.183452	-0.00231192	0.25089	0.290084	0.375656	0.483349	0.252578	0.28683	0.143981	0.107336	0.289328	0.170699	0.294758	0.281023	0.159568	0.389563	0.469433	0.112231	0.223164	0.518234	0.251531	0.270898	0.197551	0.0933958	0.282712	0.156122	0.107503	0.233998	0.142796	0.0763983	1
TMET76	0.434047	0.46006	0.468096	0.201667	0.385379	0.384354	0.292755	0.316117	0.61179	0.344164	0.0768869	0.381651	0.314917	0.397323	0.290973	0.363745	0.312883	0.394742	0.339654	0.237254	0.299627	0.345363	0.20768	0.468589	0.269729	0.442041	0.196089	0.228553	0.426044	0.20875	0.40731	0.107377	0.359793	0.155267	0.456628	0.139828	0.358931	0.552632	0.208067	0.379547	0.413604	0.012212	0.369049	0.34572	0.324966	0.395169	0.13652	0.345477	0.512167
TMET77	0.387651	0.361335	0.382724	0.182921	0.345992	0.272498	0.414801	0.318634	0.573807	0.344301	0.0582428	0.445445	0.375134	0.319356	0.34416	0.554129	0.413111	0.313349	0.315515	0.0911845	0.296517	0.396397	0.226337	0.568171	0.336909	0.471986	0.168829	0.252554	0.327561	0.282496	0.375432	0.273879	0.329733	0.267978	0.475092	0.196284	0.399803	0.633741	0.316715	0.41555	0.348554	0.0636048	0.395643	0.246994	0.254378	0.387863	0.244032	0.133493	0.5631
TMET78	0.153425	0.353189	0.189665	0.156002	0.360256	0.224221	0.186065	0.107187	0.261083	0.369997	0.285322	0.122878	0.203963	0.317014	-0.0192424	0.286657	0.131812	0.358447	0.0484455	0.208163	0.172043	0.208562	0.203248	0.265864	0.107123	0.190724	0.170001	0.108963	0.623452	-0.0299681	0.565746	0.00403262	0.106936	0.0319852	0.38577	0.0242279	0.151189	0.203387	-0.0324855	0.249865	0.254647	0.265193	0.297485	-0.0253675	0.258441	0.226576	0.00707532	0.242753	0.345359
TMET79	0.500414	0.407291	0.546207	0.149995	0.377216	0.347839	0.338297	0.283838	0.629029	0.289385	-0.111079	0.429392	0.264449	0.446022	0.321181	0.22574	0.0402567	0.362474	0.255669	0.268609	0.242701	0.264572	0.309929	0.382242	0.179234	0.429264	0.35857	0.376479	0.333606	0.253836	0.358916	0.0927505	0.438504	-0.0140474	0.314137	0.139187	0.340217	0.443935	0.279752	0.381761	0.379396	-0.178153	0.342607	0.428987	0.441871	0.342973	0.0295863	0.706548	0.336155
TMET80	0.335277	0.369974	0.285745	-0.0184001	0.239861	0.419642	0.262084	0.215214	0.425567	0.227019	0.0686058	0.174442	0.209431	0.374667	0.286813	0.239155	0.12072	0.193568	0.1814	0.229697	0.140608	0.212824	0.0764108	0.348293	0.264787	0.387657	0.115755	0.296045	0.303163	0.089382	0.33622	0.063809	0.337079	0.00295705	0.294321	0.0854137	0.260236	0.31727	0.27023	0.24709	0.265785	0.0299241	0.632476	0.129323	0.40096	0.381787	0.210102	0.169255	0.170864
TMET81	0.449438	0.245348	0.468774	0.115891	0.259264	0.274673	0.314347	0.331428	0.446021	0.192952	-0.0159465	0.316655	0.303652	0.253222	0.36556	0.29085	0.0881405	0.219195	0.302564	0.189482	0.210593	0.2798	0.188927	0.358723	0.182517	0.41521	0.218905	0.32186	0.210272	0.397606	0.237259	0.19784	0.408179	0.091179	0.238324	0.210133	0.241081	0.320289	0.268836	0.329439	0.298681	-0.0279761	0.309404	0.330593	0.328687	0.355665	0.0580801	0.329085	0.198754
TMET82	0.0185564	-0.0358082	0.0382668	0.158213	-0.0135102	-0.33243	0.414316	0.0238636	0.125548	0.161433	-0.185878	0.392407	0.105774	0.152282	0.000778024	0.14241	0.144326	-0.0634702	-0.0833747	-0.288196	0.177099	0.123538	0.54298	0.0753158	0.117111	0.074432	0.140242	0.14686	0.0561573	0.175758	0.0147758	0.318474	0.0861379	0.128328	0.0239189	0.0746855	0.0271813	0.188002	0.343031	0.199845	-0.0798976	-0.00985674	0.179856	0.0175734	-0.139808	0.0265785	0.0423361	0.0915988	0.250334
TMET83	0.107568	0.30621	0.13598	0.206782	0.343451	0.125225	0.280665	0.113699	0.254428	0.352088	0.26849	0.236415	0.196402	0.22163	0.0514673	0.395301	0.591163	0.135583	0.205493	0.129301	0.322912	0.456732	0.228581	0.428984	0.163098	0.173677	0.167775	0.107641	0.14462	0.143457	0.154295	0.40412	0.0972952	0.411048	0.379903	0.0383484	0.216087	0.476355	0.0908017	0.341764	0.301263	0.290521	0.26729	0.133806	0.133384	0.196272	0.0837095	-0.0845942	0.482087
TMET85	0.267362	0.299299	0.251782	0.198961	0.365114	0.241461	0.401513	0.220207	0.362271	0.427452	0.226211	0.212562	0.291164	0.313829	0.163917	0.428984	0.195703	0.303165	0.119695	0.143577	0.193107	0.233691	0.180881	0.375433	0.271177	0.349129	0.133043	0.190425	0.681625	0.109468	0.650872	0.00824074	0.189031	0.112311	0.387154	0.0661016	0.289013	0.297201	0.163043	0.290572	0.292847	0.317773	0.364274	0.0129108	0.255899	0.371181	0.137568	0.197526	0.430571
TMET86	0.26664	0.110373	0.118753	0.152714	0.186772	-0.0410378	0.260056	0.196354	0.291793	0.324445	-0.150307	0.349682	0.237662	0.232513	0.136155	0.252155	0.115069	0.171142	0.112874	-0.1171	0.0350902	0.225468	0.122226	0.343077	0.411171	0.234433	0.132334	0.115426	0.368072	0.135578	0.352586	0.111179	0.190355	0.0710543	0.252285	0.149478	0.155919	0.382803	0.121279	0.176722	0.1771	0.234204	0.276012	0.111245	0.125296	0.116732	0.359149	0.126665	0.286629
TMET87	0.311603	0.300238	0.322485	0.28013	0.483292	0.30918	0.424174	0.103677	0.391882	0.2484	0.143485	0.305732	0.272653	0.226485	0.203645	0.236901	0.306719	0.365557	0.221698	0.222247	0.331188	0.558425	0.422316	0.316874	0.0303947	0.334	0.460068	0.457373	0.263333	0.228205	0.318326	0.358212	0.333075	0.234265	0.375752	0.140142	0.418447	0.324099	0.088435	0.797588	0.301532	0.197783	0.27745	0.311001	0.267769	0.254528	-0.0279071	0.275419	0.25383
TMET88	0.283023	0.213706	0.136084	0.275106	0.459612	0.22461	0.291612	0.0498425	0.197662	0.281272	0.331323	0.0684646	0.100863	0.130877	0.000461309	0.168885	0.267477	0.13636	0.107824	0.304282	0.291083	0.432443	0.318554	0.221205	0.0157821	0.15714	0.436849	0.307108	0.233814	0.164144	0.272553	0.344044	0.198147	0.186406	0.232847	0.0394959	0.202944	0.15016	-0.0710199	0.492217	0.27453	0.471088	0.199889	0.20275	0.274314	0.149217	-0.0444586	0.292986	0.122977
TMET90	0.355962	0.0827601	0.273089	-0.0110882	0.0697445	0.21139	0.335574	0.441032	0.554277	0.0350149	-0.138881	0.301297	0.298835	0.204932	0.4097	0.364612	0.225618	0.279438	0.289207	-0.0509779	0.110623	0.194157	0.0385738	0.452256	0.416056	0.377239	-0.0106817	0.215843	0.226377	0.26992	0.26385	0.0755742	0.311953	0.126934	0.0916461	0.185861	0.30286	0.504859	0.347621	0.179158	0.233096	-0.0697463	0.262665	0.15682	0.146229	0.280593	0.383254	-0.0358385	0.323066
TMET91	0.432438	0.400753	0.392063	0.146448	0.419852	0.508022	0.397964	0.251496	0.602315	0.240099	0.190805	0.222049	0.362514	0.259223	0.381863	0.426033	0.293849	0.374672	0.341815	0.294275	0.336251	0.392187	0.155627	0.431341	0.219978	0.461815	0.246856	0.408906	0.361904	0.274845	0.442822	0.184114	0.372142	0.186811	0.407248	0.110059	0.464977	0.405711	0.216941	0.526736	0.373206	0.164429	0.428817	0.227537	0.378667	0.444245	0.113502	0.203185	0.290271
TMET92	0.139947	0.348923	0.212336	0.140736	0.302451	0.213847	0.3823	0.257166	0.446729	0.370336	0.205072	0.358963	0.297659	0.260627	0.26138	0.501701	0.646609	0.226212	0.261069	0.0594257	0.326841	0.387831	0.136425	0.559541	0.289309	0.378731	0.0152789	0.139796	0.211772	0.23618	0.235695	0.301561	0.191978	0.429017	0.480498	0.125993	0.358329	0.588963	0.243062	0.34786	0.284377	0.213323	0.356201	0.062535	0.10812	0.324571	0.219365	-0.134034	0.638755
TMET93	0.397891	0.535368	0.395926	0.143871	0.452091	0.552533	0.0952282	0.210929	0.494495	0.198278	0.275475	0.116796	0.235483	0.367745	0.226617	0.22915	0.31089	0.520033	0.307902	0.470276	0.258181	0.35263	0.149215	0.350773	0.102387	0.343649	0.248118	0.277672	0.369606	0.0919886	0.397845	0.0883927	0.313075	0.0949318	0.377566	0.0423159	0.331587	0.404394	0.00273608	0.409283	0.467273	0.0927335	0.268943	0.322109	0.47056	0.269891	-0.0301699	0.346999	0.347371
TMET94	0.47244	0.325402	0.48018	0.230382	0.320323	0.218905	0.471241	0.38943	0.628966	0.314012	-0.169074	0.557135	0.393141	0.373251	0.353502	0.462366	0.238099	0.385012	0.337891	0.0125936	0.241691	0.343772	0.281804	0.542951	0.379953	0.505022	0.22821	0.302774	0.393065	0.3045	0.411868	0.181307	0.387591	0.136952	0.375241	0.278144	0.414743	0.678598	0.364475	0.432361	0.395594	-0.0231781	0.389794	0.327544	0.23264	0.411728	0.339855	0.288476	0.534339
TMET95	0.521399	0.276675	0.411381	0.265521	0.363896	0.255191	0.507012	0.311573	0.645821	0.261514	-0.0710539	0.453814	0.495624	0.229434	0.350084	0.587438	0.272966	0.392188	0.349043	0.027748	0.289683	0.377436	0.300599	0.566698	0.346656	0.584129	0.295479	0.375565	0.425979	0.361132	0.475441	0.294698	0.391354	0.164763	0.460459	0.242282	0.472311	0.564729	0.306321	0.565419	0.315522	0.0603079	0.424682	0.2953	0.218964	0.409637	0.249785	0.229853	0.465835
TMET96	0.147661	0.246648	0.257898	0.111903	0.200819	0.189239	0.365209	0.286784	0.435993	0.155968	0.0494343	0.196148	0.282425	0.131286	0.280188	0.412149	0.445291	0.268931	0.29015	0.011093	0.225363	0.206379	0.128875	0.450485	0.323668	0.354213	0.0335079	0.164235	0.171021	0.210509	0.204998	0.214017	0.184229	0.264873	0.344396	0.149608	0.331685	0.567084	0.255785	0.195694	0.233512	0.0659424	0.278171	0.143465	0.0721528	0.303173	0.229682	-0.112951	0.490762
TMET98	0.338626	0.221706	0.139726	0.230074	0.241251	0.0182596	0.256782	0.104193	0.236841	0.592646	0.0654163	0.351121	0.0904377	0.357464	-0.0193737	0.165331	0.438457	-0.00352183	0.05918	0.130795	0.283488	0.332428	0.584355	0.265168	0.161375	0.107221	0.18217	0.130486	0.272526	0.0673467	0.249172	0.240075	0.135793	0.227622	0.274135	0.00031381	0.0983702	0.348879	0.043602	0.265802	0.16853	0.12534	0.239261	0.206918	0.215108	0.0843582	0.0755293	0.335271	0.651973
TMET99	-0.0220657	0.3641	0.175016	0.177907	0.602067	0.306673	0.137969	-0.0440495	0.0901179	0.326471	0.283463	0.0361435	-0.00822752	0.233833	0.0117019	-0.00271978	0.176676	0.278091	0.0545923	0.360642	0.20978	0.315111	0.204535	0.104793	-0.0397466	0.00664185	0.335609	0.226689	0.192095	-0.0212982	0.207854	0.15623	0.0794167	0.0480866	0.252738	-0.00923747	0.261316	0.169678	-0.0539096	0.383976	0.266306	0.273923	0.10142	0.0853238	0.204851	0.135239	-0.0822003	0.183476	0.0364218
TMET100	0.331674	0.364617	0.136286	0.136843	0.346381	0.266484	0.155599	0.0370077	0.250439	0.32072	0.228389	0.118126	0.0641764	0.382477	-0.0248778	0.0875204	0.433154	0.142567	0.0414769	0.360787	0.320665	0.393567	0.500205	0.195274	0.0722005	0.0884197	0.20668	0.16278	0.25847	-0.0239	0.257479	0.1727	0.165145	0.190856	0.236043	-0.0808257	0.154718	0.235055	-0.0839572	0.309642	0.248867	0.172475	0.263824	0.151337	0.363167	0.057592	-0.0128174	0.380496	0.33455
TMET101	0.161537	0.499551	0.271751	0.249047	0.597048	0.301287	0.21994	0.0498168	0.296939	0.442122	0.334006	0.211079	0.130484	0.412855	-0.0164206	0.20519	0.466361	0.314127	0.0926529	0.382698	0.371147	0.442987	0.407747	0.30265	-0.103772	0.148882	0.340996	0.185537	0.330961	-0.000467751	0.332353	0.279207	0.188687	0.283197	0.45932	-0.025907	0.278575	0.362627	-0.0413245	0.482394	0.320993	0.153564	0.266956	0.182126	0.350151	0.17059	-0.255765	0.326492	0.505639
TMET102	0.413859	0.206697	0.164447	0.175497	0.245889	0.019807	0.302222	0.120933	0.313654	0.592473	0.0268206	0.371104	0.104606	0.39026	0.0614241	0.201965	0.377286	-0.0307297	0.0460547	0.140506	0.264226	0.339765	0.55462	0.283983	0.194548	0.174195	0.156443	0.178187	0.301448	0.0781186	0.277624	0.199981	0.200369	0.185913	0.259098	0.00707273	0.082314	0.340778	0.140255	0.237981	0.186647	0.0582382	0.349517	0.200473	0.276193	0.102474	0.0854498	0.397978	0.624294
TMET103	0.310925	0.539586	0.369907	0.16868	0.753224	0.438355	0.154796	0.094275	0.358062	0.465806	0.211634	0.230602	0.142149	0.565218	0.0611604	0.139251	0.230443	0.408976	0.122183	0.521276	0.197449	0.396295	0.316984	0.301981	-0.0160211	0.18164	0.435812	0.23826	0.433765	0.00590005	0.448783	0.13698	0.297727	0.0733741	0.440717	-0.0225316	0.307055	0.436904	-0.0368248	0.413948	0.4614	0.0970008	0.414227	0.294442	0.54496	0.261448	-0.12203	0.502099	0.34807
TMET104	0.390742	0.576975	0.433948	0.16218	0.715359	0.47047	0.245573	0.187544	0.452949	0.465837	0.158541	0.308959	0.197765	0.628352	0.156673	0.235543	0.265668	0.440915	0.219089	0.492618	0.194829	0.394005	0.312528	0.398277	0.128712	0.24721	0.386519	0.245111	0.462506	0.080857	0.463323	0.138846	0.337009	0.069406	0.467856	0.051007	0.416415	0.604958	0.06335	0.412726	0.497141	0.0809275	0.421418	0.299413	0.566258	0.319292	0.0625448	0.454747	0.406731
TMET105	0.187882	0.354974	0.294349	0.14254	0.306628	0.272228	0.374698	0.304982	0.461063	0.271496	0.173048	0.379377	0.256819	0.353924	0.277587	0.432719	0.611319	0.233921	0.313339	0.120067	0.234993	0.406757	0.167433	0.528302	0.321647	0.282674	0.0483551	0.144868	0.187122	0.206922	0.210747	0.246669	0.222941	0.314748	0.432108	0.164332	0.40003	0.780375	0.276806	0.346066	0.391542	0.170779	0.316218	0.0953972	0.12649	0.334741	0.320954	-0.0590786	0.559544
TMET106	0.371479	0.550912	0.472601	0.179484	0.692502	0.507634	0.260056	0.192466	0.485104	0.475813	0.160524	0.285722	0.199254	0.557115	0.230967	0.211512	0.197293	0.461479	0.199649	0.490725	0.253104	0.408201	0.27488	0.361384	0.0598753	0.280586	0.406784	0.326347	0.471377	0.0910774	0.483089	0.0874686	0.377846	0.0788238	0.455127	0.0842928	0.344078	0.474042	0.0757841	0.468863	0.460464	0.0704053	0.334481	0.323695	0.589374	0.343185	-0.0314709	0.496916	0.36805
TMET107	0.279314	0.303566	0.284631	0.202016	0.305495	0.240039	0.467032	0.27003	0.457221	0.305728	0.118342	0.364717	0.236844	0.314875	0.253133	0.360171	0.591	0.235626	0.24251	0.106882	0.37065	0.526244	0.320944	0.453068	0.351047	0.262159	0.130909	0.294826	0.209067	0.215956	0.2446	0.281868	0.277127	0.319193	0.35517	0.162059	0.342498	0.667499	0.244656	0.476979	0.343539	0.200531	0.34686	0.110027	0.138198	0.276825	0.310278	0.0655664	0.500857
TMET108	0.251166	0.210847	0.281877	0.0734815	0.311135	0.287891	0.22708	0.185008	0.313688	0.239562	0.00194131	0.205567	0.137154	0.293381	0.199304	0.189372	0.0634394	0.235762	0.101943	0.219782	0.0817162	0.202585	0.0831049	0.280698	0.127888	0.169227	0.18247	0.179149	0.291056	0.0980445	0.28482	-0.0208186	0.219123	-0.0186323	0.22225	0.0982636	0.213227	0.344598	0.136083	0.222033	0.25017	0.0500021	0.213675	0.126706	0.280752	0.223813	0.164572	0.285471	0.192579
TMET109	0.301109	0.251356	0.327916	0.0686104	0.331903	0.335574	0.287024	0.235742	0.361198	0.285228	0.00309509	0.245578	0.183909	0.326959	0.255427	0.213072	0.0849867	0.26728	0.167371	0.230695	0.13361	0.2341	0.103994	0.343893	0.18357	0.220239	0.182769	0.21313	0.308959	0.136654	0.311306	-0.0178602	0.271443	0.00540133	0.246544	0.142375	0.264478	0.406314	0.195432	0.268376	0.300297	0.0396767	0.256149	0.152374	0.309251	0.285768	0.217452	0.296788	0.253397
TMET110	0.22591	0.173356	0.241353	0.0255105	0.240837	0.243224	0.204573	0.164578	0.251813	0.205415	-0.0131719	0.171053	0.106918	0.23234	0.204444	0.126921	0.0511754	0.170981	0.103915	0.1891	0.076066	0.157233	0.0659886	0.207687	0.127579	0.145383	0.136572	0.162958	0.228502	0.0918193	0.222815	-0.0410963	0.182011	0.000941969	0.173768	0.105875	0.180092	0.26164	0.151804	0.176552	0.193183	0.0165633	0.188433	0.108377	0.220751	0.204367	0.162527	0.245775	0.166513
TMET111	0.396524	0.294454	0.417943	0.0698867	0.355847	0.438482	0.343426	0.31197	0.450643	0.236845	-0.00366165	0.203906	0.209258	0.339847	0.341112	0.209895	0.00424104	0.39383	0.184001	0.301557	0.168778	0.252245	0.114158	0.34064	0.218231	0.289032	0.256211	0.345823	0.41363	0.173656	0.421217	-0.0266198	0.376861	-0.0640482	0.109098	0.1475	0.308899	0.361736	0.231391	0.350807	0.351833	0.0641276	0.272313	0.213243	0.457842	0.319385	0.197239	0.417395	0.194578
TMET112	0.272624	0.374344	0.266458	0.0053962	0.260566	0.422523	0.0621454	0.12962	0.269779	0.0752347	0.0583839	-0.0496359	0.13935	0.325754	0.140897	0.0662292	-0.0484417	0.254399	0.122894	0.334629	0.0285825	0.0668442	0.103118	0.0947778	0.108775	0.155846	0.206688	0.190213	0.222496	0.0392901	0.238504	-0.0417026	0.261256	-0.0970381	0.135381	0.0670097	0.188008	0.1277	0.0648696	0.106678	0.247683	-0.0403378	0.134965	0.239893	0.444228	0.202149	0.0053086	0.284364	0.0353852
TMET113	0.39571	0.588063	0.376942	0.116968	0.534085	0.663826	0.177983	0.153034	0.403417	0.228692	0.242452	0.08349	0.210138	0.435521	0.133556	0.0566698	0.14632	0.493383	0.271891	0.625615	0.197144	0.505387	0.269146	0.235385	0.102426	0.24589	0.426851	0.392007	0.318029	0.0822426	0.362167	0.144843	0.435176	-0.0390523	0.333311	0.0462493	0.390121	0.314084	-0.017167	0.59608	0.419776	0.0898777	0.33125	0.334435	0.602827	0.266682	0.0720686	0.368463	0.0861395
TMET114	0.289687	0.221251	0.239216	0.0801146	0.144492	0.177844	0.426229	0.339571	0.540021	0.204402	-0.06901	0.417669	0.333924	0.2092	0.382167	0.47343	0.443138	0.217915	0.316418	-0.0596998	0.239618	0.327763	0.0819581	0.552707	0.463335	0.426853	-0.0379681	0.186048	0.190875	0.299816	0.238661	0.219769	0.263033	0.255129	0.352262	0.212781	0.305363	0.64068	0.356077	0.301984	0.227863	0.0733961	0.386452	0.069056	0.0680592	0.327877	0.480909	-0.089954	0.454786
TMET115	0.33819	0.225299	0.29343	0.0786322	0.280747	0.202189	0.26593	0.225769	0.365039	0.291655	-0.111367	0.31296	0.221604	0.285792	0.238367	0.220748	0.0305761	0.253496	0.177247	0.111304	0.0660776	0.181401	0.119424	0.322081	0.264414	0.258658	0.187667	0.177902	0.351625	0.152373	0.356334	0.0220741	0.241686	-0.0133174	0.279401	0.176252	0.241141	0.385699	0.197125	0.227281	0.247791	0.0245748	0.264656	0.172744	0.268127	0.224534	0.262333	0.280126	0.28031
TMET116	0.249814	0.225857	0.267678	0.0390981	0.298198	0.283438	0.203441	0.162883	0.2661	0.229179	0.0197779	0.167811	0.12269	0.237621	0.195787	0.14045	0.0379444	0.216992	0.124956	0.22236	0.100118	0.175909	0.0994117	0.224847	0.113448	0.157472	0.187171	0.180853	0.265672	0.0910318	0.263837	-0.0213426	0.200968	-0.0107909	0.201711	0.0878247	0.210514	0.247765	0.123511	0.225126	0.22191	0.0273902	0.196799	0.129305	0.261788	0.220421	0.135805	0.279997	0.168647
TMET117	0.273774	0.493466	0.333797	0.129602	0.441486	0.357949	0.333264	0.231106	0.480487	0.439135	0.125677	0.36268	0.29029	0.408926	0.239609	0.392607	0.452742	0.352147	0.243471	0.233618	0.285545	0.366356	0.238758	0.520733	0.235397	0.352583	0.215415	0.211232	0.338485	0.155712	0.350135	0.244525	0.250686	0.246031	0.481603	0.0840707	0.385899	0.553299	0.193611	0.423381	0.337191	0.130969	0.391136	0.178946	0.329424	0.336134	0.151037	0.190521	0.560284
TMET118	0.0334639	0.112783	0.0946963	0.0856619	0.172347	0.115278	0.322474	0.0270203	0.108258	0.230797	0.199118	0.0715145	-0.0395519	0.16826	0.156276	0.122518	0.151236	-0.0970808	-0.0330061	0.131845	0.201339	0.147791	0.14546	0.0676115	0.0143935	0.131424	0.0615275	0.225863	0.144218	0.0471074	0.155691	-0.0152449	0.144044	0.138732	0.0385411	0.072024	0.07171	0.0297524	0.270528	0.181936	0.112245	0.220094	0.161233	-0.0358932	0.12111	0.1937	-0.113129	0.157777	0.140108
TMET119	0.229977	0.456897	0.263158	0.236074	0.568626	0.236632	0.142779	0.0447085	0.300732	0.524412	0.249032	0.214824	0.206661	0.414236	0.0420037	0.262212	0.252564	0.317587	0.0591872	0.31289	0.245149	0.249735	0.273741	0.34598	-0.0281212	0.250812	0.35657	0.165526	0.461565	0.0113479	0.444255	0.199288	0.219486	0.199217	0.451582	-0.0450756	0.173893	0.197208	-0.0106848	0.360898	0.293521	0.133129	0.266044	0.214599	0.413738	0.158034	-0.329079	0.440959	0.498578
TMET120	0.343022	0.459221	0.281922	0.171658	0.450498	0.218365	0.215924	0.13418	0.3687	0.598334	0.0867809	0.368523	0.257336	0.467606	0.110797	0.295938	0.174267	0.248957	0.086954	0.227515	0.155861	0.221086	0.247928	0.401538	0.13407	0.308632	0.27084	0.183129	0.463395	0.0563323	0.461769	0.123059	0.259101	0.10062	0.419482	0.0160872	0.168587	0.328333	0.120713	0.265168	0.263525	0.0749281	0.375642	0.222159	0.451081	0.209538	-0.0672997	0.449687	0.530893
TMET121	0.121089	0.510813	0.215804	0.167604	0.544927	0.325145	0.15969	0.08432	0.29001	0.478946	0.303794	0.198809	0.182675	0.430551	0.0327493	0.228316	0.480347	0.284948	0.111218	0.345515	0.313234	0.380434	0.224642	0.382799	0.0631037	0.199051	0.282553	0.136837	0.328097	-0.00630046	0.332602	0.259058	0.168208	0.285306	0.464032	-0.0437957	0.225625	0.365363	-0.0408505	0.374679	0.31622	0.282443	0.327694	0.130557	0.344037	0.216061	-0.0787803	0.224824	0.459729
TMET122	0.156112	0.475384	0.204034	0.246095	0.547432	0.197286	0.139449	-0.0466551	0.247559	0.4653	0.220823	0.221532	0.171171	0.435009	-0.0961862	0.203006	0.296866	0.315817	-0.00452155	0.296662	0.294588	0.309176	0.418039	0.283329	-0.116618	0.165702	0.412287	0.16998	0.40517	-0.00984116	0.380343	0.282662	0.185543	0.190013	0.448316	-0.0546991	0.134603	0.171476	-0.0741612	0.435448	0.245786	0.157038	0.286524	0.163238	0.383624	0.104715	-0.359507	0.405164	0.424
TMET123	0.311135	0.104263	0.121464	0.175865	0.174099	-0.0808245	0.137909	0.163578	0.287242	0.228915	-0.238631	0.341126	0.27711	0.190791	0.0359657	0.212014	0.0569525	0.289066	0.14236	-0.136386	-0.0242015	0.174161	0.167286	0.30224	0.398349	0.188333	0.204802	0.0364098	0.356634	0.170163	0.356953	0.17385	0.157582	0.0255129	0.262322	0.165915	0.114317	0.332822	0.000552998	0.181205	0.149689	0.124643	0.159416	0.183233	0.141722	-0.0441767	0.322479	0.157792	0.264013
TMET124	0.256574	0.0493923	0.0710021	0.175021	0.138954	-0.123871	0.299094	0.173036	0.241277	0.275676	-0.177718	0.351613	0.252715	0.198206	0.106436	0.212332	0.107119	0.15449	0.12123	-0.196345	0.00964574	0.222099	0.180688	0.316981	0.461611	0.17629	0.175238	0.127517	0.366752	0.195104	0.351988	0.153587	0.158723	0.067455	0.217686	0.21272	0.13962	0.342961	0.108111	0.200153	0.138058	0.328393	0.219836	0.108053	0.047301	0.0509308	0.424053	0.0920746	0.248795
TMET126	0.223116	0.145315	0.270282	0.0319074	0.106126	0.225114	0.0225658	0.154222	0.213132	0.0155265	-0.128494	0.0695753	0.0494805	0.136242	0.0790035	-0.11878	-0.1944	0.138346	0.0615092	0.243664	0.11495	0.169522	0.0482953	-0.0393238	0.0712775	0.12499	0.207395	0.268686	0.00228665	0.0165105	0.0425802	-0.0573787	0.254233	-0.221697	-0.0848134	0.0524419	0.0889482	0.204707	0.082684	0.207945	0.207425	-0.144914	0.194811	0.24383	0.266755	0.117751	0.0787306	0.363252	-0.16818
TMET127	0.202782	0.518347	0.302882	0.0582501	0.420289	0.49292	0.0280288	0.10308	0.203351	0.178828	0.219515	-0.0290654	0.00334099	0.379546	0.0279068	-0.134333	0.014077	0.302813	0.066587	0.523508	0.146527	0.246177	0.179581	0.0376905	-0.0389186	0.0365712	0.329827	0.248454	0.226748	-0.0950234	0.233158	-0.0107433	0.260634	-0.139435	0.120667	-0.0686109	0.211175	0.13576	-0.0684385	0.28027	0.348692	0.0568878	0.167146	0.21222	0.523573	0.152308	-0.121161	0.456557	-0.0249962
TMET128	0.0863326	0.572761	0.25878	0.171597	0.586989	0.449884	0.133344	0.0537704	0.222139	0.447528	0.391791	0.104465	0.113202	0.390595	-0.00206191	0.124654	0.334049	0.334094	0.092628	0.484005	0.297078	0.415583	0.230378	0.236038	-0.0552653	0.0697957	0.316811	0.191947	0.272786	-0.0341256	0.272014	0.185914	0.214176	0.135852	0.38822	-0.0757605	0.270953	0.27093	-0.0789877	0.460548	0.330897	0.210082	0.243672	0.136569	0.436887	0.189121	-0.189727	0.303733	0.305488
TMET129	0.15073	0.431755	0.284894	0.165616	0.426229	0.402165	0.293519	0.166441	0.324482	0.316897	0.223982	0.248514	0.152566	0.268148	0.125231	0.0914921	0.336617	0.242079	0.191629	0.351384	0.361732	0.528411	0.235452	0.252463	0.0569966	0.149607	0.282995	0.308449	0.139843	0.114498	0.18186	0.210227	0.308153	0.128475	0.262436	0.0486602	0.306458	0.375701	0.0698376	0.559749	0.309068	0.216743	0.279495	0.161297	0.33199	0.233292	0.0660121	0.195822	0.18467
TMET130	0.0612497	0.480064	0.10616	0.141572	0.37694	0.284394	0.118938	0.0633446	0.0744217	0.480901	0.366947	0.139364	0.105154	0.373841	-0.0329012	0.150809	0.477618	0.132427	0.0708123	0.35098	0.174061	0.34939	0.225037	0.281266	0.0769137	0.0466284	0.149455	0.0566015	0.21026	-0.0246774	0.193037	0.215064	0.0643772	0.240021	0.357038	-0.0938372	0.183943	0.278549	-0.0454587	0.300251	0.25998	0.356237	0.235955	0.0829788	0.311988	0.138066	-0.0579387	0.181766	0.399159
TMET132	0.155512	0.338552	0.2954	0.174999	0.260982	0.276422	0.135096	0.158109	0.1991	0.197364	0.0873896	0.154581	0.0790785	0.256359	0.0887077	0.110194	0.0954463	0.153138	0.201463	0.223117	0.131799	0.210738	0.161581	0.168321	0.116141	0.0938083	0.195051	0.117182	0.239194	0.13034	0.280828	0.0490481	0.164337	-0.0282308	0.230893	0.18713	0.206797	0.204686	-0.00636277	0.241518	0.206704	0.27298	0.138899	0.148383	0.23902	0.205323	0.106339	0.129691	0.12189
TMET133	0.038775	0.264661	0.130638	0.0936407	0.154294	0.103718	0.258152	0.176973	0.218516	0.228949	0.20543	0.183821	0.164241	0.226655	0.102699	0.341716	0.558785	0.0810999	0.150468	0.0249314	0.195677	0.216743	0.160149	0.342029	0.247746	0.154422	-0.0377556	0.0451271	0.105286	0.0952604	0.094581	0.264613	0.0679539	0.332599	0.2948	0.0253269	0.219225	0.459209	0.126862	0.118347	0.257588	0.17965	0.243291	0.0149002	0.0168652	0.197928	0.116774	-0.129848	0.494409
TMET135	0.248378	0.442705	0.136731	0.158777	0.506973	0.396311	-0.157464	0.0505474	0.0523677	0.106069	0.297716	-0.17652	0.118665	0.268856	-0.137166	0.0797384	0.0681338	0.300365	0.238932	0.450986	-0.055252	0.0988186	0.0993099	0.18255	0.0614855	0.0510137	0.481595	0.030994	0.238642	0.0325974	0.227049	0.275344	0.221322	0.0107928	0.30342	-0.104275	0.269281	0.0766607	-0.321833	0.179939	0.342964	0.190045	0.0625859	0.351755	0.395658	0.127831	-0.178058	0.254872	0.07674
TMET136	0.20459	0.448494	0.223964	0.162237	0.472764	0.424504	0.0615712	0.0759655	0.220578	0.230886	0.259834	-0.000855444	0.146826	0.263384	-0.0160817	0.0796134	0.246495	0.443542	0.234202	0.417074	0.239658	0.428308	0.34717	0.152346	0.0454183	0.0823433	0.358084	0.217346	0.257943	0.0400719	0.274315	0.247972	0.163682	0.0505183	0.296953	-0.0316473	0.304403	0.257501	-0.184221	0.512275	0.309244	0.2449	0.205273	0.160352	0.338736	0.127766	0.00234061	0.228833	0.0827877
TMET137	0.196899	0.140148	0.153181	0.192709	0.267412	0.175741	0.258413	0.0637365	0.279411	0.279163	0.132618	0.178283	0.196885	0.0952775	0.129746	0.264756	0.205945	0.188273	0.119684	0.0966584	0.22944	0.349455	0.131361	0.331303	0.0958576	0.19266	0.1818	0.242937	0.20072	0.129865	0.232934	0.168016	0.184424	0.161665	0.236773	0.0444305	0.187872	0.188953	0.058012	0.33006	0.136091	0.152855	0.16588	0.0955242	0.139388	0.14143	0.0838277	0.160093	0.237024
TMET139	0.179463	0.250445	0.164061	0.0995916	0.376051	0.297836	0.138109	0.115618	0.246332	0.246608	0.23097	0.0949649	0.0773289	0.193976	0.0848076	0.165374	0.294185	0.137256	0.1829	0.342461	0.212029	0.343238	0.083475	0.245799	0.0411505	0.165881	0.211724	0.180475	0.187778	0.0586004	0.236735	0.131947	0.180606	0.167392	0.239182	0.0262054	0.141135	0.250545	-0.00623565	0.251749	0.25265	0.230361	0.328229	0.145575	0.270312	0.198375	0.0130928	0.203364	0.183082
TMET140	0.155579	0.576186	0.205998	0.103744	0.536538	0.561965	-0.0342966	0.115197	0.205376	0.309598	0.44112	-0.0409702	0.0857406	0.334938	-0.0323687	0.105692	0.414358	0.32688	0.221284	0.702445	0.236833	0.454391	0.16126	0.24189	-0.00974975	0.106665	0.261756	0.102393	0.193755	-0.0265202	0.214627	0.21005	0.149514	0.130575	0.406317	-0.0483207	0.288759	0.366542	-0.184875	0.348391	0.420072	0.247267	0.318515	0.261853	0.468944	0.227334	-0.0423653	0.169704	0.242503
TMET141	0.293309	0.454302	0.172612	0.0121416	0.349042	0.527731	0.0158175	0.129134	0.205422	0.15202	0.32143	-0.0448998	-0.00686716	0.35593	-0.00138697	0.0108563	0.359862	0.16587	0.183205	0.599947	0.12139	0.373428	0.244085	0.144908	0.140779	0.0283277	0.118347	0.117171	0.170926	-0.0369034	0.182508	0.0441218	0.156782	0.0383801	0.219693	-0.0446996	0.260362	0.319497	-0.134581	0.190771	0.343342	0.196292	0.283476	0.144569	0.427641	0.176705	0.202159	0.210835	0.128325
TMET142	0.152706	0.374305	0.220128	0.146673	0.37405	0.191784	0.187765	0.172791	0.324488	0.46593	0.178797	0.190741	0.117406	0.395595	0.0928533	0.247884	0.44378	0.251905	0.0928888	0.273967	0.237646	0.252523	0.237599	0.354472	0.164114	0.163276	0.149278	0.0811831	0.283276	0.0162595	0.264379	0.176125	0.141929	0.21324	0.358427	0.0218087	0.196485	0.506047	0.0383967	0.192823	0.303938	0.137577	0.222634	0.141341	0.301219	0.0507756	-0.0287356	0.228714	0.588655
TMET143	0.274274	0.24496	0.244733	-0.0341598	0.199169	0.281836	0.183782	0.192644	0.332236	0.188731	0.029627	0.160253	0.201181	0.305291	0.187646	0.208814	0.111849	0.171386	0.115207	0.205999	0.118241	0.201939	0.0605012	0.265214	0.229736	0.279638	0.123369	0.221837	0.219927	0.12116	0.262648	0.0634435	0.266194	0.0639208	0.223933	0.0364112	0.192047	0.332957	0.152485	0.20842	0.245453	0.0196572	0.546965	0.143598	0.289272	0.308568	0.154471	0.149389	0.148519
TMET144	0.379394	0.401137	0.316008	0.0839118	0.498656	0.291373	0.211399	0.187657	0.480186	0.428907	-0.0654221	0.349842	0.238866	0.477441	0.220304	0.288386	0.206618	0.357446	0.146552	0.25036	0.153152	0.294537	0.205492	0.407357	0.241595	0.280453	0.228579	0.192281	0.37998	0.106468	0.368876	0.119646	0.287503	0.048098	0.39178	0.0699099	0.253818	0.561384	0.128326	0.278443	0.335945	-0.0348885	0.371594	0.202348	0.447151	0.170579	0.179456	0.337665	0.389322
TMET145	0.246463	0.284242	0.147166	-0.0186411	0.23759	0.197795	0.154766	0.0837263	0.256334	0.317121	-0.00706862	0.269425	0.104778	0.778385	0.155105	0.157564	0.101652	0.0638169	0.016995	0.197203	0.0390571	0.0856434	0.13567	0.264401	0.181136	0.183121	0.168548	0.118585	0.285959	0.0072975	0.248822	0.0195772	0.214106	0.0274414	0.263211	0.0133583	0.105455	0.258591	0.171598	0.0425848	0.125917	0.0446527	0.322572	0.112506	0.350738	0.167183	0.056707	0.327188	0.264265
TMET146	0.280126	0.569233	0.346001	0.0971329	0.520715	0.669418	0.0879683	0.177798	0.347572	0.231383	0.293808	0.0318763	0.16977	0.388587	0.156333	0.159361	0.23566	0.422801	0.279192	0.561165	0.137159	0.344735	0.0712075	0.291183	0.0825697	0.203853	0.278838	0.218139	0.281757	0.029624	0.304085	0.0746633	0.28733	0.0669794	0.352739	0.0163444	0.367865	0.361992	-0.0299151	0.350618	0.425952	0.0907975	0.261047	0.257723	0.533488	0.30343	0.0353168	0.265107	0.228643
TMET147	0.289318	0.221304	0.273108	0.0670561	0.312525	0.209838	0.216725	0.158666	0.338824	0.310287	-0.0106566	0.216891	0.160028	0.277529	0.173943	0.172102	0.000764057	0.248269	0.0871503	0.195009	0.104645	0.152306	0.125705	0.269478	0.149043	0.217185	0.213839	0.194239	0.346163	0.100229	0.355639	0.00392354	0.250902	-0.00498199	0.215798	0.0832493	0.166486	0.227828	0.134036	0.211662	0.212725	-0.00317419	0.237721	0.160238	0.335758	0.165505	0.0894838	0.341792	0.237311
TMET150	0.0209434	0.404469	0.137343	0.208603	0.362599	0.244129	0.153868	0.0809483	0.165012	0.233611	0.219578	0.087381	0.110924	0.197469	-0.080114	0.12386	0.411479	0.243505	0.14613	0.252763	0.280181	0.395225	0.287237	0.214307	0.0600216	0.0514642	0.239196	0.141493	0.114082	0.0562647	0.133994	0.350213	0.0971286	0.205883	0.304849	0.0130435	0.235712	0.335639	-0.0996415	0.392443	0.237738	0.241638	0.221651	0.0944232	0.176591	0.123508	0.0422874	0.014982	0.228378
TMET151	0.307408	0.33559	0.239303	0.108714	0.312926	0.293899	0.020477	0.150279	0.308595	0.165389	0.098681	0.162881	0.115105	0.261067	-0.0146329	0.0639212	0.197164	0.234299	0.173834	0.304969	0.136639	0.301132	0.203358	0.26431	0.0799743	0.160262	0.23589	0.111448	0.237259	0.00922444	0.216508	0.10885	0.193983	0.0298012	0.289034	0.0477423	0.140788	0.338238	-0.0875555	0.243511	0.27179	0.0384913	0.288809	0.15036	0.319947	0.115064	0.100596	0.223202	0.187696
TMET152	0.15251	0.188276	0.0745919	0.0993659	0.190248	0.0733411	0.222001	0.0314227	0.221653	0.12883	0.054272	0.0543739	0.0441553	0.11468	-0.0749611	0.0574051	0.143551	0.170762	0.0301523	0.0743511	0.223155	0.245871	0.306064	0.0807259	0.166564	0.16518	0.167207	0.191521	0.159636	0.0793291	0.162175	0.167084	0.160912	0.100959	0.105862	0.0209831	0.0356548	0.119456	0.0108885	0.216162	0.112998	0.0780495	0.353996	0.0407973	0.21531	0.0393535	0.0319454	0.168383	0.0828108
TMET153	0.221509	-0.045869	0.0613933	0.0203681	0.0332843	0.108387	0.0799752	0.14342	0.0774761	0.0246338	-0.0710455	0.0168811	0.00109584	0.00957269	0.0509455	-0.182652	-0.179356	-0.016258	0.0298017	0.133897	3.67e-05	0.114915	0.000230294	0.00331504	0.167891	0.0638698	0.124485	0.209498	0.0894235	0.0125271	0.10793	-0.0890666	0.160392	-0.212646	-0.201686	-0.0118315	0.0356005	0.0317863	-0.0370372	0.112618	0.0996121	0.0508415	0.0688082	0.11861	0.143518	0.00750993	0.190414	0.25701	-0.215539
TMET154	0.195506	0.196755	0.160242	0.0570055	0.102062	0.12453	0.314704	0.202589	0.346393	0.209489	0.0125093	0.322954	0.194178	0.278164	0.245258	0.294335	0.422795	0.0735378	0.153246	0.00644453	0.181574	0.276452	0.113085	0.396359	0.353586	0.238825	-0.0428908	0.121921	0.14595	0.138174	0.137959	0.152131	0.181153	0.231633	0.230618	0.100093	0.18968	0.535741	0.276521	0.188681	0.208611	0.119334	0.334093	0.0135154	0.0738793	0.226896	0.34966	-0.0369153	0.397162
TMET155	0.152409	0.531961	0.223804	0.10937	0.418916	0.447573	-0.00423446	0.0398994	0.194427	0.179147	0.309754	-0.0178391	-0.010983	0.357303	-0.0613139	-0.109297	0.301171	0.216638	0.089986	0.535054	0.270649	0.342777	0.305105	0.111738	-0.118477	0.00879389	0.309197	0.180982	0.150814	-0.112517	0.161086	0.132146	0.187849	0.0482605	0.230002	-0.0913447	0.182285	0.189788	-0.14951	0.31675	0.33928	0.162337	0.154707	0.17019	0.441344	0.102601	-0.14841	0.311659	0.107835
TMET156	0.384855	0.239082	0.260057	0.186313	0.377478	0.289029	0.514835	0.227733	0.392236	0.382944	0.183835	0.126935	0.218198	0.288046	0.291994	0.362302	0.175407	0.250231	0.174511	0.162511	0.181357	0.285355	0.190981	0.437535	0.41519	0.343007	0.205346	0.333339	0.673338	0.198342	0.682711	0.0300109	0.295856	0.145468	0.298457	0.153947	0.335117	0.234126	0.176979	0.304733	0.274453	0.412462	0.340447	0.0991117	0.312509	0.322385	0.183837	0.268124	0.334888
TMET157	0.500566	0.165855	0.329754	0.253514	0.27217	0.137835	0.411268	0.244338	0.556444	0.216054	-0.123328	0.426127	0.45291	0.173349	0.282174	0.576282	0.174864	0.294528	0.303869	-0.0620456	0.205684	0.255797	0.199627	0.495191	0.32278	0.528495	0.216796	0.263278	0.373537	0.339157	0.427901	0.233592	0.349417	0.157547	0.394304	0.231194	0.350452	0.431599	0.246164	0.434989	0.252909	0.0102588	0.375214	0.285408	0.175239	0.331536	0.20319	0.19629	0.397387
TMET158	0.473911	0.341115	0.475007	0.157636	0.387046	0.384925	0.481022	0.369674	0.710858	0.260879	-0.0547621	0.409791	0.368287	0.327223	0.41843	0.448784	0.301961	0.416626	0.277801	0.189894	0.353269	0.375861	0.254854	0.516638	0.285293	0.515817	0.215025	0.37714	0.378627	0.251469	0.419788	0.163612	0.451416	0.164212	0.38141	0.190222	0.387252	0.600724	0.358622	0.48423	0.388534	-0.0609519	0.43065	0.248622	0.378939	0.407421	0.20999	0.289637	0.429476
a Metabolites, see Table S1
[truncated: 74 more columns]
