# Supplementary material for: Genome-wide association study on metabolite accumulation in a wild barley NAM population reveals natural variation in sugar metabolism
Source: PLoS One. 2021 Feb 16;16(2):e0246510. doi: 10.1371/journal.pone.0246510 (PMC7886226; doi:10.1371/journal.pone.0246510)
Supplement: S6 Table — (XLSX) [file pone.0246510.s013.xlsx]

## Sheet: Table S6
Table S6. Correlation matrix (Pearson's correlation coefficients) of metabolites from 2nd sampling date
Metabolitea	TMET1	TMET2	TMET3	TMET4	TMET5	TMET7	TMET8	TMET9	TMET10	TMET11	TMET12	TMET13	TMET14	TMET15	TMET17	TMET23	TMET24	TMET26	TMET27	TMET30	TMET32	TMET33	TMET35	TMET38	TMET39	TMET41	TMET42	TMET43	TMET44	TMET45	TMET47	TMET48	TMET50	TMET51	TMET52	TMET53	TMET54	TMET57	TMET58	TMET62	TMET63	TMET64	TMET65	TMET68	TMET69	TMET70	TMET72	TMET73	TMET74
TMET1	1	0.207167	0.398822	0.366158	0.274942	0.186841	0.267929	0.193282	0.238646	0.256648	0.148901	0.233973	0.309433	0.262203	0.163775	0.194598	0.169509	0.207476	0.383031	0.174997	0.0839767	0.221294	0.0767169	0.309803	0.334415	0.245288	0.136344	0.282761	0.169073	0.145484	0.19466	0.0817672	0.303969	0.364524	0.0832154	0.25663	0.174069	0.214329	0.237183	0.198784	0.222426	0.352243	0.179667	0.213774	0.156165	0.207881	0.189946	0.157577	0.323159
TMET2	0.207167	1	0.189895	0.225799	0.322345	0.281249	0.285572	0.0358319	0.188414	0.287248	0.21047	0.43918	0.223158	0.146945	0.0417912	0.146408	0.124932	0.325078	0.187363	0.41769	0.162791	0.343803	0.231358	0.33013	0.0960247	0.059999	0.210174	0.425049	0.0610512	0.196947	0.180398	0.344654	0.344524	0.200768	0.297231	0.406029	-0.0400694	0.189044	0.226506	0.313519	0.373633	0.308354	0.159249	0.298312	0.302806	0.0774193	-0.162668	0.133922	0.26015
TMET3	0.398822	0.189895	1	0.317528	0.225791	0.0852903	0.265458	0.0971749	0.337742	0.122881	0.196722	0.298201	0.184242	0.149122	0.138097	0.171659	0.1128	0.0209456	0.375607	0.189751	0.0506449	0.096196	0.157433	0.416858	0.261495	0.179087	0.115786	0.472552	0.140971	0.170263	0.254498	0.0455588	0.191021	0.425099	0.171132	0.290189	0.158504	0.193213	0.281077	0.190182	0.260371	0.420126	0.141758	0.447455	0.180124	0.199052	0.0423154	0.183093	0.450721
TMET4	0.366158	0.225799	0.317528	1	0.125558	0.113811	0.14177	0.17829	0.402536	0.393423	0.172057	0.18178	0.277376	0.219766	0.176146	0.212013	0.286995	0.16189	0.339264	0.310194	0.225626	0.283301	0.350985	0.251427	0.190352	0.277628	0.2614	0.383063	0.33053	0.0681573	0.333381	0.17721	0.302758	0.177405	0.229466	0.259053	0.165371	0.322279	0.387232	0.379533	0.0774283	0.290363	0.334639	0.361083	0.19202	0.233288	0.104765	0.309752	0.309925
TMET5	0.274942	0.322345	0.225791	0.125558	1	0.0505893	0.448382	-0.10709	0.317076	0.117602	0.403588	0.387508	0.16321	0.187687	0.077534	0.104701	0.292723	0.0654029	0.300102	0.122876	0.112434	0.167745	0.274937	0.45354	0.130033	0.0509458	0.11015	0.322944	0.097457	0.245124	0.107863	0.04872	0.215115	0.397843	0.193087	0.432549	0.134231	0.308764	0.18316	0.0759983	0.401341	0.446968	-0.094629	0.325584	0.0933136	0.30306	0.0147242	0.0513008	0.284976
TMET7	0.186841	0.281249	0.0852903	0.113811	0.0505893	1	0.00513515	0.323788	0.152517	0.24044	0.0496489	0.0984979	0.192211	0.266787	0.18346	0.267484	0.00739194	0.124703	0.199871	0.343929	0.310059	0.201577	0.00172861	0.0367576	0.0697449	0.116519	0.0713246	0.110976	0.0592038	0.137844	0.208574	0.18382	0.109271	0.194843	0.159432	0.049618	0.103966	0.0342399	0.211103	0.178292	0.0701395	0.187517	0.355668	-0.0699061	0.296246	0.0886605	0.236196	0.200667	-0.076707
TMET8	0.267929	0.285572	0.265458	0.14177	0.448382	0.00513515	1	0.0699038	0.22488	0.0686168	0.288875	0.497472	0.174271	0.200288	0.274352	0.248306	0.0392354	0.302131	0.333696	0.110589	-0.0762117	0.0942267	0.0829435	0.447084	0.273426	0.224174	0.236214	0.290292	0.0606016	0.289076	0.193073	0.196239	0.213824	0.342442	0.111294	0.436855	0.179538	0.132987	0.224713	0.228792	0.358978	0.469115	0.113899	0.348072	0.226846	0.252482	0.0207914	0.153052	0.310781
TMET9	0.193282	0.0358319	0.0971749	0.17829	-0.10709	0.323788	0.0699038	1	0.154922	0.266489	-0.0732271	0.00412625	0.231457	0.305181	0.129288	0.207259	-0.0521276	0.284646	0.302183	0.186181	0.0935433	0.186301	-0.0442012	0.134464	0.413856	0.325273	0.201398	0.117856	0.210994	-0.00157974	0.290147	0.143263	0.159051	0.173311	-0.0329276	-0.0630778	0.129123	0.059917	0.31284	0.3181	0.00265662	0.241428	0.381441	-0.0204169	0.182426	0.124772	0.294869	0.285317	0.0667869
TMET10	0.238646	0.188414	0.337742	0.402536	0.317076	0.152517	0.22488	0.154922	1	0.236966	0.167184	0.261064	0.307109	0.291884	0.178055	0.164199	0.419517	0.0665403	0.399354	0.252497	0.487358	0.218802	0.505741	0.428445	0.162179	0.186335	0.16121	0.302223	0.24705	0.221075	0.322245	0.127751	0.196147	0.450358	0.437007	0.305447	0.130006	0.268654	0.346789	0.226395	0.243324	0.477268	0.148578	0.412234	0.223498	0.265143	0.129794	0.257028	0.36373
TMET11	0.256648	0.287248	0.122881	0.393423	0.117602	0.24044	0.0686168	0.266489	0.236966	1	0.115492	0.141037	0.274731	0.270663	0.180122	0.228445	0.039662	0.348923	0.322583	0.308793	0.21886	0.278794	0.0721209	0.0601418	0.0061235	0.300871	0.324292	0.260068	0.234695	0.0131176	0.329524	0.287686	0.284967	0.094947	0.134473	0.260665	0.0988439	0.188594	0.385186	0.401524	-0.0305198	0.160042	0.356117	0.0436584	0.238261	0.185601	0.0558212	0.295086	0.069051
TMET12	0.148901	0.21047	0.196722	0.172057	0.403588	0.0496489	0.288875	-0.0732271	0.167184	0.115492	1	0.299852	0.162475	0.142345	0.087275	0.146277	0.106313	-0.0183138	0.220815	0.0879012	0.0457275	0.109713	0.136545	0.287901	0.0336846	0.108437	0.113494	0.182032	0.0902973	0.189201	0.0946816	0.0759178	0.083315	0.273722	0.186941	0.398382	0.142712	0.19234	0.134134	0.107089	0.209087	0.334461	-0.0961763	0.239491	0.142318	0.206934	0.00715397	0.100598	0.169858
TMET13	0.233973	0.43918	0.298201	0.18178	0.387508	0.0984979	0.497472	0.00412625	0.261064	0.141037	0.299852	1	0.22277	0.180995	0.169899	0.264516	0.155854	0.193095	0.385227	0.292697	0.0886301	0.242359	0.232082	0.413929	0.186502	0.0170232	0.150617	0.321885	0.0284348	0.436353	0.133935	0.344631	0.278089	0.345475	0.22034	0.394947	0.179922	0.216778	0.196857	0.122922	0.446943	0.542796	0.0705501	0.427574	0.211926	0.261664	0.0293565	0.105134	0.319323
TMET14	0.309433	0.223158	0.184242	0.277376	0.16321	0.192211	0.174271	0.231457	0.307109	0.274731	0.162475	0.22277	1	0.338855	0.147744	0.19113	0.0866324	0.313776	0.345349	0.297056	0.168531	0.42876	0.0904386	0.299524	0.170933	0.145412	0.153821	0.347392	0.283394	0.171743	0.23307	0.270888	0.293498	0.37756	0.157411	0.262887	0.152881	0.117911	0.277651	0.213873	0.234357	0.354071	0.192096	0.166458	0.186005	0.125928	0.0381338	0.186376	0.174752
TMET15	0.262203	0.146945	0.149122	0.219766	0.187687	0.266787	0.200288	0.305181	0.291884	0.270663	0.142345	0.180995	0.338855	1	0.231606	0.220156	0.0821169	0.303926	0.460392	0.251361	0.181715	0.337075	0.111959	0.225979	0.241751	0.365176	0.321712	0.264623	0.266336	0.126941	0.402628	0.25134	0.207579	0.378382	0.104197	0.329022	0.175833	0.140645	0.467785	0.333541	0.118528	0.457472	0.321904	0.100712	0.294421	0.233353	0.188635	0.314204	0.120897
TMET17	0.163775	0.0417912	0.138097	0.176146	0.077534	0.18346	0.274352	0.129288	0.178055	0.180122	0.087275	0.169899	0.147744	0.231606	1	0.442601	0.00567472	0.169389	0.420109	0.0862604	0.0702185	0.0247609	-0.0148205	0.124183	0.161354	0.442939	0.238994	0.08113	0.0659682	-0.090904	0.211916	-0.0517985	-0.0616115	0.269253	0.0011688	0.168024	0.262695	0.0140725	0.228724	0.228063	0.167186	0.239782	0.348167	0.125552	0.311936	0.383063	0.236031	0.306143	0.0773749
TMET23	0.194598	0.146408	0.171659	0.212013	0.104701	0.267484	0.248306	0.207259	0.164199	0.228445	0.146277	0.264516	0.19113	0.220156	0.442601	1	0.0148638	0.108024	0.446896	0.147223	0.0986425	0.128174	0.0312686	0.171349	0.192314	0.350924	0.207638	0.163542	0.205956	-0.00464267	0.33671	0.0443348	0.0968779	0.2686	0.0600174	0.163813	0.34954	0.0673314	0.327674	0.253679	0.159306	0.372438	0.41093	0.140747	0.321705	0.346274	0.127872	0.369916	0.0976718
TMET24	0.169509	0.124932	0.1128	0.286995	0.292723	0.00739194	0.0392354	-0.0521276	0.419517	0.039662	0.106313	0.155854	0.0866324	0.0821169	0.00567472	0.0148638	1	-0.0885298	0.157093	0.124012	0.32902	0.118045	0.791495	0.239728	0.0733735	-0.00839626	-0.072811	0.173843	0.132793	0.0603078	0.0230251	-0.148372	0.0860694	0.261865	0.41109	0.132582	0.0188171	0.431233	0.0217577	-0.063386	0.238127	0.2397	-0.067768	0.306548	-0.00597128	0.101107	0.167602	0.0239525	0.242924
TMET26	0.207476	0.325078	0.0209456	0.16189	0.0654029	0.124703	0.302131	0.284646	0.0665403	0.348923	-0.0183138	0.193095	0.313776	0.303926	0.169389	0.108024	-0.0885298	1	0.151175	0.200329	0.0066196	0.282046	-0.0912668	0.0760865	0.0479146	0.287318	0.251099	0.198242	0.142171	0.12536	0.190714	0.409082	0.22317	0.0430665	-0.0372617	0.325095	0.013552	0.0172919	0.226415	0.453375	0.0660146	0.120055	0.415628	-0.169887	0.190729	0.0308432	0.0478649	0.139013	0.0655221
TMET27	0.383031	0.187363	0.375607	0.339264	0.300102	0.199871	0.333696	0.302183	0.399354	0.322583	0.220815	0.385227	0.345349	0.460392	0.420109	0.446896	0.157093	0.151175	1	0.269957	0.188731	0.224668	0.21067	0.430448	0.375712	0.448632	0.413368	0.347653	0.34823	0.0901127	0.506332	0.154508	0.320196	0.565241	0.179802	0.418138	0.35701	0.253022	0.561416	0.322106	0.277376	0.687144	0.280447	0.314232	0.341094	0.495216	0.216261	0.44132	0.31369
TMET30	0.174997	0.41769	0.189751	0.310194	0.122876	0.343929	0.110589	0.186181	0.252497	0.308793	0.0879012	0.292697	0.297056	0.251361	0.0862604	0.147223	0.124012	0.200329	0.269957	1	0.330824	0.411468	0.201481	0.193187	0.122856	0.166455	0.231123	0.436081	0.124331	0.128867	0.252316	0.270565	0.328433	0.188463	0.281745	0.284939	0.119978	0.171498	0.311533	0.292536	0.205556	0.309558	0.24913	0.299457	0.21227	0.132269	0.18734	0.18505	0.135761
TMET32	0.0839767	0.162791	0.0506449	0.225626	0.112434	0.310059	-0.0762117	0.0935433	0.487358	0.21886	0.0457275	0.0886301	0.168531	0.181715	0.0702185	0.0986425	0.32902	0.0066196	0.188731	0.330824	1	0.223539	0.479949	0.0588169	0.0172597	0.120478	0.0771772	0.166923	0.0129544	0.0162278	0.140561	0.0982733	0.127981	0.229083	0.662912	0.135007	0.107016	0.186823	0.143392	0.112503	0.0958221	0.19228	0.194512	0.0874252	0.165091	0.097229	0.253728	0.105004	-0.12578
TMET33	0.221294	0.343803	0.096196	0.283301	0.167745	0.201577	0.0942267	0.186301	0.218802	0.278794	0.109713	0.242359	0.42876	0.337075	0.0247609	0.128174	0.118045	0.282046	0.224668	0.411468	0.223539	1	0.13804	0.169174	0.139606	0.140983	0.143918	0.400603	0.229546	0.117746	0.224647	0.239302	0.345525	0.218324	0.125265	0.242585	0.06197	0.12513	0.275734	0.295591	0.184174	0.251982	0.231657	0.145993	0.147549	0.105499	0.0535329	0.0918558	0.106934
TMET35	0.0767169	0.231358	0.157433	0.350985	0.274937	0.00172861	0.0829435	-0.0442012	0.505741	0.0721209	0.136545	0.232082	0.0904386	0.111959	-0.0148205	0.0312686	0.791495	-0.0912668	0.21067	0.201481	0.479949	0.13804	1	0.30724	0.102051	-0.0108182	0.0519054	0.249536	0.117702	0.100997	0.125098	0.00182272	0.153579	0.263359	0.555268	0.211919	0.042313	0.441921	0.15229	0.0345924	0.250471	0.31163	0.0172842	0.409086	0.0788615	0.113563	0.0844906	0.119316	0.290833
TMET38	0.309803	0.33013	0.416858	0.251427	0.45354	0.0367576	0.447084	0.134464	0.428445	0.0601418	0.287901	0.413929	0.299524	0.225979	0.124183	0.171349	0.239728	0.0760865	0.430448	0.193187	0.0588169	0.169174	0.30724	1	0.472397	0.127791	0.131875	0.47804	0.234679	0.248403	0.241782	0.0659921	0.298086	0.499355	0.191891	0.347175	0.175798	0.309028	0.306846	0.218464	0.487621	0.585198	0.0677384	0.528108	0.213202	0.272024	0.0217021	0.189302	0.505835
TMET39	0.334415	0.0960247	0.261495	0.190352	0.130033	0.0697449	0.273426	0.413856	0.162179	0.0061235	0.0336846	0.186502	0.170933	0.241751	0.161354	0.192314	0.0733735	0.0479146	0.375712	0.122856	0.0172597	0.139606	0.102051	0.472397	1	0.320634	0.117382	0.288657	0.147285	0.0564036	0.245536	-0.0213483	0.14325	0.384646	0.0550889	0.0721234	0.220995	0.16374	0.268399	0.218592	0.285658	0.473586	0.248077	0.28672	0.189357	0.264573	0.386747	0.228542	0.25614
TMET41	0.245288	0.059999	0.179087	0.277628	0.0509458	0.116519	0.224174	0.325273	0.186335	0.300871	0.108437	0.0170232	0.145412	0.365176	0.442939	0.350924	-0.00839626	0.287318	0.448632	0.166455	0.120478	0.140983	-0.0108182	0.127791	0.320634	1	0.445979	0.244029	0.224755	-0.224024	0.44142	-0.0267013	0.0729889	0.261069	0.0560587	0.26395	0.272252	0.12941	0.437105	0.445008	0.0505284	0.3153	0.531543	0.108145	0.374684	0.409401	0.352184	0.468133	0.0777394
TMET42	0.136344	0.210174	0.115786	0.2614	0.11015	0.0713246	0.236214	0.201398	0.16121	0.324292	0.113494	0.150617	0.153821	0.321712	0.238994	0.207638	-0.072811	0.251099	0.413368	0.231123	0.0771772	0.143918	0.0519054	0.131875	0.117382	0.445979	1	0.19728	0.229261	0.0185443	0.444155	0.274974	0.176854	0.10714	0.0945097	0.313391	0.169367	0.158067	0.503912	0.404792	0.0376646	0.292195	0.336751	0.137746	0.299002	0.294775	0.0859177	0.410445	0.140065
TMET43	0.282761	0.425049	0.472552	0.383063	0.322944	0.110976	0.290292	0.117856	0.302223	0.260068	0.182032	0.321885	0.347392	0.264623	0.08113	0.163542	0.173843	0.198242	0.347653	0.436081	0.166923	0.400603	0.249536	0.47804	0.288657	0.244029	0.19728	1	0.300326	0.104671	0.28939	0.111989	0.436922	0.411241	0.225766	0.476904	0.0763096	0.249666	0.347836	0.370781	0.343075	0.397292	0.274704	0.493432	0.241798	0.184243	-0.0714142	0.160586	0.334563
TMET44	0.169073	0.0610512	0.140971	0.33053	0.097457	0.0592038	0.0606016	0.210994	0.24705	0.234695	0.0902973	0.0284348	0.283394	0.266336	0.0659682	0.205956	0.132793	0.142171	0.34823	0.124331	0.0129544	0.229546	0.117702	0.234679	0.147285	0.224755	0.229261	0.300326	1	0.0724023	0.353811	0.142731	0.220315	0.243801	-0.0410051	0.147467	0.135493	0.187225	0.421033	0.269497	0.0615451	0.26181	0.242641	0.140088	0.161562	0.211279	-0.0599361	0.307778	0.236126
TMET45	0.145484	0.196947	0.170263	0.0681573	0.245124	0.137844	0.289076	-0.00157974	0.221075	0.0131176	0.189201	0.436353	0.171743	0.126941	-0.090904	-0.00464267	0.0603078	0.12536	0.0901127	0.128867	0.0162278	0.117746	0.100997	0.248403	0.0564036	-0.224024	0.0185443	0.104671	0.0724023	1	0.121676	0.56391	0.159409	0.192677	0.119045	0.209759	-0.0698216	0.0582644	0.159723	0.00637015	0.227985	0.300519	-0.0771843	0.146855	0.11272	0.0082204	-0.0886309	0.0140267	0.151982
TMET47	0.19466	0.180398	0.254498	0.333381	0.107863	0.208574	0.193073	0.290147	0.322245	0.329524	0.0946816	0.133935	0.23307	0.402628	0.211916	0.33671	0.0230251	0.190714	0.506332	0.252316	0.140561	0.224647	0.125098	0.241782	0.245536	0.44142	0.444155	0.28939	0.353811	0.121676	1	0.294014	0.222389	0.271232	0.115566	0.330697	0.233996	0.144713	0.712131	0.42864	0.0577727	0.466391	0.443729	0.176288	0.343464	0.341275	0.0995806	0.515708	0.197623
TMET48	0.0817672	0.344654	0.0455588	0.17721	0.04872	0.18382	0.196239	0.143263	0.127751	0.287686	0.0759178	0.344631	0.270888	0.25134	-0.0517985	0.0443348	-0.148372	0.409082	0.154508	0.270565	0.0982733	0.239302	0.00182272	0.0659921	-0.0213483	-0.0267013	0.274974	0.111989	0.142731	0.56391	0.294014	1	0.334123	0.00323148	0.136673	0.302893	-0.0739466	0.00484934	0.398553	0.305231	0.0290549	0.184242	0.210954	-0.00654479	0.199361	0.00896632	-0.131476	0.196578	0.0039525
TMET50	0.303969	0.344524	0.191021	0.302758	0.215115	0.109271	0.213824	0.159051	0.196147	0.284967	0.083315	0.278089	0.293498	0.207579	-0.0616115	0.0968779	0.0860694	0.22317	0.320196	0.328433	0.127981	0.345525	0.153579	0.298086	0.14325	0.0729889	0.176854	0.436922	0.220315	0.159409	0.222389	0.334123	1	0.214683	0.162373	0.332872	0.0666518	0.204589	0.316648	0.278693	0.165495	0.26744	0.182501	0.30043	0.0925184	0.0763195	-0.123781	0.109242	0.213922
TMET51	0.364524	0.200768	0.425099	0.177405	0.397843	0.194843	0.342442	0.173311	0.450358	0.094947	0.273722	0.345475	0.37756	0.378382	0.269253	0.2686	0.261865	0.0430665	0.565241	0.188463	0.229083	0.218324	0.263359	0.499355	0.384646	0.261069	0.10714	0.411241	0.243801	0.192677	0.271232	0.00323148	0.214683	1	0.265837	0.336322	0.234802	0.213439	0.281795	0.124824	0.459019	0.679747	0.0830106	0.382743	0.256944	0.327878	0.176918	0.209023	0.279201
TMET52	0.0832154	0.297231	0.171132	0.229466	0.193087	0.159432	0.111294	-0.0329276	0.437007	0.134473	0.186941	0.22034	0.157411	0.104197	0.0011688	0.0600174	0.41109	-0.0372617	0.179802	0.281745	0.662912	0.125265	0.555268	0.191891	0.0550889	0.0560587	0.0945097	0.225766	-0.0410051	0.119045	0.115566	0.136673	0.162373	0.265837	1	0.227902	0.0613773	0.249355	0.122381	0.0674784	0.192584	0.27868	0.0802135	0.281193	0.193728	0.0753113	0.130879	0.127263	0.0377435
TMET53	0.25663	0.406029	0.290189	0.259053	0.432549	0.049618	0.436855	-0.0630778	0.305447	0.260665	0.398382	0.394947	0.262887	0.329022	0.168024	0.163813	0.132582	0.325095	0.418138	0.284939	0.135007	0.242585	0.211919	0.347175	0.0721234	0.26395	0.313391	0.476904	0.147467	0.209759	0.330697	0.302893	0.332872	0.336322	0.227902	1	0.101725	0.245248	0.378099	0.314113	0.209721	0.46491	0.0951132	0.244217	0.224976	0.272716	-0.0416773	0.211999	0.297526
TMET54	0.174069	-0.0400694	0.158504	0.165371	0.134231	0.103966	0.179538	0.129123	0.130006	0.0988439	0.142712	0.179922	0.152881	0.175833	0.262695	0.34954	0.0188171	0.013552	0.35701	0.119978	0.107016	0.06197	0.042313	0.175798	0.220995	0.272252	0.169367	0.0763096	0.135493	-0.0698216	0.233996	-0.0739466	0.0666518	0.234802	0.0613773	0.101725	1	0.0983919	0.254341	0.0963514	0.111909	0.324493	0.217923	0.162455	0.112901	0.368795	0.243343	0.243725	0.0833715
TMET57	0.214329	0.189044	0.193213	0.322279	0.308764	0.0342399	0.132987	0.059917	0.268654	0.188594	0.19234	0.216778	0.117911	0.140645	0.0140725	0.0673314	0.431233	0.0172919	0.253022	0.171498	0.186823	0.12513	0.441921	0.309028	0.16374	0.12941	0.158067	0.249666	0.187225	0.0582644	0.144713	0.00484934	0.204589	0.213439	0.249355	0.245248	0.0983919	1	0.179866	0.0425556	0.21572	0.288373	0.10254	0.296507	0.120499	0.210144	0.12333	0.145424	0.320835
TMET58	0.237183	0.226506	0.281077	0.387232	0.18316	0.211103	0.224713	0.31284	0.346789	0.385186	0.134134	0.196857	0.277651	0.467785	0.228724	0.327674	0.0217577	0.226415	0.561416	0.311533	0.143392	0.275734	0.15229	0.306846	0.268399	0.437105	0.503912	0.347836	0.421033	0.159723	0.712131	0.398553	0.316648	0.281795	0.122381	0.378099	0.254341	0.179866	1	0.503398	0.0674121	0.51752	0.465171	0.222849	0.349603	0.375987	0.100069	0.507787	0.245652
TMET62	0.198784	0.313519	0.190182	0.379533	0.0759983	0.178292	0.228792	0.3181	0.226395	0.401524	0.107089	0.122922	0.213873	0.333541	0.228063	0.253679	-0.063386	0.453375	0.322106	0.292536	0.112503	0.295591	0.0345924	0.218464	0.218592	0.445008	0.404792	0.370781	0.269497	0.00637015	0.42864	0.305231	0.278693	0.124824	0.0674784	0.314113	0.0963514	0.0425556	0.503398	1	0.0894119	0.269113	0.537981	0.178694	0.30815	0.201826	0.0254625	0.342458	0.167932
TMET63	0.222426	0.373633	0.260371	0.0774283	0.401341	0.0701395	0.358978	0.00265662	0.243324	-0.0305198	0.209087	0.446943	0.234357	0.118528	0.167186	0.159306	0.238127	0.0660146	0.277376	0.205556	0.0958221	0.184174	0.250471	0.487621	0.285658	0.0505284	0.0376646	0.343075	0.0615451	0.227985	0.0577727	0.0290549	0.165495	0.459019	0.192584	0.209721	0.111909	0.21572	0.0674121	0.0894119	1	0.440433	0.0144526	0.39153	0.158322	0.201797	0.0514269	0.0134822	0.297657
TMET64	0.352243	0.308354	0.420126	0.290363	0.446968	0.187517	0.469115	0.241428	0.477268	0.160042	0.334461	0.542796	0.354071	0.457472	0.239782	0.372438	0.2397	0.120055	0.687144	0.309558	0.19228	0.251982	0.31163	0.585198	0.473586	0.3153	0.292195	0.397292	0.26181	0.300519	0.466391	0.184242	0.26744	0.679747	0.27868	0.46491	0.324493	0.288373	0.51752	0.269113	0.440433	1	0.193939	0.463776	0.33803	0.432285	0.235378	0.350692	0.395275
TMET65	0.179667	0.159249	0.141758	0.334639	-0.094629	0.355668	0.113899	0.381441	0.148578	0.356117	-0.0961763	0.0705501	0.192096	0.321904	0.348167	0.41093	-0.067768	0.415628	0.280447	0.24913	0.194512	0.231657	0.0172842	0.0677384	0.248077	0.531543	0.336751	0.274704	0.242641	-0.0771843	0.443729	0.210954	0.182501	0.0830106	0.0802135	0.0951132	0.217923	0.10254	0.465171	0.537981	0.0144526	0.193939	1	0.0587767	0.483477	0.231169	0.222646	0.422316	0.0357728
TMET68	0.213774	0.298312	0.447455	0.361083	0.325584	-0.0699061	0.348072	-0.0204169	0.412234	0.0436584	0.239491	0.427574	0.166458	0.100712	0.125552	0.140747	0.306548	-0.169887	0.314232	0.299457	0.0874252	0.145993	0.409086	0.528108	0.28672	0.108145	0.137746	0.493432	0.140088	0.146855	0.176288	-0.00654479	0.30043	0.382743	0.281193	0.244217	0.162455	0.296507	0.222849	0.178694	0.39153	0.463776	0.0587767	1	0.183059	0.23148	-0.01988	0.164324	0.497371
TMET69	0.156165	0.302806	0.180124	0.19202	0.0933136	0.296246	0.226846	0.182426	0.223498	0.238261	0.142318	0.211926	0.186005	0.294421	0.311936	0.321705	-0.00597128	0.190729	0.341094	0.21227	0.165091	0.147549	0.0788615	0.213202	0.189357	0.374684	0.299002	0.241798	0.161562	0.11272	0.343464	0.199361	0.0925184	0.256944	0.193728	0.224976	0.112901	0.120499	0.349603	0.30815	0.158322	0.33803	0.483477	0.183059	1	0.249436	0.122434	0.363521	0.110449
TMET70	0.207881	0.0774193	0.199052	0.233288	0.30306	0.0886605	0.252482	0.124772	0.265143	0.185601	0.206934	0.261664	0.125928	0.233353	0.383063	0.346274	0.101107	0.0308432	0.495216	0.132269	0.097229	0.105499	0.113563	0.272024	0.264573	0.409401	0.294775	0.184243	0.211279	0.0082204	0.341275	0.00896632	0.0763195	0.327878	0.0753113	0.272716	0.368795	0.210144	0.375987	0.201826	0.201797	0.432285	0.231169	0.23148	0.249436	1	0.243435	0.370155	0.18992
TMET72	0.189946	-0.162668	0.0423154	0.104765	0.0147242	0.236196	0.0207914	0.294869	0.129794	0.0558212	0.00715397	0.0293565	0.0381338	0.188635	0.236031	0.127872	0.167602	0.0478649	0.216261	0.18734	0.253728	0.0535329	0.0844906	0.0217021	0.386747	0.352184	0.0859177	-0.0714142	-0.0599361	-0.0886309	0.0995806	-0.131476	-0.123781	0.176918	0.130879	-0.0416773	0.243343	0.12333	0.100069	0.0254625	0.0514269	0.235378	0.222646	-0.01988	0.122434	0.243435	1	0.125689	-0.0553781
TMET73	0.157577	0.133922	0.183093	0.309752	0.0513008	0.200667	0.153052	0.285317	0.257028	0.295086	0.100598	0.105134	0.186376	0.314204	0.306143	0.369916	0.0239525	0.139013	0.44132	0.18505	0.105004	0.0918558	0.119316	0.189302	0.228542	0.468133	0.410445	0.160586	0.307778	0.0140267	0.515708	0.196578	0.109242	0.209023	0.127263	0.211999	0.243725	0.145424	0.507787	0.342458	0.0134822	0.350692	0.422316	0.164324	0.363521	0.370155	0.125689	1	0.162662
TMET74	0.323159	0.26015	0.450721	0.309925	0.284976	-0.076707	0.310781	0.0667869	0.36373	0.069051	0.169858	0.319323	0.174752	0.120897	0.0773749	0.0976718	0.242924	0.0655221	0.31369	0.135761	-0.12578	0.106934	0.290833	0.505835	0.25614	0.0777394	0.140065	0.334563	0.236126	0.151982	0.197623	0.0039525	0.213922	0.279201	0.0377435	0.297526	0.0833715	0.320835	0.245652	0.167932	0.297657	0.395275	0.0357728	0.497371	0.110449	0.18992	-0.0553781	0.162662	1
TMET75	0.138582	0.241248	0.122015	0.34125	0.234852	-0.00710747	0.247964	-0.0740282	0.262312	0.196858	0.708773	0.281577	0.200339	0.142657	0.120034	0.16505	0.368615	0.119803	0.212002	0.145177	0.133117	0.147038	0.397696	0.229365	-0.0755363	0.129924	0.178702	0.191613	0.183884	0.162602	0.134443	0.120029	0.128248	0.160208	0.274837	0.348925	0.0795737	0.268048	0.151888	0.15619	0.168179	0.260502	0.00846911	0.304903	0.119819	0.15037	-0.0137875	0.163423	0.218886
TMET76	0.190421	0.0612506	0.0959514	0.225356	0.0798022	0.0692493	0.15847	0.199363	0.111456	0.199981	0.187569	0.0832062	0.171821	0.181458	0.213769	0.260098	0.038029	0.351437	0.254256	0.038787	0.0770584	0.178361	0.00241085	0.127885	0.0678217	0.271889	0.156828	0.133711	0.140479	-0.0536192	0.165272	0.0690354	0.149806	0.0920518	-0.023086	0.209307	0.178244	0.0762524	0.197094	0.307783	-0.0213455	0.169238	0.304516	-0.0324175	0.0991359	0.155459	0.0576016	0.139039	0.0518831
TMET77	0.362656	0.269567	0.147731	0.359118	0.156777	0.259087	0.205776	0.339999	0.263382	0.344918	0.104032	0.226316	0.551994	0.504946	0.185985	0.249195	0.0430491	0.422309	0.333647	0.403218	0.188438	0.689482	0.0364188	0.248357	0.322217	0.334313	0.215973	0.46041	0.315919	0.150831	0.335884	0.311239	0.426634	0.303185	0.0626886	0.29857	0.151107	0.0545392	0.403739	0.457849	0.201503	0.338798	0.399725	0.148186	0.228477	0.210023	0.154234	0.195535	0.0915641
TMET79	0.292047	0.168607	0.348804	0.23639	0.186123	0.016881	0.234783	0.0878271	0.305543	0.0843793	0.14447	0.180057	0.266291	0.0965575	0.168818	0.171428	0.074721	0.0491624	0.296641	0.137841	-0.0281401	0.098142	0.0805362	0.411232	0.193325	0.140139	0.142232	0.271862	0.183387	0.0242599	0.161665	-0.0818107	0.158419	0.255037	0.057305	0.24153	0.141257	0.196915	0.167798	0.150966	0.270102	0.285055	0.102704	0.32896	0.146768	0.168379	-0.0323385	0.179927	0.634301
TMET80	0.200075	0.13767	0.146827	0.306669	-0.0727391	0.353693	0.135824	0.357738	0.151838	0.341386	-0.061442	0.0807516	0.183593	0.305761	0.398428	0.442123	-0.0620264	0.350383	0.307524	0.239558	0.212645	0.200963	-0.0105999	0.0645311	0.273802	0.604465	0.352236	0.248708	0.205376	-0.122826	0.415783	0.117228	0.128357	0.124342	0.0989771	0.0768772	0.271738	0.102954	0.427656	0.486072	0.04695	0.213722	0.966651	0.0726461	0.517511	0.291879	0.304392	0.418101	0.0207131
TMET82	0.0776391	0.276115	0.0137805	0.260014	0.0169523	-0.0142751	-0.0191647	0.154549	0.0937444	0.234398	0.0159971	0.053943	0.28922	0.173985	-0.124927	-0.00235004	0.120504	0.39794	0.0245227	0.0705034	-0.0777562	0.285724	0.219542	0.0963342	-0.027711	-0.0495771	0.141432	0.236787	0.338663	0.146468	0.216709	0.361769	0.279645	-0.0182339	-0.0423239	0.187511	-0.137958	0.211932	0.272755	0.315719	-0.0372286	0.0404969	0.254403	-0.0132015	0.0509675	-0.121232	-0.339339	0.113311	0.191006
TMET83	0.285568	0.174275	0.0779492	0.226395	0.131097	0.172819	0.13822	0.222036	0.201027	0.239949	0.0632728	0.155235	0.439429	0.440829	0.139929	0.177465	0.0461871	0.275892	0.243921	0.262985	0.149484	0.64204	0.034612	0.17221	0.2158	0.264749	0.147179	0.332384	0.233112	0.113091	0.248807	0.214081	0.331675	0.233623	0.0602652	0.219944	0.117177	0.0654176	0.302927	0.289445	0.15287	0.233904	0.276061	0.0938204	0.176157	0.169282	0.122198	0.143792	0.0409305
TMET85	0.119286	0.446434	0.137763	0.176669	0.297601	0.064014	0.432547	-0.0518465	0.161679	0.182222	0.235396	0.505645	0.209695	0.192481	-0.0331245	-0.0255244	0.0162251	0.425676	0.129259	0.276846	-0.0271673	0.19105	0.124343	0.259845	-0.0645289	-0.053131	0.234568	0.223273	0.0725191	0.614808	0.196363	0.737284	0.303783	0.0815001	0.147959	0.46156	-0.0982973	0.11353	0.299889	0.225821	0.210604	0.272384	0.0413764	0.157716	0.166212	0.0617528	-0.103788	0.112032	0.189839
TMET86	0.138567	-0.124416	0.151266	0.0556611	0.216625	-0.282826	0.181732	-0.0512486	0.141273	-0.186771	0.116473	0.116128	0.13809	0.0922221	-0.069014	-0.0604282	0.27046	-0.103052	0.122152	-0.21662	-0.252982	-0.0461829	0.257063	0.368768	0.348233	-0.049107	-0.0565607	0.155665	0.263232	0.253497	0.0693469	-0.0859252	-0.012266	0.308296	-0.10479	0.10492	-0.0049585	0.290464	0.0615424	-0.123726	0.198877	0.269018	-0.162695	0.21327	-0.0614304	0.094356	-0.0681533	0.066008	0.313533
TMET87	0.250729	0.271205	0.247049	0.415458	0.164332	0.26277	0.274774	0.434189	0.372677	0.416014	0.161353	0.148151	0.293492	0.514074	0.255658	0.317046	0.00806873	0.406992	0.529289	0.341915	0.19823	0.303685	0.130879	0.330568	0.299042	0.57305	0.517925	0.385869	0.382716	0.029864	0.636473	0.311373	0.305031	0.332973	0.142291	0.425521	0.259501	0.164308	0.688016	0.688995	0.0661061	0.512728	0.590278	0.231408	0.392743	0.325096	0.158359	0.551016	0.219968
TMET88	0.385994	0.137704	0.484827	0.319617	0.320901	0.0119667	0.379953	0.0638702	0.387811	0.0346521	0.21455	0.363379	0.128897	0.161693	0.13534	0.171411	0.278764	-0.0762175	0.426052	0.162438	0.0490944	0.0200095	0.35225	0.507374	0.372864	0.199371	0.164375	0.323091	0.139386	0.225466	0.248716	0.0434072	0.217	0.434807	0.223588	0.25488	0.197051	0.377377	0.276778	0.121433	0.303709	0.551293	0.0798294	0.535347	0.177055	0.301217	0.122074	0.248617	0.466186
TMET89	0.156882	0.235581	-0.0270209	0.224434	0.205311	0.259503	0.0767022	0.23677	0.23708	0.283246	0.120709	0.112606	0.420619	0.34634	0.0958595	0.200557	0.111508	0.224973	0.309304	0.265858	0.23498	0.322234	0.155012	0.141996	0.0860739	0.136621	0.209863	0.207549	0.340086	0.137348	0.313959	0.262317	0.232489	0.281424	0.11034	0.225553	0.132595	0.154238	0.339013	0.245986	0.130312	0.305483	0.178051	0.0111378	0.188213	0.180228	-0.0133846	0.231872	0.0253653
TMET90	0.294984	0.165152	0.279484	0.425923	0.127667	0.188735	0.188123	0.349469	0.337333	0.277175	0.0233268	0.194263	0.301957	0.262929	0.203756	0.196719	0.127372	0.289159	0.290451	0.201928	0.0355258	0.242911	0.125466	0.257217	0.128989	0.207662	0.180643	0.263549	0.281506	0.146419	0.280854	0.208522	0.224077	0.231118	-0.05299	0.126761	0.105558	0.207794	0.321326	0.339397	0.123627	0.263725	0.287984	0.24899	0.177502	0.181727	0.085908	0.210215	0.30083
TMET91	0.200444	0.0693283	0.0620285	0.234211	0.065197	0.390232	0.132156	0.336333	0.121942	0.292313	0.0663108	0.0512471	0.163316	0.338314	0.307828	0.303286	-0.10669	0.361779	0.304533	0.270301	0.186497	0.203629	-0.12847	0.0170325	0.0892615	0.433987	0.287503	0.125617	0.141623	-0.0347439	0.298438	0.207414	0.181913	0.0665353	0.0184004	0.203973	0.19531	0.0337407	0.360146	0.3439	-0.0629538	0.175668	0.481518	-0.138956	0.278878	0.24561	0.326023	0.283837	-0.0738613
TMET92	0.199739	0.165099	-0.0726217	0.201646	0.0853883	0.279908	0.0985795	0.365814	0.101239	0.372701	0.0819573	0.0796975	0.395568	0.408191	0.160129	0.212942	-0.0620575	0.457156	0.272555	0.327634	0.149616	0.455667	-0.119293	0.0674406	0.17567	0.297555	0.223886	0.23678	0.324936	0.115147	0.296462	0.351966	0.308613	0.176586	-0.0511147	0.237995	0.126359	0.00502798	0.360789	0.388262	0.0318082	0.221468	0.356085	-0.151678	0.162318	0.142313	0.142191	0.200903	-0.14302
TMET93	0.134304	0.200445	-0.00107088	0.200553	0.00778392	0.0250061	0.0250437	0.164348	0.0877838	0.311961	-0.0119739	0.0764237	0.3031	0.313619	-0.111701	-0.0272395	-0.0597449	0.377036	0.167638	0.195011	-0.0521861	0.343757	-0.0229486	0.0603394	0.0646586	0.0542104	0.227117	0.23339	0.343651	0.225156	0.311401	0.467082	0.312114	0.0420116	-0.102815	0.251231	-0.0725223	0.067946	0.380231	0.280517	-0.0389762	0.115002	0.134762	-0.0329571	0.0265711	-0.009021	-0.193276	0.16627	0.115578
TMET94	0.381971	0.302717	0.327723	0.366681	0.251892	0.160827	0.207874	0.282123	0.38417	0.165306	0.112086	0.372246	0.423321	0.331371	0.0928936	0.180471	0.29654	0.185185	0.362599	0.416543	0.289237	0.471472	0.294825	0.453558	0.52077	0.222836	0.0711582	0.551599	0.266824	0.163569	0.230458	0.0872872	0.343194	0.494108	0.268409	0.20944	0.174656	0.256813	0.28659	0.288899	0.400446	0.50703	0.291902	0.44653	0.173814	0.231609	0.245232	0.144126	0.325962
TMET95	0.21803	0.122338	0.0235938	0.382657	0.0213614	0.0660778	0.104212	0.304839	0.142723	0.425481	-0.0135938	0.0785183	0.324657	0.325372	0.201824	0.273591	0.0280031	0.499171	0.300863	0.159331	-0.108671	0.335168	-0.0182755	0.0402394	0.0301264	0.366392	0.3628	0.171255	0.444503	0.0600762	0.415604	0.328955	0.268854	0.0165662	-0.198257	0.211936	0.095554	0.118285	0.481536	0.438408	-0.0574286	0.148215	0.423679	-0.0504537	0.144502	0.225652	-0.00706007	0.32098	0.151847
TMET96	0.183296	0.202495	-0.0270533	0.266328	-0.0220652	0.213729	0.148798	0.305661	0.0887739	0.308529	-0.0707144	0.134102	0.446167	0.346084	0.240538	0.234848	-0.0957615	0.549089	0.210407	0.360763	0.116571	0.392565	-0.0902553	0.0442255	0.216615	0.38757	0.247088	0.323866	0.270609	0.0717529	0.290537	0.307251	0.259487	0.165126	-0.0233575	0.186862	0.128057	-0.0550887	0.318593	0.47075	0.108864	0.194084	0.549448	0.00461489	0.214348	0.161626	0.128639	0.245599	-0.0754057
TMET99	0.178402	0.141757	0.170796	0.00965954	0.698489	0.0241004	0.202651	-0.135544	0.131048	0.00940438	0.174625	0.228144	0.0750519	0.0481944	0.0397641	0.0730303	0.186604	-0.0982467	0.218943	0.0539628	0.0678619	0.0345157	0.151839	0.308375	0.154821	0.0238599	0.0392511	0.227985	0.0127253	0.106451	0.0204123	-0.0947237	0.104829	0.293402	0.11854	0.257575	0.133004	0.315621	0.0892833	-0.0894147	0.313727	0.303245	-0.0950882	0.151725	0.0115483	0.34209	0.0907434	0.031394	0.16859
TMET100	0.10859	0.121393	0.127723	0.253185	0.187804	0.146605	0.0752875	-0.00384959	0.398318	0.0568862	0.186939	0.125393	0.0671222	0.130272	-0.00107319	0.049672	0.528147	-0.118407	0.167947	0.159529	0.318351	0.0933932	0.560488	0.239214	0.10788	0.0197515	-0.000472552	0.168525	0.0803744	0.0898942	0.0986721	-0.0469186	0.069562	0.261429	0.355577	0.145037	0.062105	0.300906	0.0700921	0.0360186	0.171183	0.27112	-0.00368971	0.327095	0.112716	0.109198	0.159446	0.106946	0.246526
TMET101	0.18145	0.439807	0.108387	0.195932	0.447124	0.0252628	0.387088	-0.16246	0.205111	0.303509	0.324117	0.317974	0.242629	0.209331	0.114343	0.111227	0.14807	0.4553	0.205769	0.16628	0.0311338	0.204976	0.143656	0.223313	-0.348396	0.138884	0.278588	0.253274	0.18962	0.274446	0.182866	0.359077	0.269971	0.150282	0.120558	0.559674	-0.0137543	0.281641	0.229705	0.276707	0.219213	0.217715	0.0887895	0.111476	0.171824	0.139227	-0.267765	0.127179	0.176046
TMET102	0.108001	0.22683	0.112913	0.336004	0.176849	0.0782154	0.173409	-0.0392384	0.285354	0.183115	0.716553	0.253599	0.18411	0.105792	0.0686419	0.1623	0.391942	0.00382721	0.163962	0.21306	0.247045	0.153577	0.456281	0.216659	-0.0177958	0.101457	0.11841	0.190663	0.135829	0.117913	0.0941281	0.077712	0.127385	0.161775	0.383482	0.281842	0.108346	0.279516	0.112586	0.124479	0.16031	0.234213	0.0439316	0.327053	0.134016	0.112846	0.065136	0.138426	0.184753
TMET103	0.176935	0.41724	0.199939	0.094842	0.803407	-0.00704416	0.419895	-0.236883	0.260355	0.157555	0.42814	0.421101	0.172183	0.176944	0.0342152	0.0376925	0.254794	0.172835	0.256404	0.116024	0.046151	0.124105	0.274306	0.390901	-0.152527	0.00513326	0.177948	0.311647	0.0990936	0.322487	0.0663402	0.211595	0.241121	0.330421	0.201897	0.560951	0.0128801	0.309284	0.147352	0.0869332	0.370924	0.372473	-0.136002	0.272165	0.113992	0.249694	-0.205425	0.0650011	0.265121
TMET104	0.173368	0.335185	0.206932	0.112367	0.773805	0.024767	0.358786	-0.121983	0.290443	0.120739	0.401997	0.339993	0.159869	0.18002	0.0569369	0.087614	0.254447	0.0728342	0.287579	0.0873893	0.0471706	0.112159	0.263621	0.41107	0.0192514	0.0396746	0.125294	0.303902	0.12843	0.266422	0.114595	0.099106	0.19455	0.363247	0.150077	0.464621	0.078391	0.296015	0.183301	0.0784979	0.35518	0.406912	-0.106436	0.26444	0.113109	0.289996	-0.0852624	0.0811825	0.259387
TMET105	0.340269	0.20949	0.0140443	0.200028	0.184652	0.341121	0.123531	0.374326	0.192203	0.354465	-0.0165878	0.127473	0.459421	0.455537	0.191013	0.222197	0.129291	0.540597	0.344214	0.313654	0.301857	0.440722	0.0548224	0.108059	0.307158	0.373151	0.18881	0.279996	0.263513	0.115322	0.287739	0.244088	0.246485	0.34792	0.111675	0.243999	0.140107	0.141664	0.335714	0.324786	0.135564	0.326791	0.421063	-0.174868	0.226416	0.21946	0.283579	0.209567	-0.0618524
TMET106	0.164869	0.203061	0.0994769	0.182296	0.362437	-0.00839742	0.197478	0.0636944	0.245383	0.250964	0.194326	0.191101	0.270802	0.272439	0.0379194	0.0743449	0.187918	0.300339	0.273549	0.119411	-0.081119	0.217536	0.141751	0.235431	-0.0849635	0.101156	0.196624	0.235386	0.335211	0.194709	0.257847	0.218436	0.210735	0.22472	-0.0704435	0.378881	0.0249252	0.237302	0.294179	0.182875	0.119105	0.262662	0.0330539	0.0949313	0.0612151	0.184179	-0.164109	0.152645	0.208033
TMET107	0.172241	0.224907	0.197971	0.273998	0.346252	0.0860221	0.186875	0.0402121	0.427735	0.060515	0.179572	0.247852	0.129232	0.140425	0.0465726	0.0728473	0.611648	-0.0237039	0.260176	0.182911	0.306837	0.134437	0.618854	0.411985	0.247869	0.0740706	-0.00243494	0.262162	0.111852	0.0974898	0.122848	-0.0909541	0.125293	0.357311	0.373397	0.202436	0.11997	0.394518	0.115227	0.0419134	0.287729	0.401592	-0.00897109	0.349719	0.10639	0.185297	0.196878	0.117667	0.319636
TMET108	0.164512	0.189314	0.136436	0.0969853	0.194505	0.129127	0.22129	-0.0252018	0.210416	0.0780237	0.102598	0.203738	0.153698	0.109524	0.0272714	0.0757103	0.187433	0.122684	0.151497	0.111894	0.0542388	0.0773808	0.186357	0.217694	0.102465	0.0118981	0.0119202	0.119297	0.0471757	0.139149	0.0578471	0.0523446	0.0969807	0.272824	0.124219	0.158459	0.040049	0.150176	0.078564	0.0481547	0.214975	0.251724	0.0480474	0.211281	0.145442	0.100372	-0.032892	0.0651786	0.185651
TMET109	0.248853	0.273539	0.0871191	0.28189	0.133205	0.202866	0.145935	0.216678	0.192699	0.348464	0.036477	0.173095	0.365639	0.361729	0.0696515	0.1507	0.0785669	0.430937	0.281927	0.282605	0.17589	0.355018	0.0999965	0.121895	0.160421	0.221479	0.182488	0.250722	0.231829	0.120816	0.286288	0.333591	0.270206	0.253313	0.0849435	0.264496	0.060691	0.160869	0.336365	0.352048	0.122758	0.265302	0.340146	0.0293607	0.203042	0.129391	0.00186599	0.219656	0.0594559
TMET110	0.227916	0.262594	0.210078	0.161429	0.269372	0.184036	0.297246	0.0743632	0.317701	0.153599	0.152168	0.255809	0.231556	0.278534	0.0970304	0.148825	0.230686	0.179728	0.345648	0.199862	0.136908	0.148909	0.25302	0.331349	0.222022	0.142525	0.127095	0.249291	0.16177	0.170731	0.249214	0.124524	0.176098	0.444391	0.195428	0.286911	0.100616	0.182193	0.276502	0.167853	0.266479	0.463691	0.138906	0.271386	0.257532	0.196106	0.011045	0.170723	0.256517
TMET111	0.144368	0.195361	0.13465	0.107061	0.173956	0.148637	0.234668	0.0746958	0.201929	0.0971938	0.0800212	0.175246	0.124411	0.105057	0.0413994	0.0987655	0.176603	0.0969931	0.180358	0.129301	0.0743344	0.0617991	0.186599	0.234006	0.160007	0.035266	0.0427267	0.155385	0.0616959	0.0963787	0.087546	0.0493501	0.128194	0.252553	0.13742	0.130437	0.0785412	0.152486	0.11131	0.0796485	0.193323	0.263493	0.0594244	0.235976	0.157563	0.115316	0.00354759	0.113595	0.199915
TMET112	0.130024	0.615581	0.179272	0.152828	0.222174	0.400798	0.166701	0.0674899	0.231249	0.150023	0.0828601	0.34542	0.177154	0.133014	-0.00202919	0.135968	0.163831	0.118352	0.183175	0.363026	0.1815	0.281911	0.222979	0.280742	0.105732	-0.0508315	0.00554352	0.324712	0.0579629	0.188298	0.151785	0.18341	0.307308	0.256288	0.210739	0.243963	0.0340606	0.177691	0.176029	0.157299	0.298891	0.309897	0.0989713	0.281245	0.165582	0.0507457	-0.0512942	0.0662148	0.224418
TMET114	0.115318	0.00652416	-0.247782	0.0482334	-0.140756	0.320656	-0.135931	0.434672	-0.104979	0.321845	-0.172998	-0.178463	0.321189	0.337214	0.121697	0.16268	-0.222664	0.469813	0.137888	0.189759	0.117711	0.31676	-0.288187	-0.198602	0.183343	0.300767	0.178054	0.01648	0.241208	-0.0782871	0.235681	0.249029	0.14256	-0.00100462	-0.161387	-0.0149842	0.0886222	-0.12552	0.272126	0.307157	-0.155638	-0.0150778	0.413428	-0.458757	0.11215	0.0769634	0.217522	0.173238	-0.341209
TMET115	0.201396	0.0791122	0.164566	0.0449217	0.246294	0.0977762	0.229941	-0.0175062	0.241404	-0.000831179	0.154948	0.192161	0.198863	0.178964	0.0507195	0.0763987	0.212068	0.0182098	0.221215	0.0671958	0.0395447	0.0472075	0.177217	0.305216	0.224176	0.0476251	-0.027677	0.168937	0.117376	0.156852	0.0861612	-0.0709059	0.0444656	0.407618	0.0921577	0.180961	0.1032	0.192811	0.0744552	-0.0281247	0.280285	0.335443	-0.0233467	0.248455	0.148498	0.162438	0.00600468	0.0698558	0.195692
TMET116	0.210413	0.275884	0.231072	0.15876	0.296333	0.175713	0.306804	0.0551874	0.349483	0.141913	0.185592	0.278462	0.201702	0.26311	0.0819579	0.143013	0.248113	0.124313	0.362341	0.192063	0.137381	0.120693	0.282758	0.357007	0.201485	0.114797	0.130461	0.239211	0.141279	0.178384	0.25382	0.116678	0.164808	0.4507	0.215371	0.2949	0.102146	0.197722	0.278295	0.146003	0.271766	0.488194	0.0865929	0.304542	0.253942	0.207214	-0.00239738	0.170879	0.277632
TMET117	0.271104	0.291955	-0.0244987	0.23396	0.142092	0.302129	0.117615	0.319596	0.170372	0.428821	0.0697646	0.107868	0.38327	0.402805	0.204557	0.241141	0.0812464	0.538613	0.294791	0.341402	0.182608	0.414118	0.0511657	0.0985561	0.14541	0.368917	0.249354	0.297827	0.280236	0.0398386	0.299829	0.232415	0.270456	0.21644	0.0374719	0.285876	0.120413	0.123297	0.349408	0.401555	0.107407	0.226506	0.39881	-0.0694638	0.193857	0.194708	0.148281	0.22677	0.00930785
TMET118	0.0196552	0.0766913	0.0999845	0.0713612	-0.00508444	-0.0115152	-0.0217009	-0.130167	0.0657089	-0.0820058	0.0390098	0.00267421	0.0423744	-0.0303513	-0.131665	-0.117264	0.0345329	-0.0499496	-0.108845	0.0427259	0.113089	0.0202595	0.120344	0.0815982	0.00816774	-0.126369	-0.0685414	0.0560961	-0.00764872	0.122243	-0.0120439	0.0959811	0.0230955	-0.0315827	0.193511	0.0128926	-0.00705434	0.0699754	-0.0127692	-0.0146938	0.0659469	-0.0312887	0.00410483	0.135421	0.018211	-0.119787	-0.114335	-0.0190827	0.0321298
TMET119	0.233995	-0.0856178	0.16615	0.133919	0.269807	-0.167103	0.180503	0.0313534	0.21673	-0.0499798	0.195356	0.117198	0.248344	0.253924	-0.00382454	0.0290531	0.293377	0.0464515	0.255635	-0.138467	-0.155297	0.0677104	0.244639	0.374383	0.321775	0.0593142	0.0178214	0.181642	0.345653	0.255478	0.166107	-0.0191218	0.0724471	0.399697	-0.0805409	0.200639	0.0668654	0.295018	0.187159	-0.0250852	0.186017	0.376483	-0.0613581	0.147443	-0.0193003	0.161213	-0.00940543	0.135741	0.291264
TMET120	0.186305	-0.0422197	-0.0442135	0.191259	-0.0600908	0.301083	-0.133509	0.390935	0.0845276	0.264077	-0.0181422	-0.0713512	0.239174	0.349738	0.134909	0.238487	0.062366	0.129273	0.320179	0.264015	0.272761	0.246636	0.062602	0.0312864	0.363395	0.325241	0.185658	0.122087	0.216647	-0.0875666	0.318756	0.0838523	0.170939	0.184554	0.0884902	0.0557887	0.213248	0.170479	0.333767	0.17584	-0.06474	0.218482	0.346639	-0.100548	0.193075	0.172571	0.341803	0.266581	-0.106181
TMET121	0.188364	0.1005	-0.0285608	-0.000548697	0.227006	0.229995	0.0870864	0.185178	0.155764	0.0734867	0.15518	-0.0560273	0.179309	0.276191	0.118095	0.0085845	0.189227	0.123392	0.168674	0.141931	0.122184	0.118983	0.114346	0.181981	0.248452	0.228522	0.0394145	0.141782	0.0694605	-0.00164665	0.0403402	-0.115673	-0.00122201	0.381725	0.0459473	0.234071	0.0339911	0.188444	0.00384121	0.028149	0.185371	0.221383	-0.0579337	-0.0392618	0.104347	0.117281	0.277719	0.0639702	0.0450433
TMET122	0.229641	0.233731	0.0743253	0.154845	0.384452	0.0213803	0.356529	-0.106904	0.162123	0.198912	0.356959	0.261745	0.296889	0.257418	0.1519	0.109239	0.17806	0.396838	0.213946	0.0195893	-0.0979455	0.139155	0.124931	0.257851	-0.186636	0.113832	0.165933	0.178927	0.236675	0.305218	0.110884	0.246946	0.17887	0.233694	-0.0356617	0.481046	-0.0028146	0.184809	0.147684	0.149043	0.19844	0.23107	0.053132	0.0256461	0.103429	0.133669	-0.161285	0.112252	0.178035
TMET123	0.20786	-0.105061	0.168191	0.031849	0.287783	-0.19413	0.169533	-0.0387571	0.200737	-0.157969	0.142487	0.113997	0.159885	0.146796	0.0418689	0.0230005	0.299544	-0.0785783	0.216892	-0.204816	-0.132436	-0.00106514	0.252778	0.358866	0.319743	0.0292143	-0.0531862	0.154212	0.279851	0.225499	0.075798	-0.147305	-0.0308249	0.428228	-0.0489966	0.139468	0.0377908	0.25012	0.0678838	-0.123675	0.248559	0.326365	-0.148259	0.172323	-0.0181809	0.154064	-0.0104907	0.0717328	0.262596
TMET124	0.219005	-0.197245	0.158223	0.0134981	0.244351	-0.157123	0.136191	0.00480283	0.187665	-0.183598	0.113069	0.0709387	0.160471	0.15904	0.0681743	0.0385895	0.264535	-0.0980871	0.216796	-0.201809	-0.07036	-0.037097	0.201696	0.338554	0.363476	0.0686758	-0.0807989	0.123174	0.233379	0.158095	0.0722545	-0.221492	-0.0648512	0.448323	-0.0481343	0.105283	0.0930219	0.237017	0.0464598	-0.150729	0.220143	0.33084	-0.103014	0.134552	-0.00299661	0.162415	0.106761	0.0670419	0.204084
TMET126	0.232412	0.0780669	0.20592	0.0455943	0.177934	0.158583	0.180296	0.176355	0.223958	0.149039	0.0965112	0.107388	0.0247615	0.162477	0.305229	0.10962	0.0374491	0.0279312	0.334428	0.108669	0.219606	0.0586548	-0.0112395	0.161402	0.268978	0.462049	0.231892	0.117574	-0.0160464	-0.120829	0.162948	-0.159279	0.00680307	0.269497	0.162327	0.124089	0.214053	0.211651	0.152679	0.132741	0.182663	0.237646	0.19683	0.14036	0.240093	0.319876	0.395114	0.162417	0.0993114
TMET128	0.0890074	0.139401	-0.0980995	-0.0705493	0.2584	0.0406941	0.136115	0.0366249	-0.0319003	-0.0221779	0.196623	0.0483701	0.106893	0.0973332	0.0653269	0.010059	0.236706	0.0787129	0.104195	-0.0402967	-0.0877583	0.0196972	0.164918	0.127971	0.0790063	0.0176819	0.0266019	0.0150036	0.0202253	0.0548302	-0.00232282	-0.0359711	-0.0418047	0.174165	-0.0345618	0.20657	-0.0317123	0.190892	-0.0148851	-0.0763582	0.159426	0.125776	-0.21443	-0.0954755	-0.000317768	0.053722	0.0447126	-0.0076951	0.0771793
TMET129	0.225023	0.231553	0.0966455	0.0422115	0.28826	0.285085	0.163242	0.237387	0.229217	0.213018	0.214087	0.050604	0.21073	0.387284	0.204665	0.128121	0.0365089	0.27466	0.337706	0.131002	0.196609	0.193471	0.015709	0.19255	0.176006	0.311372	0.215784	0.201438	0.156594	0.0698527	0.266831	0.14233	0.0957933	0.38069	0.109267	0.386347	0.0568411	0.178014	0.296008	0.198877	0.12626	0.326889	0.146869	-0.0619779	0.250407	0.195692	0.164485	0.185538	0.0703197
TMET132	0.197477	0.123721	0.211196	0.171002	-0.0300159	0.204936	0.248574	0.553615	0.15919	0.0490245	-0.0498701	0.271782	0.147618	0.122225	0.142668	0.167317	0.0103178	0.149462	0.212176	0.178944	0.0260778	0.141358	0.0565658	0.281655	0.43325	0.140953	0.082623	0.205548	0.0596693	0.151585	0.135036	0.119681	0.200029	0.19406	0.0492657	-0.119821	0.116602	0.0948379	0.160918	0.221224	0.244851	0.268154	0.290924	0.234234	0.199706	0.108642	0.234101	0.0952894	0.197906
TMET133	0.30712	0.213984	0.0420567	0.216431	0.199613	0.328937	0.189662	0.330972	0.140925	0.362617	0.164808	0.150834	0.392457	0.411694	0.242213	0.216231	-0.00470907	0.443742	0.341237	0.292388	0.169525	0.382044	-0.0797013	0.14935	0.201054	0.338043	0.207814	0.284462	0.249392	0.0851173	0.273242	0.211739	0.279434	0.268682	0.000808002	0.271127	0.171954	0.0837198	0.336869	0.3698	0.14575	0.263181	0.311507	-0.105863	0.18569	0.204685	0.179473	0.184482	-0.021415
TMET135	0.261122	0.349667	0.0977768	0.225323	0.0194409	0.259682	0.0540621	0.341416	-0.0334124	0.458757	0.0434445	0.0722734	0.412588	0.326211	0.0606792	0.17041	-0.250682	0.512177	0.244355	0.401057	0.0539176	0.437621	-0.214459	0.0392217	0.106298	0.27572	0.29288	0.478181	0.263572	-0.023916	0.299107	0.38255	0.453039	0.0753171	-0.0695364	0.332287	0.0511958	-0.0339476	0.383206	0.480834	-0.0116776	0.0971303	0.405549	-0.10789	0.200912	0.0514129	-0.0349148	0.183618	-0.0269285
TMET136	0.161249	0.174411	0.113343	0.149901	0.231058	0.0873742	-0.0528871	0.136663	0.19355	0.16659	-0.0493514	0.0552949	0.212743	0.124378	-0.0973711	-0.00628436	0.19683	0.165277	0.111153	0.0825471	-0.0176145	0.231438	0.170072	0.12544	0.0768324	-0.0264154	0.00361929	0.233138	0.193352	0.142342	0.124163	0.142458	0.212363	0.134728	-0.004796	0.155747	-0.0665892	0.273923	0.177075	0.100182	0.0935052	0.129794	0.13125	0.000773044	0.0197724	0.0756873	-0.0749467	0.0601688	0.171016
TMET137	0.0808396	0.175047	0.0209812	0.23796	-0.00881001	-0.0492749	0.00225039	0.0827935	0.102996	0.296473	-0.0289545	0.0762615	0.253181	0.266626	-0.134074	-0.0576334	0.0387016	0.374868	0.108605	0.142065	-0.129755	0.268811	0.0644403	0.0398257	-0.0668264	0.0283481	0.226152	0.164868	0.344741	0.247634	0.314484	0.462045	0.260582	-0.0219936	-0.154455	0.217589	-0.126719	0.109414	0.361289	0.276761	-0.0867462	0.0615391	0.100216	-0.00180087	0.0143594	-0.0279045	-0.278633	0.189966	0.177698
TMET138	0.151412	0.0873963	-0.0797251	0.234573	-0.0885734	0.337995	-0.0670737	0.241343	0.218981	0.303255	-0.0347366	-0.0395265	0.356544	0.326381	0.113769	0.159193	0.100433	0.263595	0.185632	0.270948	0.301083	0.256454	0.0827325	-0.0492829	0.032831	0.280333	0.177627	0.0386297	0.196492	0.0208182	0.235905	0.244356	0.141677	0.13915	0.158352	0.0817369	0.0796288	0.127937	0.24001	0.249489	-0.037008	0.115468	0.354905	-0.0638389	0.222649	0.0793845	0.233641	0.232904	-0.0904481
TMET139	0.189065	0.126097	0.107982	0.230807	0.0875984	0.247226	0.157458	0.294854	0.265509	0.284047	0.102606	0.080415	0.370294	0.477473	0.222569	0.246566	0.0169211	0.31568	0.463492	0.218407	0.107955	0.235535	0.0858254	0.183305	0.159821	0.382877	0.389117	0.192003	0.363409	0.0766643	0.498357	0.287788	0.177864	0.308901	0.0492895	0.304981	0.175061	0.129914	0.536363	0.379185	0.0243511	0.440814	0.36869	0.0264426	0.304988	0.242911	0.145259	0.426342	0.137184
TMET140	0.307819	0.422895	0.172502	0.416834	0.114561	0.370681	0.0891737	0.351556	0.19462	0.475936	0.0780717	0.224189	0.437884	0.384161	0.0683083	0.195819	0.0738078	0.419453	0.326192	0.665687	0.256905	0.531324	0.11437	0.181724	0.211314	0.250864	0.264812	0.513579	0.304847	0.132462	0.375573	0.407422	0.452834	0.220978	0.133561	0.323555	0.102171	0.117578	0.439561	0.490877	0.116596	0.310894	0.403918	0.166705	0.214662	0.131317	0.0861529	0.239768	0.0957222
TMET141	0.117647	0.122716	0.0205057	0.295273	0.188475	0.26381	-0.0164194	0.0880344	0.398342	0.135438	0.0863582	0.139769	0.0641451	0.110609	0.0677667	0.0918525	0.595089	-0.069075	0.150922	0.320342	0.48162	0.169315	0.583314	0.133945	0.0826171	0.037199	0.00357061	0.0658903	0.0742224	0.0477583	0.0425361	-0.0275631	0.0729507	0.159369	0.405315	0.0414611	0.0926923	0.360036	0.0662197	0.0369012	0.136053	0.201617	0.0535912	0.227724	0.0595895	0.119361	0.394086	0.0763718	0.115768
TMET142	0.0978237	0.34226	0.100836	0.263953	0.0461975	0.122173	0.214471	0.141486	0.0634677	0.329669	0.519066	0.29449	0.226122	0.216052	-0.0714439	0.0967163	-0.0767178	0.260382	0.213849	0.289892	0.0859774	0.24935	0.082501	0.113907	0.0131218	0.0856133	0.338094	0.217326	0.177551	0.23909	0.307848	0.517408	0.315781	0.0448672	0.180961	0.350878	0.0641508	0.140986	0.375338	0.327443	0.0167961	0.232323	0.13756	0.0969387	0.178397	0.0445669	-0.130558	0.2172	0.0679881
TMET143	0.286066	0.171528	0.242805	0.23914	0.170638	0.305857	0.321788	0.343314	0.274568	0.332734	0.139233	0.234459	0.19337	0.423869	0.521495	0.466513	-0.00927814	0.212145	0.631143	0.234404	0.186814	0.128665	0.0235051	0.22934	0.318911	0.695558	0.487983	0.220604	0.209643	-0.0895092	0.503937	0.0614664	0.11134	0.373323	0.122846	0.270227	0.356975	0.154106	0.494473	0.416938	0.176799	0.491868	0.558024	0.17827	0.51002	0.483245	0.370859	0.488974	0.113556
TMET144	0.116224	0.305448	0.204148	0.246665	0.51787	-0.0237015	0.250877	0.0627821	0.270502	0.218783	0.284068	0.266567	0.158588	0.247548	-0.0343332	0.0291358	0.121638	0.0801959	0.301273	0.203009	0.043329	0.198119	0.267186	0.367692	0.16011	0.0877271	0.271194	0.334662	0.190929	0.181231	0.310074	0.277302	0.26546	0.200193	0.112881	0.413663	0.0348495	0.285905	0.400984	0.252619	0.16403	0.359378	0.0172	0.286288	0.134812	0.258643	-0.067432	0.168999	0.263337
TMET145	0.192371	0.285825	0.115606	0.242095	0.220824	0.0718731	0.14052	0.125795	0.249273	0.276265	0.0272806	0.191074	0.330197	0.289867	0.0342508	0.0511611	0.175808	0.36457	0.233457	0.234958	0.0878505	0.369273	0.156786	0.203627	0.0582822	0.136939	0.142305	0.394378	0.341352	0.197563	0.272792	0.261702	0.266841	0.248286	0.0587031	0.316962	-0.0208931	0.190614	0.302752	0.25646	0.115624	0.236285	0.154499	0.111881	0.125764	0.102938	-0.123335	0.155554	0.172529
TMET147	0.166234	0.109637	0.0495116	0.19455	0.052909	0.221249	-0.0600707	0.24335	0.0925621	0.333256	0.0465103	-0.0246653	0.299955	0.289792	0.0166751	0.0880635	0.0119618	0.207254	0.262125	0.18956	0.113922	0.210205	0.0476492	0.0673859	0.0813116	0.172167	0.208604	0.192158	0.261516	0.05253	0.246949	0.240197	0.262035	0.154599	0.0434816	0.20271	0.0559301	0.183615	0.299379	0.187333	-0.0439723	0.151284	0.172303	-0.0762014	0.120462	0.0930968	-0.0207522	0.18989	0.00127974
TMET149	0.215231	0.118435	0.124716	0.190584	0.134651	0.169887	0.0636286	0.209967	0.152704	0.218507	0.0734357	0.0933688	0.170135	0.159063	0.121981	0.122391	0.109177	0.148363	0.233249	0.194838	0.127848	0.144545	0.105226	0.0801372	0.0337288	0.165657	0.132815	0.142755	0.0670536	-0.0472346	0.108321	0.0337844	0.117175	0.171503	0.121782	0.148906	0.0985445	0.136334	0.158162	0.119546	0.0378683	0.17095	0.125628	0.080216	0.0621973	0.141317	0.145886	0.149651	0.168201
TMET150	0.317251	0.112431	0.0531356	0.0951838	0.181064	0.294899	0.163099	0.203324	0.147348	0.221534	0.0815631	0.0970139	0.185101	0.318109	0.312303	0.150343	0.050027	0.255004	0.32609	0.165349	0.134983	0.127476	-0.0474547	0.0660905	0.168944	0.437236	0.260384	0.0786209	0.0957816	-0.0797648	0.195338	-0.0424853	0.0454889	0.277849	0.0547237	0.192122	0.204418	0.142125	0.20505	0.14696	0.12133	0.251548	0.238535	-0.0482325	0.217671	0.284758	0.379997	0.217846	0.0247185
TMET154	0.183356	0.183471	0.199991	0.267844	0.284496	0.0371399	0.160139	0.0386955	0.381922	0.0942309	0.141635	0.236245	0.123276	0.117383	0.00816	0.0426226	0.500693	-0.0573836	0.247324	0.168287	0.283846	0.10095	0.541652	0.318322	0.21926	0.0311692	0.0699911	0.217555	0.110115	0.122645	0.151177	0.0248692	0.115605	0.28029	0.360283	0.184257	0.0620668	0.322519	0.188628	0.0390459	0.23902	0.346022	-0.0358993	0.306502	0.0928892	0.147323	0.121964	0.116773	0.270909
TMET155	0.348132	0.239382	0.190405	0.223175	0.354139	0.309033	0.251991	0.22363	0.4028	0.255237	0.179427	0.178064	0.265549	0.421954	0.296631	0.118211	0.33827	0.183534	0.485799	0.285415	0.387199	0.246189	0.312351	0.281931	0.248313	0.451404	0.277076	0.272246	0.152268	0.0400613	0.31156	0.00634394	0.142106	0.514419	0.304618	0.33187	0.166566	0.279217	0.320838	0.225213	0.295173	0.493851	0.235178	0.215349	0.304556	0.334492	0.427151	0.210141	0.144149
TMET156	0.216685	0.250631	0.097984	0.0753221	0.320403	0.230971	0.213771	0.137292	0.219314	0.186336	0.251824	0.124486	0.211098	0.404253	0.218189	0.124377	0.150479	0.285837	0.359612	0.113958	0.121899	0.187693	0.0891116	0.232814	0.133869	0.335861	0.239686	0.204607	0.153794	0.114795	0.269503	0.126195	0.101981	0.40856	0.097435	0.40254	0.0393587	0.191846	0.287978	0.22374	0.188334	0.394282	0.115178	-0.00853573	0.255598	0.228258	0.151614	0.22097	0.107551
TMET157	0.300879	0.420217	0.302894	0.271385	0.406242	0.173585	0.59881	0.174089	0.333475	0.258397	0.319272	0.592957	0.295585	0.332893	0.196738	0.191521	0.0551786	0.391868	0.379937	0.317597	0.113748	0.242167	0.12798	0.423188	0.30099	0.225147	0.302696	0.316692	0.107784	0.566954	0.279127	0.604874	0.311132	0.317267	0.221489	0.455802	0.118946	0.170769	0.366881	0.365926	0.346657	0.525547	0.197366	0.354319	0.306752	0.262789	0.157128	0.214854	0.256063
TMET158	0.22021	0.0539006	0.0788439	0.43547	0.0474015	0.0663574	0.153582	0.323379	0.212348	0.35691	0.04798	0.0726366	0.357259	0.328985	0.213021	0.320819	-0.0812359	0.363172	0.339275	0.155044	0.0410503	0.33564	-0.0712308	0.16125	0.296359	0.35317	0.300423	0.254675	0.467762	0.104143	0.4487	0.320327	0.306358	0.11254	-0.0901796	0.162884	0.203839	0.0595203	0.492182	0.477668	-0.00522805	0.20878	0.428712	0.021089	0.180018	0.260035	0.0277631	0.307748	0.0933711
TMET159	0.272541	0.234842	0.414719	0.509176	0.335307	0.219662	0.283852	0.205028	0.682836	0.275644	0.195032	0.264414	0.273834	0.355304	0.235637	0.237018	0.428672	0.0741424	0.461116	0.318763	0.419027	0.31753	0.500105	0.431354	0.241862	0.294648	0.234797	0.416723	0.272788	0.155823	0.398978	0.113431	0.216387	0.446775	0.373172	0.364121	0.180852	0.368694	0.432468	0.335814	0.259208	0.502679	0.249584	0.452185	0.285355	0.322525	0.205441	0.289951	0.372507
a Metabolites, see Table S2
[truncated: 69 more columns]
