# Supplementary material for: Genome-wide association study on metabolite accumulation in a wild barley NAM population reveals natural variation in sugar metabolism
Source: PLoS One. 2021 Feb 16;16(2):e0246510. doi: 10.1371/journal.pone.0246510 (PMC7886226; doi:10.1371/journal.pone.0246510)
Supplement: S7 Table — (XLSX) [file pone.0246510.s014.xlsx]

## Sheet: Table S7
Table S7. Correlation matrix (Pearson's correlation coefficients) of metabolites from 1st and 2nd sampling date
Metabolitea	TMET1_1	TMET2_1	TMET3_1	TMET4_1	TMET5_1	TMET7_1	TMET8_1	TMET9_1	TMET10_1	TMET12_1	TMET13_1	TMET14_1	TMET15_1	TMET23_1	TMET24_1	TMET26_1	TMET27_1	TMET30_1	TMET32_1	TMET33_1	TMET35_1	TMET38_1	TMET39_1	TMET41_1	TMET43_1	TMET44_1	TMET45_1	TMET48_1	TMET50_1	TMET51_1	TMET52_1	TMET53_1	TMET54_1	TMET57_1	TMET58_1	TMET62_1	TMET63_1	TMET64_1	TMET65_1	TMET68_1	TMET69_1	TMET70_1	TMET72_1	TMET74_1	TMET75_1	TMET76_1	TMET77_1	TMET79_1	TMET80_1
TMET1_2	-0.025795	-0.0428183	-0.0380455	-0.00123316	0.00409177	-0.00653747	-0.0343067	-0.0468504	-0.0119621	-0.0838423	0.0162014	-0.0664003	-0.00489508	0.0484959	0.027525	0.00460805	0.0308612	0.00484063	0.0089425	-0.00718014	-0.04212	-0.0425871	-0.0717719	-0.0276648	-0.0352042	-0.0234552	-0.044556	-0.0356582	-0.00210801	-0.0576297	0.0303921	0.00377916	-0.0467407	-0.02668	-0.0759387	-0.0137422	-0.0126413	-0.00894092	-0.0101985	-0.0299833	-0.0471659	-0.00901369	-0.0399513	-0.0326526	-0.04717	-0.0261894	-0.00231364	-0.0524159	-0.0328834
TMET2_2	-0.019006	0.0113193	-0.0146082	0.0049939	-0.00905499	0.0293581	-0.0260839	-0.0213529	0.0193312	-0.0212661	0.0118532	-0.0572716	0.0100553	-0.0110675	0.00387233	0.00780166	0.00283002	0.0442764	-0.0282251	-0.0384231	-0.0403672	0.0171482	-0.0270105	-0.00769887	-0.0271904	0.00894068	-0.005312	-0.0382946	-0.0301124	-0.000260378	-0.0413464	-0.00180324	-0.0283954	-0.0304507	-0.0103185	-0.00585931	-0.0136323	-0.0204211	-0.00403828	-0.0396195	0.00189962	0.0301113	-0.0274946	-0.0550722	0.00372577	0.00447209	-0.00581943	-0.0236545	-0.00187168
TMET3_2	-0.0217607	-0.0513166	0.0758926	-0.0312285	-0.021347	-0.00283368	-0.0490267	0.000808554	-0.0246801	-0.104032	0.0115573	-0.0658335	-0.0402796	-0.0237898	-0.0149926	0.0180297	0.00870435	-0.00195576	-0.0373277	-0.00694478	0.0020866	-0.0610436	-0.0291483	-0.0212723	0.0183447	-0.0148054	-0.0155965	-0.0185047	0.0484655	-0.0451978	-0.0126119	-0.000168506	-0.0351534	-0.0253774	-0.0584026	-0.0104024	-0.0384567	-0.0317282	-0.020783	-0.0279625	-0.0597431	-0.00711622	0.0166542	-0.0674851	-0.069767	-0.0755314	-0.0332242	-0.0756982	-0.0101918
TMET4_2	-0.0137865	0.0514824	0.0204839	0.0477026	0.0590724	0.0602088	-0.00996598	-0.031362	0.0383176	0.00265963	0.0725873	-0.0279164	-0.00291387	0.00392218	0.0201815	0.0501932	-0.00946402	0.0567	0.0494691	0.00971494	-0.0299747	0.00969484	-0.03283	0.00479964	-0.0249201	-0.0386218	0.0160281	-0.00677019	-0.013203	0.00256573	0.0110287	0.0419263	-0.0384512	0.0217094	-0.0256377	-0.019291	0.0687473	0.0251273	0.00812193	-0.0308569	0.0349283	0.0303433	-0.0124875	0.0280925	-0.0147502	0.0653116	0.0526799	0.0167434	-0.00344928
TMET5_2	-0.0385159	-0.0323686	-0.00658526	-0.0116233	-0.00319423	-0.0117125	0.0111956	0.0425531	-0.00843059	-0.016226	-0.0276272	-0.0294818	0.00463846	-0.0137172	-0.0269889	-0.0278772	-0.0301049	-0.024713	-0.0423748	-0.0173225	-0.0149457	-0.0163932	0.0191687	0.00318316	-0.00924868	0.0185312	-0.0204099	-0.00371463	-0.0278913	0.0163537	-0.0183322	-0.0346236	-0.00668639	-0.0223456	0.00187957	-0.0254469	0.0104757	-0.0419805	-0.0161652	-0.0107613	-0.0154377	0.0293066	0.0235919	-0.0544769	-0.0244985	-0.0595786	-0.0307336	-0.0533441	-0.00846795
TMET7_2	0.0133711	0.0470784	0.0150655	0.00293382	0.0696699	0.0805796	0.014071	0.0189524	0.0195802	0.0596339	0.0931855	-0.038312	-0.0153071	0.0390823	0.0613662	-0.0149557	0.0325156	0.0721031	0.0467312	0.0345015	0.0071616	0.0633151	-0.0183248	-0.013519	0.0263278	0.0112204	0.0460878	0.0164786	0.00998494	-0.00801816	0.0136214	0.0740485	-0.0404292	0.0470382	-0.0483185	0.0417083	0.0151285	0.0359196	0.0611625	0.0476072	0.0212735	0.039146	-0.0283775	-0.0203105	0.0562125	0.0826499	0.034319	-0.00460385	0.0101755
TMET8_2	-0.0389734	-0.0369533	-0.0424006	-0.0416596	-0.0436007	-0.0108603	-0.0192269	-0.0148083	-0.0448939	-0.0446285	-0.0296085	-0.0300808	-0.0245276	-0.00926106	-0.0479489	0.00837714	-0.0432606	-0.0489341	-0.0709507	-0.0747259	-0.0601318	-0.0493801	-0.0356895	-0.0278069	-0.045007	-0.0221255	-0.00843158	0.0141932	-0.0306588	-0.0443474	-0.0597217	-0.0281572	-0.0478424	-0.0444344	-0.00259154	-0.0639552	-0.0526468	-0.0394093	-0.0400731	-0.0634994	-0.0322096	-0.00858171	0.0192908	-0.0600736	-0.0405822	-0.0723318	-0.0469619	-0.0627361	-0.0320095
TMET9_2	0.0393065	0.0157447	0.00418112	-0.0308412	0.0542425	0.0322652	0.00616722	-0.0253549	0.00923522	0.021016	0.0275473	0.010507	0.0513881	0.0135034	0.0116281	0.00580463	-0.000778282	0.068305	0.032049	0.0198618	0.0241332	0.0344486	-0.0149496	0.0147061	0.0524837	0.0341215	0.0561014	0.0282241	0.0233298	-0.0122634	-0.0164338	0.0468819	-0.0677023	0.028467	-0.0375333	-0.00189139	0.00689886	0.0337759	0.0115404	0.026799	0.0376995	0.0377959	-0.0160028	0.0555201	0.0159513	0.0456107	0.0204277	0.0388658	0.0148336
TMET10_2	-0.0153011	0.0171203	0.0289909	0.0285293	0.0613295	0.0202523	0.0194238	-0.026221	0.0411867	0.0260334	-0.00705456	0.00857701	-0.022885	-0.0284536	-0.043659	0.0235903	-0.00616337	0.0294146	-0.00146529	0.00741967	-0.00286527	0.000340305	-0.0299451	0.0208075	0.0572611	0.0193377	0.0363952	0.0384473	-0.0219443	-0.0077806	-0.0199789	0.00623227	-0.0195761	-0.0108532	-0.0165005	0.0161311	0.00979657	0.00329473	0.02379	-0.00445161	0.0451186	0.0374141	-0.0348484	0.0309915	-0.000352868	0.0184933	0.00695792	0.0169894	-0.00126569
TMET12_2	-0.00215847	-0.00823478	0.0174329	0.0119718	-0.0172897	0.0137411	0.0109807	0.0363954	-0.00193249	-0.00597498	-0.00632333	-0.00360993	-0.00783829	0.00127787	-0.0107241	-0.0306071	0.00979456	-0.0204827	-0.0141864	-0.0133309	0.0100126	0.0115487	0.0907956	0.0163164	-0.00258214	0.00739611	0.0284885	0.0246677	-0.0273191	-0.011741	-0.00509513	-0.0590026	0.00792164	-0.0088977	0.0163729	-0.0367872	0.00616338	0.0164213	0.0138841	0.00157751	0.00421698	0.0131454	0.053977	-0.0332625	-0.0162431	-0.0320511	0.0107253	-0.0352869	0.0104193
TMET13_2	-0.0147339	-0.01273	-0.00727056	0.000534347	-0.0450293	0.0272663	0.0538353	0.0333893	0.0277396	0.00056019	0.0203873	-0.0418364	0.0223344	0.0243823	0.00319725	0.0257573	-0.00930263	-0.0156171	-0.0154913	-0.00968792	-0.0106182	0.0214183	0.0439673	0.0255113	-0.0215884	0.0328284	0.0665726	0.057005	-0.0322781	-0.0168722	-0.0278405	-0.0169977	0.0302198	-0.0153914	0.0165626	0.00269408	-0.00048763	0.0524014	-0.000578973	-0.0306363	0.0107155	0.0193322	0.0262892	-0.0660117	0.0128339	-0.0151414	0.0128851	-0.0496895	0.0149943
TMET14_2	-0.00158402	0.01908	0.0138702	-0.000793997	-0.0161038	0.0317426	-0.0380238	-0.0146955	-0.00550725	-0.0268851	0.0464392	-0.00841901	0.0430325	0.0234807	-0.0397389	-0.0238589	0.0155956	0.0378706	-0.0198606	-0.0136295	-0.0647084	0.00380504	-0.0453152	0.00394298	-0.035539	-0.0176134	0.0098388	0.0113813	-0.0532038	-0.00481308	-0.0196011	0.00177329	-0.0389574	-0.00778761	-0.0221732	-0.0179743	0.0710768	0.0295126	0.0172733	0.0262724	0.0631528	0.0602583	-0.0210663	-0.00872681	-0.0386399	-0.000832853	0.0180849	-0.0258215	0.0384176
TMET15_2	-0.0353906	0.0207762	0.0537443	-0.010549	0.00303104	-0.00211867	0.0383218	-0.0250794	0.0124919	0.0140516	0.0122457	0.000380364	0.0235282	0.0420906	0.0391702	-0.00837284	-0.0209893	-0.0130872	0.0438641	0.0354012	0.0103944	0.0210437	-0.0368129	-0.00076943	-0.0159567	0.0413075	-0.0102411	0.00743047	0.012742	-0.0181376	0.00436722	0.0275835	-0.0118705	0.0425214	0.0307038	0.000197467	0.0135049	0.00232811	-0.00900142	0.00259721	-0.0203362	0.0352777	-0.00488711	-0.0329373	0.0449944	0.0122636	0.0639721	0.00605288	-0.00918355
TMET23_2	-0.0176812	0.0352562	0.0121884	-0.00705255	0.0277488	0.0424553	0.000740249	-0.0385308	0.0103625	-0.00225153	0.0277449	-0.00841649	0.0128085	-0.00206238	0.0130573	0.0470634	-0.0158837	0.0143388	0.0224602	0.0113542	-0.0219811	0.0155609	-0.0757785	-0.00142144	-0.00970206	-0.00419958	0.0255434	0.00935215	0.00353279	-0.0401694	-0.00357879	0.0223638	-0.0816833	0.0274734	-0.0238716	0.025871	0.023699	0.0290354	0.00179664	-0.0270917	0.0237522	0.0542454	-0.0510997	0.0174018	0.0141362	0.0479202	0.0306819	0.0148411	0.00734552
TMET24_2	-0.0261205	0.0108001	-0.00730528	0.0329837	0.0122963	0.0111147	0.0150908	0.00341597	-0.00780939	0.00184137	-0.00617559	-0.032191	0.0466843	0.0157351	-0.0266869	0.0271821	-0.0155098	-0.0333318	-0.0407298	0.00431527	-0.0201436	0.00475037	0.000945987	0.0161946	0.0115717	-0.030597	0.0237614	0.00411903	-0.0451743	-0.0145077	0.0125699	0.00346637	0.053347	-0.0164913	-0.00337322	0.0280932	0.0381726	0.0235776	0.0144708	-0.0200613	-0.00806461	0.0106147	0.0226848	0.00388039	-0.0151715	-0.00315412	0.0183872	-0.00774778	0.00914417
TMET26_2	0.0235673	-0.00846382	0.0359784	-0.0214387	0.0246943	0.0490347	0.00967299	-0.001226	0.0282839	-0.0361182	-0.00381785	0.00519489	0.0789447	0.0506313	0.00770658	0.0570421	-0.0108354	0.0349469	0.00773566	-0.0145894	-0.0332756	0.0343673	-0.0299643	0.012467	0.00542563	0.0168569	0.0362994	0.0364318	0.00430247	0.0371004	-0.0174313	0.0425052	-0.000425866	0.0222414	0.0151242	0.0228547	0.0404597	0.00627237	-0.000214108	-0.00830636	0.00843217	0.0412575	-3.23e-05	0.0138703	0.00606584	0.0400826	0.054955	0.0280874	0.0190921
TMET27_2	-0.0209012	-0.00374172	0.00122602	-0.0320562	-0.00618621	0.013532	0.0185206	-0.0271877	-0.00783445	-0.0382307	0.0229572	-0.0541649	0.0100912	-0.0142062	-0.0119804	-0.00268547	0.00981083	0.0195742	-0.025781	-0.0118585	-0.0421237	-0.0143064	-0.0441397	-0.00674321	-0.0123022	-0.00853024	0.00419387	0.00544009	-0.0148436	-0.00489284	-0.0143902	-0.0106999	-0.0491449	-0.00695543	-0.0302791	-0.0198775	0.0413908	0.0277492	-0.030854	-0.0276627	-0.00438274	0.0369327	-0.0187914	-0.0168464	-0.0308088	-0.0349305	-0.0164764	-0.028736	-0.00266128
TMET30_2	-0.010518	0.0584473	0.0550945	0.0348111	0.0515723	0.0402112	0.00212998	-0.0466086	0.0260266	-0.00584404	0.0890533	-0.0309476	0.0237056	0.0376241	0.0131107	0.0426948	0.0312694	0.196832	0.0496622	0.031138	-0.0143372	0.0518712	-0.0443393	0.0313432	0.0485884	-0.0155747	0.0270634	0.0156239	0.000382454	-0.0449702	-0.00328046	0.0614639	-0.0378884	0.00937609	-0.0417843	0.0302055	0.0705358	0.0609958	0.0299571	0.000224775	0.0330268	0.054781	-0.0387718	-0.0103837	-0.00857472	0.0591234	0.0311523	0.0244895	0.0158104
TMET32_2	-0.00536469	0.0186911	0.0526489	0.0312131	0.0342374	0.0190245	0.037092	-0.038164	0.0672836	0.0421184	-0.00460479	0.00569095	0.010914	0.0135407	-0.0152383	0.00338738	-0.0134101	0.0390711	0.0654508	0.00764719	0.0312085	0.0182565	-0.0370254	0.0746748	0.02335	0.00418911	0.0399275	0.0310136	-0.0108199	0.000128049	0.0147963	0.0310429	-0.0179114	-0.015508	0.000502547	0.0456804	0.0188292	0.00799767	0.0436834	0.00676602	0.0201045	0.0328288	-0.0534928	0.0366023	0.0238016	0.0550764	-0.00836782	0.0421208	0.0201322
TMET33_2	-0.0558108	0.0220101	-0.00236578	0.0139884	-0.000214866	0.00134785	0.0129028	-0.0219141	0.0401794	0.0594465	0.0586388	-0.0235755	0.0450216	0.0545044	0.0240556	0.00654756	-0.0271103	0.0326002	0.0309925	0.10683	-0.0177195	0.032365	-0.018614	0.0142155	-0.0494231	-0.00185106	0.0155949	-0.00622361	-0.0238089	-0.0721279	-0.00467012	0.0297505	-0.0249986	0.0260578	0.00467131	0.027052	-0.000271904	0.0460657	0.022392	-0.0349498	-0.00559303	0.0770821	-0.010595	-0.042966	0.0325682	0.0440753	0.114548	0.00641147	0.0209136
TMET35_2	-0.0214647	0.00838689	0.00964598	0.0512164	0.0110381	0.0146158	0.0340699	-0.00943597	0.0106187	0.0246577	-0.00596864	-0.0109918	0.0118487	0.0159111	-0.036532	0.0102422	-0.0324183	-0.0224466	-0.0485388	-0.00571727	0.00426559	0.0163848	-0.00814628	0.0375511	0.0142854	-0.0194688	0.0347885	0.025753	-0.0488459	-0.0148945	-0.00601169	0.0113524	0.0226293	-0.0188784	0.0307224	0.00727296	0.0269495	0.0305733	-0.00406888	-0.0333465	-0.0083718	0.0304593	0.0244178	0.0137392	-0.000755362	0.00851983	-0.00628378	0.00652269	0.00952276
TMET38_2	-0.00338792	-0.00163257	-0.0122724	0.00308759	-0.0476331	0.0390054	-0.0178281	0.0322605	-0.0136439	-0.0656792	-0.0356709	-0.0441796	-0.0318687	-0.0314281	-0.0385704	0.020058	-0.0122518	0.00627156	-0.0807944	-0.0401679	-0.0282442	0.00397316	0.000407488	0.00289539	-0.0334316	0.0143525	-0.0042738	-0.00965991	-0.0357785	-0.0040593	-0.0227855	-0.0528836	-0.0355526	-0.044924	-0.0382205	-0.033865	-0.03395	-0.0275157	-0.0458928	-0.0199161	-0.00471117	0.0166798	0.0336135	-0.0314537	-0.0486395	-0.0737861	-0.0380826	-0.0198886	0.00481435
TMET39_2	0.0032964	-0.00832884	-0.0138978	-0.0346437	-0.0180179	0.0254589	-0.0305742	-0.0108979	-0.00828634	-0.0464268	0.0219729	-0.0615797	0.0508455	0.0359758	0.0280164	0.0268205	0.0192505	0.00680008	0.00311976	0.023172	0.000249048	0.0173918	-0.0293375	0.0193082	-0.00119097	0.00741606	-0.0108333	-0.0129326	0.0354831	-0.0218347	0.024357	0.028169	-0.0503483	-0.0437628	-0.0636128	-0.00249217	-0.0231605	-0.00681357	-0.0354797	-0.00355752	0.0117157	-0.00508076	-0.0210163	-0.0346763	-0.00497997	-0.0206182	0.0138353	-0.0174787	0.00458445
TMET41_2	-0.0132498	0.0474283	0.0184134	-0.0399041	0.0830285	0.0494601	-0.00681854	-0.0534085	0.0194465	-0.0135444	0.0708908	-0.0430399	0.0358833	0.00508162	0.0222977	0.0637544	-0.0190714	0.0468173	0.0539747	0.0306816	0.0183169	-0.00249126	-0.0376048	0.021642	0.0605599	-0.016013	0.0550038	0.0470757	0.0307911	-0.0231279	0.00192951	0.0470121	-0.0768723	-1.21e-05	-0.0560636	0.00568928	0.0439931	0.0195515	-0.00337681	-0.00815291	0.0123436	0.0293294	-0.0254804	0.0149345	-0.0033629	0.0541831	0.0487019	0.0229864	-0.0237632
TMET43_2	-0.0309695	-0.0493679	0.0128795	-0.0238476	-0.0249256	0.0187371	-0.0450282	-0.0261062	-0.00978611	-0.10529	0.00918517	-0.0806319	0.000297299	0.0266442	-0.043794	0.00556706	-0.0165816	0.00645754	-0.0350795	-0.0202449	-0.0222927	-0.0250448	-0.081417	-0.00714293	0.0233755	-0.00268794	-0.0272423	-0.0340253	-0.0189867	-0.0222149	-0.0145979	-0.00590553	-0.0483302	-0.0670972	-0.0477042	-0.0145263	-0.0150467	-0.0362148	-0.0420447	0.002415	-0.0350809	0.060096	-0.0645862	-0.0454694	-0.0818826	-0.0453201	-0.0435365	-0.0233863	-0.0303564
TMET44_2	-0.0263178	0.0378413	0.000569843	0.00504529	0.0573635	0.0251534	0.00395341	0.0109916	0.0203151	0.00967483	0.0164343	-0.00882567	0.0525603	0.0135349	-0.00683693	0.0381711	-0.0115377	0.0248083	0.00913303	0.0227388	-0.0299495	0.0463364	-0.00956892	0.0185261	0.00357678	-0.0183274	0.020779	0.0170685	-0.0217663	0.000951729	-0.00068986	0.00587171	-0.0343248	0.0412816	-0.0160606	0.00561695	0.0470909	0.0100803	-0.00456028	0.0023174	0.0482801	0.079706	-0.0140844	0.0196989	-0.00735015	0.0435221	0.0298477	0.0372881	-3.23e-07
TMET45_2	0.0140812	-0.0415828	0.0276384	-0.00321372	-0.0534319	0.00847578	0.0365853	0.0258887	-0.0115633	0.00890104	-0.0204072	-0.00585769	-0.00635087	0.00390516	-0.0603755	-0.0167367	0.0217279	-0.013858	0.00190326	-0.0221282	-0.0128923	-0.0239194	0.00807081	-0.0110736	-0.01265	0.0946815	0.0263267	0.00643039	-0.0663196	0.0063218	-0.0765925	-0.059486	0.0242108	-0.0370452	0.0364238	0.000990263	-0.0375046	-0.0329635	0.0119937	-0.0182884	0.0294372	-0.0322799	0.0164644	-0.0137025	-0.00947358	-0.0363632	-0.0262039	-0.0143673	0.018742
TMET48_2	-0.00354324	-0.0196355	0.0337632	-0.00960078	-0.0436413	0.0204178	0.0499192	-0.00542947	0.0448649	-0.0170348	-0.00465175	-0.0235877	0.0155902	0.0122391	-0.0150038	0.0241503	0.00385073	0.000140712	0.0256188	-0.0494957	-0.0364493	0.013171	-0.0117069	0.0244971	-0.0228195	0.0781498	0.0374956	0.021021	-0.0507836	0.0142945	-0.0614387	-0.0423742	-0.00502594	-0.0175289	0.0602574	-0.0177098	-0.014595	-0.0311388	0.00797403	-0.02853	0.0235218	0.0239844	-0.021923	-0.00942019	0.0159703	0.0389606	0.00147456	0.01245	0.0218659
TMET50_2	-0.046615	-0.030197	-0.0316938	-0.0548203	-0.0343576	0.00320926	-0.0120127	-0.0561214	0.0314575	-0.0723983	-0.0301117	-0.0404371	0.0214798	0.0129732	-0.054255	-0.0148331	-0.00437909	-0.0104105	-0.0459747	-0.0982167	-0.0893958	9e-05	0.00365664	-0.0102471	-0.0670429	-0.0232383	0.0147124	0.0146927	-0.0793044	-0.0146541	-0.0338039	-0.0302093	-0.0584287	-0.0188119	0.0276111	-0.0925723	0.00250766	-0.00462288	-0.0236439	-0.0670138	-0.0312318	0.0311089	-0.000279948	-0.0375147	-0.0467529	0.0149082	-0.00533297	-0.00511758	0.0137455
TMET51_2	-0.0190273	-0.0425914	0.00235406	-0.0266524	-0.0144372	-0.020424	-0.00108965	0.0415419	-0.00050876	-0.0232351	-0.0428964	-0.0324795	0.0421835	0.00919451	-0.0334803	-0.00146877	-0.0207452	-0.00976189	-0.0309133	0.00565836	-0.0161949	-0.0470688	-0.0221497	-0.0178942	-0.0137924	0.0291612	-0.0281981	-0.0247997	-0.0289705	0.0241498	-0.0193913	-0.0302907	-0.0154836	-0.0119307	-0.0237477	-0.00599048	-0.00648195	-0.0390718	-0.0129251	-0.000352233	0.00228058	0.0134108	-0.00134355	-0.0322153	-0.0320913	-0.0311541	-0.0194219	-0.0351985	-0.0180653
TMET52_2	-0.00836189	-0.00501652	0.0457621	-0.00170723	0.0223214	0.0217284	0.027574	-0.0438204	0.0349982	0.0203421	-0.0108642	-0.0138444	0.00620973	0.00398177	-0.0509733	0.0277761	-0.0094715	-0.00997708	0.00527168	-0.0259162	-0.0109724	0.00238158	-0.00804172	0.048658	0.0339457	0.0319413	0.062978	0.0497074	-0.020784	-0.00628439	-0.0270597	0.0134487	-0.0158348	-0.0279608	-0.00342562	0.0204253	0.0253136	-0.000345356	0.0286027	-0.0284475	0.0228414	0.00482522	-0.0149686	-0.00331754	0.000979127	0.00171268	-0.0173133	-0.0104643	0.0309972
TMET53_2	-0.0449286	-0.0931163	0.000696169	-0.0324243	-0.068839	-0.0194069	-0.0078983	-0.0121525	-0.0112157	-0.0962869	-0.0385015	-0.0742143	-0.0142195	-0.038091	-0.0701978	-0.0116817	-0.0237737	-0.0397891	-0.0207073	-0.081645	-0.0569028	-0.0376427	-0.0389012	-0.0128182	-0.0167642	0.0104604	-0.0386181	-0.0198384	-0.0450801	-0.0287234	-0.0428948	-0.075786	-0.0172011	-0.0760499	0.00048771	-0.0853687	-0.0250748	-0.0541467	-0.0339048	-0.0494965	-0.0639053	-0.0124136	-0.0174189	-0.0621425	-0.0777967	-0.083046	-0.0507981	-0.0411115	-0.0532064
TMET54_2	0.0205445	0.057432	0.0225506	-0.0406121	-0.00630345	0.0450168	0.0233705	0.0283821	0.0244213	-0.0254936	0.0136859	-0.0322267	0.00942382	-0.016051	-0.0173317	0.0440144	0.032555	0.0505096	-0.00500658	0.0254054	-0.034916	-0.00356071	0.0150594	0.0191451	-0.0381786	0.019738	0.0132021	0.0193138	-0.0145773	0.00491459	-0.00161702	0.00103586	-0.0233464	0.012704	0.0123762	-0.010809	0.0533398	-0.00347726	0.0058909	0.00094945	0.0275184	0.0433621	0.0362193	0.0182591	-0.0417935	0.00185939	0.0184204	0.00889628	0.0591673
TMET57_2	-0.00222711	0.00555285	-0.00481423	0.00865913	-0.0111487	0.0264665	0.0263065	0.00373578	0.00274431	-0.007827	0.00465713	-0.0292844	0.0491365	0.0276258	-0.0024865	-0.0126299	0.0256051	-0.0104125	-0.0230944	0.00952646	-0.00430177	0.00876627	0.0524822	0.0575874	-0.00180206	-0.0199668	0.0151033	-0.0169504	0.0105859	0.0047327	0.00947168	-0.020283	0.0217454	0.00835114	-0.0110296	0.00456422	-0.00476038	0.0155182	-0.0173605	0.0107586	-0.00278852	0.019573	0.0602373	-0.0087234	-0.0152863	0.0142416	0.0152327	-0.000102287	0.00733134
TMET58_2	-0.0407261	0.0330374	0.0105527	-0.0389659	0.0309936	0.0502061	0.0243139	-0.0709473	0.0152029	-0.0331712	0.0378806	-0.055964	-0.0181071	-0.0355534	0.0103489	0.0559371	-0.0147747	0.0765264	0.00443158	0.0129984	-0.0346391	-0.00236851	-0.0551431	0.0283316	-0.00601481	0.0410933	-0.00111618	0.00647551	-0.0288964	-0.02077	-0.0132271	0.0238993	-0.0794939	-7.47e-05	0.00904493	-0.0344454	0.00817645	-0.0151845	-0.00118911	-0.0450912	0.00842815	0.0367508	-0.018998	-0.0074644	-0.0182798	0.0123025	-0.00300121	-0.00312004	0.0224582
TMET62_2	-0.0159237	0.0394529	0.0401037	-0.0189423	0.0875699	0.0767496	0.010366	-0.065248	0.0383203	0.00915388	0.0794344	-0.0323683	0.0106481	0.0114769	0.0261832	0.0669992	-0.0269816	0.0750203	0.0260396	-0.00268444	0.0136368	0.0347921	-0.0910362	0.0264627	0.0416625	0.0269147	0.0512054	0.0337612	0.0175239	-0.00140946	0.0068931	0.0641827	-0.079275	-2.01e-05	-0.0248729	0.0166177	0.0392508	0.0259308	0.0114253	-0.0328393	0.0289467	0.0676815	-0.0642052	0.0322445	0.0208337	0.0435769	0.0428019	0.0227025	0.0055187
TMET63_2	-0.0371302	-0.0347991	-0.0404988	0.00287375	-0.0368379	-0.0111323	0.0135216	0.015637	-0.0310387	-0.018375	-0.0241953	-0.0480426	-0.0116947	0.0192149	-0.00905308	-0.0460183	-0.0334158	-0.0408318	-0.0690475	-0.00793475	-0.0331037	-0.0248066	-0.017145	-0.000544847	-0.0577398	0.00189018	-0.0398242	-0.0367245	-0.0604878	-0.0241042	0.00281137	-0.0201214	0.0441716	-0.0445891	-0.0230498	-0.0164274	-0.0371313	-0.0333395	-0.00278825	-0.0385251	-0.034886	0.0184404	0.0129754	-0.0711659	-0.0385691	-0.0779826	-0.0400707	-0.0629398	-0.0180736
TMET64_2	-0.0183307	-0.002067	-0.00607178	-0.0102685	-0.00888458	0.0465526	0.0112511	-0.00563226	0.000563101	-0.0141401	0.015725	-0.0868007	0.0180407	-0.00336516	-0.0272643	0.0320814	-0.00109181	0.0361346	-0.032803	-0.00689423	-0.0172115	-0.025201	-0.0200021	0.00996061	0.00823782	0.0106572	0.0330211	0.0427002	-0.0229274	0.00213775	-0.0379335	-0.00212955	-0.0575317	-0.0399612	-0.0354366	-0.0149369	0.00147594	0.0110732	-0.0131544	-0.0362712	0.0335931	0.00694939	0.00605869	-0.0255658	-0.0233354	-0.0375377	-0.0128057	-0.0404132	0.0152655
TMET65_2	-0.00293061	0.0679556	0.0207965	-0.0225996	0.0947268	0.0856931	0.0192941	-0.0550525	0.0317861	0.0226328	0.0925754	-0.0238533	0.0386759	0.0298902	0.0385468	0.08747	-0.0118627	0.0815498	0.0212221	0.0209807	-0.00450129	0.0504506	-0.0472194	0.0263015	0.0351214	-0.0189444	0.0713036	0.0595884	0.0363505	-0.029063	0.00244801	0.119548	-0.0922184	0.0167252	-0.0221895	0.0407723	0.0301419	0.072583	0.00683786	-0.0195754	0.0333731	0.0609827	-0.0293726	0.0304636	0.0363026	0.0866192	0.0624468	0.0286797	0.0100131
TMET68_2	-0.0373545	0.0461662	-0.00979965	0.0467174	0.0460526	0.0417625	-0.00139693	-0.04202	0.0028426	0.00478408	0.0593365	-0.0485798	-0.0310805	0.00145258	0.00957177	0.0338643	-0.0123323	0.0299148	-0.0295355	0.00587714	-0.00717402	0.000981527	-0.00110809	0.0114132	0.0304007	-0.0284814	0.0153959	0.00334066	0.00017141	-0.035264	0.000392902	0.0237053	-0.0287576	-0.0299963	-0.048033	0.0073703	0.0243471	0.0554978	-0.0132294	-0.0482845	0.0294821	0.0253674	0.000480209	-0.0230043	-0.0219799	-0.0172251	0.0168789	-0.04141	0.000721238
TMET69_2	0.00171485	0.0547113	0.0103196	-0.0308577	0.0442573	0.0695845	0.0355783	-0.0188304	0.0307272	0.0227268	0.0569211	-0.00958742	0.0100777	0.0307416	0.0826863	0.0602109	0.0205053	0.0705142	0.0306681	0.0478022	0.016395	0.0382499	0.00647815	0.0350177	-0.00679141	0.0129172	0.0535037	0.0376167	0.0140204	-0.0286742	0.0257924	0.0497026	-0.0819043	0.0492861	-0.029288	0.0215679	0.0224084	0.0222337	0.0406971	-0.0327973	0.029751	0.056534	0.0148371	-0.0110935	0.0518701	0.0552926	0.0557666	0.0261748	0.0431102
TMET70_2	-0.0525144	0.00436423	-0.0245524	-0.0419617	-0.00741728	0.00566607	0.0268354	0.00125413	-0.014455	-0.030968	0.020585	-0.0760024	-0.000101783	-0.0219444	0.0128311	0.00627616	-0.0180181	0.016923	0.0148047	0.0171172	0.00932642	-0.0334382	-0.0440301	-0.0214635	-0.0167863	0.0113584	-0.0175672	-0.0243365	-0.0150842	-0.02687	0.00457332	-0.042188	-0.0698395	-0.0255457	-0.00705841	-0.0304484	0.00703133	0.0107322	-0.0329466	-0.042642	-0.018358	0.0266561	-0.0047146	-0.0577964	-0.0334521	-0.0654721	-0.0259812	-0.0698991	-0.0283868
TMET72_2	0.0123878	0.0235881	0.0177182	-0.0133674	0.0356583	0.0659624	0.0137315	0.0165306	0.0165577	-0.021743	0.0694835	-0.0358789	0.0634552	0.01758	0.0628986	0.029966	0.0221375	0.0512534	0.0484932	0.057167	0.0438395	0.0253669	0.0429293	0.0267846	0.0351053	-0.000749831	0.0365715	0.036114	0.0705032	0.0195645	0.0304328	0.0507447	-0.0101968	0.00849561	-0.0328268	0.037923	0.0336193	0.0504906	0.00706467	0.0294355	0.0119719	0.00842434	0.0455495	-0.0363997	-0.000298652	0.0360058	0.0519063	-0.0144156	0.0195463
TMET74_2	0.0173066	-0.00391542	7.27e-05	0.0498076	0.0068617	0.0457421	-0.00646671	0.0262102	-0.0385684	-0.0641831	0.0256149	-0.0387758	-0.0127634	-0.028842	-0.00939777	0.00293269	0.0521042	0.0356928	-0.107119	-0.0139665	-0.0320341	-0.00682345	0.0194413	-0.0329517	0.00404469	-0.0397168	-0.015334	-0.0134847	-0.0177217	-0.00219936	-0.0238548	-0.0151014	0.0140614	0.00720344	-0.0288676	-0.0233611	0.00519567	0.0274145	-0.0504498	-0.0236139	-0.0144395	0.0159592	0.0497858	-0.0272662	-0.0487699	-0.0653047	0.000980624	-0.0319309	-0.0327382
TMET75_2	0.00491935	0.0422287	0.0169369	0.060867	0.0202488	0.0388223	0.00609549	0.00424921	0.0188881	0.0020059	0.00851912	-0.00890084	0.0110137	0.000568119	-0.0287928	0.00942976	0.00702758	-0.0106572	-0.0193048	-0.00921886	-0.0102846	0.0259809	0.077687	0.0371701	0.0264973	-0.0136949	0.0538621	0.0364663	-0.0436189	0.010361	-0.00879488	-0.0174916	0.00763402	0.011497	-0.00393192	-0.0149345	0.0425388	0.0270074	0.014304	0.0160084	0.036209	0.0249854	0.0552697	0.0109941	-0.020759	0.025732	0.0433291	-0.00174174	0.0188175
TMET76_2	-0.0235983	-0.0127172	0.0304067	-0.0497754	4.04e-05	0.0361276	-0.0281638	-0.00890719	-0.0229891	-0.0185243	0.00407786	-0.0345021	0.0469311	0.00313195	-0.0405366	0.0205744	-0.010579	0.00516259	-0.0142538	-0.0252816	-0.0327535	-0.0338111	-0.0352462	-0.00605968	-0.0412573	-0.0312463	-0.00162473	-0.012241	0.0317784	-0.0396985	-0.0296553	-0.0331495	-0.05711	-0.0059194	-0.0112298	-0.00670992	0.0488962	0.00851696	-0.035091	-0.0542718	0.00474233	0.0154916	-0.025149	0.0231758	-0.0409123	-0.0099246	0.00172902	-0.000426579	-0.0169814
TMET77_2	-0.0430598	0.0125827	0.016815	0.00320701	0.0140905	0.0124879	0.0221933	-0.0247766	0.0196585	0.00653256	0.0497216	-0.0275913	0.0518266	0.0655846	0.0284396	0.00936475	-0.0389087	0.0213679	0.0464867	0.0850092	-0.00550743	0.0417186	-0.040552	0.0114503	-0.0141213	0.0266824	0.0174833	0.00917886	0.00957264	-0.0402568	-0.0027917	0.0455534	-0.052184	0.0365247	0.00161009	0.0193798	0.0319457	0.0286431	0.0182583	-0.0240413	0.00249484	0.0815597	-0.0249904	-0.028377	0.0121864	0.0366404	0.126317	-0.00795705	0.0116769
TMET79_2	-0.0126018	-0.0170165	-0.041089	0.0160261	0.0148642	0.0113118	0.00516835	-0.0122097	-0.0225827	-0.0236224	0.0306769	-0.0319507	-0.0296632	-0.0155732	-0.0134255	-0.00633195	0.0297846	0.026549	-0.0781515	0.00248099	-0.0467251	0.013928	-0.0094553	-0.0134244	-0.0124082	-0.00816939	-0.00819432	-0.00417697	-0.00920676	-0.0132325	0.015635	0.0070659	0.00242623	-0.0101682	-0.0211246	-0.0215854	0.0143347	0.0385945	-0.0226195	-0.0121481	0.000844638	0.0200728	0.0043715	0.00570514	-0.0425723	-0.0689	0.00524027	0.00558427	-0.0289332
TMET80_2	-0.000727467	0.0738031	0.0204649	-0.0152782	0.0987869	0.0819981	0.00963711	-0.0482159	0.0279387	0.0247961	0.0936306	-0.0262794	0.0463497	0.0362438	0.0501868	0.0858841	-0.00198682	0.0818055	0.0276715	0.032364	-0.00382164	0.044145	-0.0276747	0.0312105	0.0396027	-0.0269507	0.080556	0.0651365	0.0455395	-0.0344035	0.0113861	0.123787	-0.0958292	0.0187967	-0.0374712	0.0386204	0.0367023	0.0793461	0.0083778	-0.0147711	0.0302079	0.060486	-0.0218971	0.0176523	0.0358179	0.0908604	0.0628322	0.0209653	0.00994765
TMET82_2	-0.014924	-0.00428619	-0.00564492	-0.0129734	0.0162266	0.0188952	0.00713832	-0.0280977	-0.00532921	-0.022917	0.0243362	0.00861734	0.0288145	0.00943776	-0.0339958	0.0102487	-0.0185937	0.0203015	-0.0230113	-0.024441	-0.0207449	0.0172573	-0.0652604	-0.00618108	-0.0125266	-0.0129503	-0.00417434	-0.0301748	-0.034513	-0.00227994	-0.0284529	-0.0112512	-0.0105596	-0.00254976	0.0305099	0.00456526	0.0182662	0.0215981	-0.0318716	-0.0270122	-0.000754128	0.0541995	-0.0314165	0.0528316	-0.0261166	0.00828119	-0.00101843	0.0268552	-0.00343428
TMET83_2	-0.0319812	0.00961016	0.0178766	-0.0163009	-0.00669212	-0.0137852	0.00303423	-0.00481181	0.0235342	0.0132583	0.0148478	-0.043993	0.0496213	0.0536783	-0.00821693	-0.0127062	-0.0514496	0.00570862	0.0276294	0.103664	0.00337133	0.0180219	-0.0276583	0.00406389	-0.0299123	0.0293207	0.00194631	-0.0115701	0.00896975	-0.047794	-0.0159483	0.016405	-0.0487356	0.0256426	0.0258411	-0.0199041	0.0125624	-0.0138651	0.0348454	-0.0124171	-0.00631063	0.0916722	-0.0169914	-0.00910231	-0.00238769	0.0181032	0.138227	0.0105714	0.0186075
TMET85_2	-0.00274937	-0.0462342	0.0142505	-0.00176971	-0.0591198	0.0259588	0.0408858	0.0219351	0.0220504	-0.0213447	-0.0181435	-0.0157655	0.0023062	0.000800751	0.0022383	0.0074445	-0.0166251	-0.0132613	-0.0110786	-0.0305509	-0.0243609	0.0038525	-0.00851241	-0.0075401	-0.0369277	0.0647432	-0.00814561	-0.00103264	-0.0385757	0.00911328	-0.0667749	-0.0610558	0.0216057	-0.016235	0.0618186	-0.0233703	-0.0129696	-0.050007	-0.0155448	-0.0257612	0.00985455	0.00615919	0.0241132	-0.0576779	0.0168105	-0.0294546	-0.00483286	-0.0272174	-0.000740887
TMET86_2	-0.00113682	-0.053162	-0.0367641	-0.0463958	-0.0608763	-0.0173849	0.0268484	0.0339484	-0.0474019	-0.0208832	-0.0327324	-0.0091453	-0.00915811	0.00472665	-0.0557249	-0.0247154	-0.0120621	-0.0549309	-0.0494617	0.0118506	-0.00581189	-0.0244002	-0.000653168	-0.0103642	-0.0355526	0.0147467	-0.0186967	-0.00935735	-0.0564279	0.0102572	-0.0244127	-0.0755302	-0.00838513	-0.0305239	0.0257039	-0.0322354	-0.0526876	-0.027942	-0.0315813	-0.0258335	-0.0072075	0.00878345	0.0369858	-0.0111551	-0.0569253	-0.0713472	-0.0288563	-0.0160055	-0.00802287
TMET87_2	-0.0167833	0.0356294	0.0227715	-0.0394208	0.0816317	0.0506854	0.0147313	-0.0529451	0.0354141	0.00631776	0.0539135	-0.0523031	0.0157246	-0.0114907	-0.0104226	0.0669085	-0.0150912	0.0869703	0.0066059	-0.00174218	-0.0112802	0.0159498	-0.0595423	0.0216284	0.0524733	0.024439	0.0429239	0.0449227	-0.00464066	-1.9e-05	-0.0293919	0.0579022	-0.103407	-0.00358268	-0.0154576	-0.0146534	0.0305187	0.00388872	-0.000200266	-0.0356051	0.0333324	0.0660004	-0.0361819	0.0254506	-0.00717586	0.0319206	0.0300534	0.0194267	0.0053969
TMET88_2	0.00913425	-0.0426549	-0.0375331	-0.0193718	-0.0308706	0.0244365	-0.0178126	-0.0260084	-0.0347125	-0.062701	-0.0135139	-0.0647371	-0.0443994	-0.0434799	-0.0372898	0.0158797	-0.0149288	-0.00744038	-0.0627255	-0.0294047	-0.0294459	-0.0636861	-0.0127239	0.00250528	-0.0268941	-0.0249522	-0.0333199	-0.00766743	0.00107118	-0.0290169	-0.0291706	-0.0362155	-0.0493436	-0.0432389	-0.0436839	-0.0402701	-0.0321657	-0.0363067	-0.0455699	-0.023684	-0.0143458	-0.0328372	0.0240507	-0.0373611	-0.0603087	-0.0689224	-0.0374846	-0.0609713	-0.0119799
TMET90_2	0.0302696	0.0333318	0.00150075	0.00650587	0.055725	0.0641259	0.0163224	0.00237559	0.0222509	0.000664827	0.0480178	-0.00400289	-0.0303267	-0.00607048	0.0127058	0.0617541	0.00512169	0.0442801	0.0106868	0.0135372	-0.0139267	0.0152782	0.0042843	0.0207922	0.0289739	0.0325841	0.0329311	0.0207225	0.00716441	-0.00497208	-0.0342986	0.00764872	-0.0312886	0.0438398	-0.0200704	0.0117184	0.0373343	0.0544282	0.00818969	6.95e-05	0.0174062	0.0456908	0.0117901	0.0272194	-0.00146596	0.0397609	0.0369893	0.00648209	0.00427567
TMET91_2	-0.0378257	-0.0195409	-0.0190511	-0.0663243	0.000497336	0.0184138	-0.0474909	-0.0275771	-0.0400221	-0.0103426	0.0719241	-0.103581	-0.0257758	-0.0305499	-0.0358319	-0.0133015	-0.0223914	0.0330908	-0.0223462	-0.065473	-0.0531112	-0.0410477	-0.0137641	-0.0302779	-0.0278221	-0.013083	0.0050358	0.00843599	0.00176464	-0.0706213	-0.0396557	-0.0133503	-0.125437	-0.0443124	-0.0338559	-0.0987275	0.0013064	0.0201913	-0.0447503	-0.00620534	-0.00723221	-0.00846999	-0.024748	-0.0252107	-0.0336146	-0.018886	-0.0284661	-0.0452789	-0.0433772
TMET92_2	-0.0367677	0.0134028	0.0103976	-0.0211502	0.0437957	0.00476776	0.0371869	-0.0338459	0.0188811	0.0190591	0.0243341	0.0080189	0.0457861	0.0525498	0.0296499	0.020593	-0.0351028	0.0217158	0.0824449	0.0192293	-0.00274721	0.0499735	-0.0639359	0.0105961	0.0118268	0.0250553	0.0283621	0.0150008	-0.00885604	-0.00672414	-0.00163674	0.0302312	-0.0591788	0.0463868	0.0237814	0.0288137	0.0182985	0.0181928	0.0338637	-0.00837487	0.0219588	0.0499179	-0.0513791	0.000360244	0.0376524	0.0558531	0.0453094	0.0182615	0.0157492
TMET93_2	-0.0128428	-0.0163978	-0.000426728	-0.0532829	-0.0164561	0.0037284	0.0229827	0.010867	0.0302441	-0.0250494	0.00242667	0.0108355	0.0401439	0.0422151	-0.000836171	0.020611	0.000878935	0.0122867	0.0199977	-0.0280842	-0.04465	0.0380381	-0.050793	-0.0109507	-0.0432779	0.0193437	-0.00621553	-0.0109441	-0.04954	0.0124041	-0.0204457	-0.0110696	0.0106037	0.036923	0.0620836	0.00992572	0.0192013	-0.0135117	0.00433302	-0.0332843	0.0277268	0.0321689	-0.0380178	0.0154958	0.0128889	0.0448897	0.0290691	0.0405572	0.013164
TMET94_2	-0.0423805	0.0338452	0.00301924	0.0184134	0.0388643	0.0665014	-0.000655598	-0.0185771	0.00991407	0.0151252	0.0847271	-0.060257	0.0646354	0.041355	0.0228958	0.0326924	-0.0127212	0.0565779	0.00588027	0.0339529	-0.0244521	0.0479496	-0.0413477	0.0375604	0.0135351	0.000308882	0.0215577	0.0160071	0.00217389	-0.032304	-0.016114	0.0493527	-0.0363003	-0.000397716	-0.0612171	0.055812	0.0380192	0.0743181	0.0139608	-0.0225543	0.0404067	0.0355683	-0.0398486	-0.0239094	0.0015631	0.0250422	0.0461829	-0.0139726	0.0230168
TMET95_2	-0.0293562	0.0380061	0.0197563	-0.0180204	0.0386562	0.0445384	0.00968807	-0.0362742	0.0154822	-0.0162499	0.0461913	0.00622418	0.0547774	0.0333699	0.00575532	0.0595459	-0.0077086	0.0341098	0.0327625	0.0257547	-0.0166865	0.0305982	-0.0396726	0.00449331	0.00981503	0.0202081	0.0223388	-0.00170391	-0.0148939	0.0127464	-0.027657	0.0147924	-0.0478246	0.049652	0.0320737	-0.000120441	0.0801685	0.027501	-0.0199239	-0.0314107	0.00954987	0.0685048	-0.0160419	0.0166915	0.000464555	0.055371	0.067519	0.0201552	-0.00834853
TMET96_2	-0.045273	0.0368926	0.0226184	-0.0132726	0.0654251	0.0711625	0.00282583	-0.0488429	0.01403	-0.00125074	0.0791203	-0.0195258	0.035285	0.0421125	0.00417521	0.0416061	-0.0411958	0.0858494	0.0392106	0.00785672	-0.0364299	0.0231424	-0.10979	0.0163691	0.0562904	0.0132664	0.0321509	0.0212982	-0.0174775	0.00297303	0.00333717	0.0869214	-0.0583686	0.0220159	-0.0226866	0.034815	0.0691904	0.0665844	0.0109738	-0.0159141	0.0628421	0.0614062	-0.0826323	0.0222924	-0.00327828	0.0603834	0.0375286	0.0209317	-8.27e-05
TMET99_2	-0.0457726	-0.0565756	-0.0291312	-0.0741843	-0.0527208	-0.0223965	-0.0142943	0.00606923	-0.0577231	-0.0720395	-0.0393159	-0.0669853	-0.0199624	-0.0438062	-0.0442491	-0.0587931	-0.0183826	-0.0383075	-0.0626691	-0.0252121	0.0157839	-0.0522616	-0.0181162	-0.00623657	0.0013134	0.0152325	-0.0575157	-0.0396235	-0.0144701	0.00800715	-0.0184451	-0.0724503	-0.0195357	-0.082149	-0.0132771	-0.0233532	-0.0379565	-0.0192092	-0.029252	-0.00642575	-0.0242831	-0.028991	-0.00298138	-0.0803806	-0.0783087	-0.110576	-0.0859892	-0.0843317	-0.0237742
TMET100_2	0.00673575	0.00645957	-0.0137996	0.0685523	0.0267182	0.03581	0.0348114	0.0177572	0.0212689	0.0360437	0.0263563	-0.00101841	0.0090995	0.0292847	-0.0334458	0.0245508	0.0281284	-0.00245256	-0.031421	0.027913	-0.0137066	0.00317782	0.0306476	0.0334872	0.0361861	-0.0112742	0.0559465	0.0410935	-0.0315176	-0.025572	8.9e-05	0.0385119	0.0380963	-0.00622083	-0.0308679	0.00184267	0.0204068	0.0500109	-0.00718472	-0.00530915	0.0013544	0.0538734	0.0518529	-0.00814273	0.011275	0.0313238	0.0146253	-0.0102054	-0.00834327
TMET101_2	-0.0138316	-0.026677	0.0117798	0.0136667	-0.0102169	-0.0128119	0.0145298	0.00373111	-0.00150738	-0.0172134	-0.0462201	-0.00698815	0.00859791	0.00217478	-0.0559298	-0.00192795	-0.0299158	-0.0271532	-0.019712	-0.0596844	-0.040736	-0.0260291	-0.00898481	-0.00335983	-0.00724771	0.0127299	0.00832978	0.00339484	-0.0333432	0.0135684	-0.0622156	-0.0437449	-0.00524678	0.00195505	0.0293286	-0.0249151	0.023833	-0.0494807	-6.59e-06	-0.0267174	-0.0208553	0.0411228	0.0126829	-0.0103941	-0.0189394	-0.0280295	-0.0199345	-0.00289067	-0.0116832
TMET102_2	-0.00450989	0.0435922	0.0353868	0.0582792	0.0130602	0.0458506	-0.000396955	-0.00332102	0.0251777	0.00982275	0.0122101	-0.000634409	0.012761	0.00956681	-0.010755	0.00371322	0.0088197	0.00310157	-0.00964534	-0.00657382	-0.00940612	0.0426646	0.0743966	0.0462502	0.0279648	-0.0273347	0.0627732	0.0370699	-0.0295169	-0.0112906	0.014192	0.00599514	0.0271573	0.0103533	-0.0140007	-0.0168895	0.0583573	0.0495606	0.0172069	0.0132336	0.0360261	0.0343855	0.0392636	-0.00400786	-0.00555116	0.036732	0.0412226	-0.000972418	0.0223195
TMET103_2	-0.0387501	-0.0634191	-0.00598315	-0.0338677	-0.0471478	-0.0296463	0.0154185	0.0332982	-0.0263902	-0.0504278	-0.0703052	-0.0315324	-0.0107229	-0.0261166	-0.0767356	-0.0397797	-0.0355036	-0.0652762	-0.0632308	-0.0743985	-0.0261684	-0.0482121	0.00455614	-0.0157103	-0.0155774	0.0181533	-0.0300245	-0.0292957	-0.0472409	0.0145723	-0.0595742	-0.0977589	0.0136247	-0.0510502	0.0290325	-0.0533043	-0.0120193	-0.0606787	-0.0397077	-0.0294382	-0.0366658	0.0131177	0.0327326	-0.0668513	-0.0589144	-0.102211	-0.0618971	-0.0631197	-0.0288876
TMET104_2	-0.0276043	-0.0522238	-0.00313013	-0.0382629	-0.0456437	-0.0194992	0.00621314	0.0295857	-0.0281598	-0.0398848	-0.0591818	-0.0254885	-0.0258662	-0.0407976	-0.0654385	-0.0172007	-0.0283262	-0.0605872	-0.0465402	-0.0428989	-0.021975	-0.0381632	0.00749765	-0.0156483	-0.0168703	0.0093745	-0.0317848	-0.0372034	-0.0340234	0.0170473	-0.0391189	-0.0948662	-0.00379356	-0.0485528	0.00938518	-0.0491726	-0.00290705	-0.0462753	-0.0524248	-0.0209449	-0.025407	-0.00738048	0.0495022	-0.0521699	-0.0582774	-0.0936514	-0.0541217	-0.0503721	-0.0423914
TMET105_2	-0.0391782	-0.0106375	0.0130514	-0.0306556	0.0185828	0.0409249	0.0263092	0.000297162	0.0102686	-0.0179795	0.0340237	-0.0359255	0.0808942	0.0526898	0.0123683	0.0221823	-0.00239674	0.0382162	0.0395398	0.0246052	-0.0290185	0.0393133	-0.0606132	0.00299912	-0.00427556	0.0101925	0.026849	0.0219363	-0.0286606	-0.0076159	0.00238204	0.032238	-0.0528751	0.0118425	-0.00647488	0.0429327	0.0444424	0.0288468	0.0122701	-0.01159	0.0158548	0.0354031	-0.0379206	-0.0171451	-0.00305663	0.0319856	0.0240658	-0.00244149	0.0212023
TMET106_2	0.0191719	-0.00240224	0.0210616	-0.038461	-0.0250374	0.0143097	0.048292	0.0497047	0.032235	-0.008706	-0.0321578	0.0102163	0.0706855	0.0135387	-0.0665761	0.0189147	-0.00934107	0.00854187	-0.0323292	-0.00960314	-0.0221751	0.0122871	0.0181102	0.0515574	-0.00204871	0.0576284	0.0174218	0.0240843	-0.0378536	0.0365954	-0.0724536	-0.0583498	-0.00220205	0.0201634	0.0964823	-0.00209756	0.0465387	-0.0206934	0.0340346	0.00742385	0.030735	0.0860449	0.0209738	-0.00586014	-0.0462067	0.00374972	0.0280646	0.0128551	0.0485664
TMET107_2	0.0282585	0.0445787	-0.00270888	0.0542145	-0.000432184	0.063171	0.00133889	0.0395023	-5.18e-05	-0.0180296	-0.0168126	-0.0387532	0.0196581	-0.0366638	-0.0253234	0.000978802	0.0364726	0.00365378	-0.0741563	0.000374476	-0.00892993	0.0312783	0.0483512	0.00295857	0.00419506	-0.0064127	0.0140986	-0.000761438	-0.0453768	0.00310838	-0.0354314	-0.0157149	0.00492299	-0.0185273	-0.0140403	0.0101745	0.0260094	0.00277516	-0.0372425	0.0193998	-0.0141265	0.000455188	0.0676078	0.0161169	-0.0118862	-0.0141504	-0.00304161	0.0196808	-0.00765856
TMET108_2	-0.0137994	0.0040528	0.0217139	-0.0291098	0.0352948	0.0728409	0.0617357	0.0538346	0.0185924	0.0829368	-0.00401283	9.45e-05	0.0191586	0.0575412	0.0123291	0.0263614	0.00577158	0.0501043	0.0108922	0.0446984	-0.049282	0.00920099	-0.00225108	-0.0082473	-0.0348496	-0.004524	0.0531764	0.0437529	-0.0488278	-0.00681706	0.0226265	0.0728307	0.0230222	0.0397996	0.045629	0.0355983	-0.0134378	0.0440603	0.0727017	-0.0574468	0.0317932	0.0764625	0.0472376	0.0136768	0.02965	0.0258127	0.0360048	0.00174187	0.0440934
TMET109_2	-0.0672209	0.00675521	0.0192304	-0.00523438	0.0412349	0.0528095	0.0352552	0.0216114	0.0162483	0.0522668	0.0453857	-0.026689	0.0376451	0.0475566	0.00245917	0.0521113	-0.0468066	0.0707949	0.0193372	0.021063	-0.0445196	0.0124681	-0.036991	0.00234272	-0.0281873	-0.00818651	0.0452004	0.0360024	-0.0544042	-0.0403558	-0.000667295	0.0727741	-0.0441841	0.0278636	0.0193292	0.00900466	0.0324743	0.0665714	0.0430576	-0.0479516	0.0353119	0.0665312	-0.0161933	0.00520742	0.0215679	0.0723997	0.0469644	0.0106746	0.0338633
TMET110_2	-0.00730666	0.00481186	0.0131371	-0.0338942	0.0385913	0.0748994	0.0420354	0.037457	0.0181491	0.0549922	-0.00735725	-0.0226549	0.0106838	0.0235444	0.0224847	0.0276108	-0.00577058	0.0651054	0.00221141	0.0363592	-0.0405128	0.00542265	-0.0266572	-0.00146694	-0.0125314	-0.00258313	0.0247095	0.0235554	-0.0418552	-0.0071656	0.0292165	0.0481181	-0.00982373	0.0252658	0.0220763	0.0259635	-0.00387758	0.0124359	0.0549115	-0.0404733	0.0319369	0.0554261	0.0273802	0.0118188	0.0136606	0.0104855	0.0153861	0.00124276	0.0286236
TMET111_2	0.0176051	0.00823529	0.00718009	-0.0363675	0.0333681	0.0897851	0.0331307	0.0523823	0.0252477	0.0425104	0.00036299	-0.0177566	-0.000545502	0.027017	0.036261	0.0370413	0.00719963	0.0715782	0.00392209	0.0347743	-0.0310723	0.00940074	-0.00670078	0.0163679	-0.0305731	-0.00487509	0.0437346	0.027911	-0.0421866	-0.00190208	0.034597	0.04275	0.0194549	0.0267296	0.0194249	0.0238905	-0.000901006	0.0279108	0.0735896	-0.0215826	0.0418832	0.0572964	0.0209384	0.0273535	0.0152573	0.0208243	0.0196519	0.0181025	0.0511616
TMET112_2	0.00761442	0.00564755	0.0175738	0.0196287	-0.0131651	0.0589692	-0.0175425	0.0328398	0.00419211	0.0114991	0.0196832	-0.0408337	0.0284653	0.00331545	0.0116851	0.00767923	-0.00284805	0.0600857	-0.0447314	-0.0105162	-0.0143122	-0.0085607	0.00276994	0.00489486	-0.025822	0.0131522	0.00595572	0.000228562	-0.0312788	-0.00647264	-0.028579	0.0159896	-0.0243808	-0.00513328	0.0106418	0.0265804	0.00856494	-0.0105361	0.0110481	-0.0326036	0.00770969	0.0159393	-0.0180455	-0.0428979	0.0232358	0.0317422	0.0191871	-0.0151575	0.0135082
TMET114_2	-0.00569113	0.0329714	0.0281434	-0.0368005	0.0427022	0.0272617	0.0180417	-0.0256198	0.0275635	0.0157588	0.043637	0.0116597	0.0605098	0.0501583	0.039219	0.00536472	-0.00201443	0.0553919	0.100971	0.0232334	0.00632178	0.0637334	-0.0619919	0.01635	0.00396617	0.0198664	0.0241795	0.0152586	0.00598937	0.0192653	0.0144768	0.047455	-0.0634781	0.0510639	0.00931166	0.0357076	0.0407345	0.0258842	0.0116126	0.0204667	0.0214753	0.0358395	-0.0738593	0.0322671	0.0378835	0.0813071	0.043863	0.0514638	0.00748032
TMET115_2	-0.0124999	-0.0134053	0.00936139	-0.04042	-0.00114047	0.0472853	0.015953	0.051447	-0.0228394	0.0547632	-0.0099583	-0.00674545	-0.0251133	0.0140969	0.00313503	-0.00601766	-0.0139089	0.040087	0.00349197	0.0405523	-0.0300289	-0.0226952	-0.00866693	-0.0282159	-0.0398056	-0.0220312	-0.00224074	-0.00259317	-0.0513783	-0.0227536	0.0104046	0.0261988	0.0197408	0.0199649	0.00168988	0.0164452	-0.0146549	0.0146345	0.0374327	-0.0212887	0.027362	0.0381342	0.00772349	-0.000966379	0.00361114	-0.010657	0.00147349	0.00403783	0.0261538
TMET116_2	0.00102829	0.00832474	0.0204502	-0.0319899	0.0348728	0.0720154	0.036854	0.0395363	0.0164557	0.0562187	-0.017449	-0.0296997	0.0025759	0.0166499	0.0100455	0.0257418	0.0055541	0.0617021	-0.00837428	0.0272599	-0.0460515	0.00120122	-0.0151387	-0.00399652	-0.0116801	-0.00512618	0.0273039	0.0284205	-0.0490312	-0.000480119	0.0193767	0.0448752	-0.00348557	0.0181296	0.0221478	0.0170197	-0.0054375	0.0071411	0.0498233	-0.0365879	0.0329109	0.054551	0.0343309	0.00901685	0.0131423	0.00643651	0.00980272	-0.00341886	0.0280472
TMET117_2	-0.0206263	0.0229684	0.0355828	-0.019163	0.0340921	0.0460746	0.005247	-0.0201346	0.0104028	0.000536312	0.0268395	-0.0119382	0.055325	0.0293478	0.022168	0.0314197	0.000785651	0.0485281	0.0310657	0.00615221	-0.0104158	0.0576981	-0.0432428	0.0134101	0.057818	-0.00224829	0.0240853	-0.00513624	0.00182823	0.00248861	-0.00692604	0.0699299	-0.0695147	0.034159	-0.0062713	0.0318791	0.0629939	0.0278114	0.0338326	0.0046603	0.0212717	0.0573894	-0.050391	0.005303	0.0288936	0.0673295	0.0344468	0.014753	0.0204
TMET118_2	-0.00423691	0.0169105	0.0374702	-0.0152164	0.0240732	0.0455301	0.0684224	0.0501839	0.0576223	0.0679117	0.0480118	-0.00668839	0.0047277	0.0536727	-0.00550428	0.0395802	0.0176483	0.0762619	0.0124819	0.0418316	-0.0435018	0.0259236	-0.00176132	0.0318964	-0.0199352	0.000334632	0.0255647	0.0568392	-0.0214971	-0.0552744	0.0233648	0.0649616	0.0698959	0.00824005	0.0176507	0.0486694	0.00338924	0.0470985	0.0307677	-0.0341013	0.0424751	0.0924408	0.0122731	0.0260792	0.0337196	0.0428664	0.060112	0.0516382	0.0231919
TMET119_2	-0.0142265	-0.0539702	-0.0330562	-0.0465373	-0.0625531	-0.0212931	0.0263033	0.0375337	-0.0479314	-0.014378	-0.0265591	-0.0203134	0.0165332	0.0229055	-0.0439792	-0.0400726	-0.00845526	-0.0568156	-0.026958	0.0131267	-0.0197068	-0.0255237	-0.00344638	-0.0140073	-0.0480921	-0.00114175	-0.0144594	0.00184294	-0.0532394	-0.00279954	-0.0116087	-0.0635739	-0.0261866	-0.0260167	0.0303179	-0.024983	-0.0373381	-0.00325786	-0.0232975	-0.0313945	-0.0212205	0.0150832	0.0534317	-0.0270114	-0.0399196	-0.0647614	-0.0193868	-0.0286876	-0.00351766
TMET120_2	-0.0336123	0.0120922	-0.00879316	0.00130257	-0.00391088	2.2e-05	-0.0049805	-0.0572551	-0.0240648	0.0039648	0.0477256	-0.0194096	0.0340077	0.0100879	0.0369272	-0.00830196	-0.0284741	0.0312696	0.0587969	0.00918323	-0.00661722	0.0344312	-0.046154	0.00576608	0.015527	-0.0201423	-0.00220521	0.0022656	0.0165277	-0.0281691	0.0298962	0.0460649	-0.0727296	-0.000111195	-0.0302437	0.00450369	-0.0155353	0.0284166	-0.0151756	0.015729	0.0186211	-0.0119796	-0.0674784	0.00237166	0.0266976	0.0337604	0.0275391	0.00994416	-0.00222941
TMET121_2	0.0296027	-0.0385305	0.00806627	-0.00142645	-0.00972083	-0.0178958	0.00121257	0.0475396	-0.00896568	0.0014971	-0.0433945	0.00922617	0.0171991	0.0107669	0.00655883	-0.0421223	0.00107116	-0.0154819	0.032703	-0.00106149	0.0223963	0.00410157	0.00102811	0.0342736	0.00692563	0.0247686	-0.0170371	-0.0397685	-0.0109669	0.000879149	0.0392161	-0.0225169	-0.0152371	0.0197259	-0.0143288	-0.00944206	0.023154	-0.0378928	0.025958	0.0547275	-0.00812538	0.0196885	-0.00148912	-0.00789592	0.000584562	0.0170583	0.0199129	0.0108918	-0.0114993
TMET122_2	-0.0179145	-0.0352404	-0.00761992	-0.00807229	-0.0324882	-0.0218876	0.0126978	0.0295898	-0.0175589	-0.013832	-0.0467764	0.00616598	-0.00146755	0.0196393	-0.0533919	-0.0260334	-0.0247041	-0.0518916	-0.0168223	-0.0385455	-0.0234737	-0.0237948	0.00938369	-0.0181203	-0.01791	0.014483	0.00154645	0.00873278	-0.0449811	0.0122749	-0.0421511	-0.0503235	0.00654412	-0.00147204	0.0545888	-0.0390073	0.00692734	-0.0243372	-0.00348962	-0.0240741	-0.0340608	0.039618	0.0349871	-0.0256375	-0.0201931	-0.0337694	-0.0122194	-0.0121079	-0.0201344
TMET123_2	-0.00233856	-0.0509909	-0.0294516	-0.0461752	-0.0493199	-0.0159843	0.0291801	0.0360594	-0.030285	-0.0127321	-0.0509992	0.00065878	0.0151704	0.0256861	-0.0445432	-0.00486371	-0.0045763	-0.0399554	-0.0426894	0.00561741	-0.0131179	-0.021999	-0.00170551	-0.0110587	-0.0376631	0.00977923	-0.0108758	-0.00197065	-0.0620537	0.0145918	-0.0146107	-0.067896	-0.0122143	-0.0124085	0.0202491	-0.0120311	-0.0381394	-0.0323388	-0.0189564	-0.0225599	-0.00880262	0.0127484	0.0348156	0.00710513	-0.0395539	-0.0565952	-0.0218516	-0.00465464	0.00108089
TMET124_2	-0.00375402	-0.0488306	-0.0233541	-0.0373241	-0.0357923	-0.015386	0.0176507	0.0259781	-0.0398863	-0.00596978	-0.0318019	-0.00431361	0.000238324	0.0268829	-0.0476258	-0.0206047	-0.0147165	-0.0452345	-0.0267661	0.0113416	0.00643471	-0.0292759	-0.00789362	-0.0180127	-0.0192942	0.00677175	-0.0117722	-0.000894697	-0.0383438	0.0122203	-0.00749439	-0.0613845	-0.0304838	-0.0365436	0.00192645	-0.00768951	-0.0407392	-0.0142506	-0.0172646	-0.0150624	-0.0109429	0.00213848	0.0189175	0.010516	-0.0509558	-0.0638118	-0.024543	-0.014119	0.000733462
TMET126_2	-0.00811522	0.017264	0.00959674	-0.000768565	0.015267	0.0163925	-0.00264264	0.00266373	0.00731912	0.00464155	-0.00111238	-0.00589609	0.0431302	0.0101195	0.0137256	0.0286443	0.0190012	0.00582531	0.0143744	0.00893369	-0.00566284	-0.0080316	0.0272409	0.00831439	0.0161551	0.00659307	0.0137954	0.0170229	0.0536652	0.010336	0.00174595	0.0135303	-0.00866077	-0.00963953	-0.0567854	0.0369772	-0.0108805	-0.00948264	0.0278364	0.035603	-0.0203682	-0.0101154	0.0119967	-0.0279903	-0.00191055	0.0084294	0.00841299	-0.00344758	0.0107712
TMET128_2	0.0235387	-0.0279055	-0.0265198	0.0174104	-0.00991782	-0.00968788	0.00125694	0.0483904	-0.0178484	0.014208	-0.0124057	0.000361986	0.0273903	-0.00483762	-0.01417	-0.0367527	0.0192169	-0.017613	-0.000330459	-0.00866925	-0.0080512	0.00681851	0.00437713	-0.0370291	-0.0180902	0.00349532	-0.0106889	-0.0217639	-0.0508214	0.0109992	-0.0106477	-0.0317728	0.0178585	0.0176942	0.00404661	-0.0282414	0.0451716	-0.0143114	-0.0185614	0.0324608	0.0124462	-0.00761376	0.0228733	0.015545	0.00365785	-0.0160762	-0.02694	0.00314624	-0.0141769
TMET129_2	0.0183311	-0.0576675	0.0219008	-0.0243941	0.020123	0.00391824	0.0143737	-0.0115218	0.00337842	-0.0185317	-0.0266651	-0.0133097	0.0053164	-0.00372104	-0.0264414	-0.0227815	-0.0197406	0.0278734	0.0588211	-0.00965837	-0.0364633	-0.0140706	-0.0601892	-0.0057916	0.0221885	0.0262556	-0.0148773	-0.0261701	-0.0119845	0.00208462	-0.013556	-0.0302745	-0.0437308	-0.00618131	-0.0133569	0.0033463	0.0151618	-0.032769	-0.00888464	0.00646642	-0.0135561	0.0191441	-0.0206107	0.0255542	-0.0500658	-0.0241155	-0.0336506	0.00939843	-0.0202643
TMET132_2	0.0400835	0.0412878	0.00333446	-0.00429961	0.0400191	0.0639508	-0.0116975	-0.0121248	-0.0205835	0.0170767	0.0920352	-0.0404407	-0.0166149	0.00708429	0.0496587	0.00688076	0.0312821	0.0678742	-0.023948	0.021973	0.010118	-0.00381866	-0.00972142	0.018341	0.0364106	0.0456644	0.0312432	0.0237746	0.0491047	-0.0157378	-0.000677339	0.0369053	-0.0366111	0.000841292	-0.060123	0.0282193	-0.00344486	0.0556355	0.00838458	0.023898	0.0342913	0.00783437	-0.019309	0.00498355	0.0191384	0.0210255	0.00295181	-0.0105081	0.00480098
TMET133_2	-0.00921764	-0.0414142	0.0115719	-0.0301811	-0.0363774	0.0121788	0.0182965	-0.000173241	-0.000488767	-0.0527652	0.00773212	-0.00404979	0.0582779	0.0650904	0.0252208	-0.027627	-0.00359446	-0.00298867	0.0380792	-0.0246916	-0.021756	0.0442688	-0.00970173	-0.000874117	-0.0397858	-0.000625449	-0.0229575	-0.0248596	-0.00968376	-0.00874877	-0.0228162	-0.00799753	-0.0288481	0.0361921	0.0117757	-0.000967339	0.0149183	-0.00215701	0.00904986	-0.00717893	-0.0224961	0.0348574	0.00384341	-0.051239	0.0078109	0.0021633	0.0119901	-0.0307123	0.00888632
TMET135_2	-0.0184569	-0.015988	0.0119311	-0.036468	-0.000161589	0.0013799	-0.0129977	-0.0515599	0.0188042	-0.0826481	0.0498133	-0.0309466	0.0548486	0.0299973	0.0329925	0.00850753	0.0205414	0.0240024	0.0503077	-0.0165034	0.00681226	0.0319208	-0.0421686	-0.00915623	0.00767276	-0.00557652	0.00210055	0.00248164	0.0213291	-0.00305545	0.0134959	0.0371694	-0.0560334	0.00973769	-0.0102398	0.00673081	0.0249991	0.0189966	-0.0164997	0.0116109	-0.0421664	0.0492708	-0.0643974	-0.0163822	-0.00632544	0.0349984	0.000216648	0.0086851	-0.0201635
TMET136_2	-0.0450849	-0.0496036	-0.023535	-0.0351757	-0.0304948	-0.00897433	-0.00472828	0.0154211	-0.0360092	-0.0625833	-0.0344327	-0.0197266	0.0459135	0.0449952	-0.0396121	-0.0133322	-0.0133678	-0.00755666	-0.0482819	-0.0106437	-0.0140594	-0.0164139	-0.0298044	-0.0222526	-0.00909605	0.0159087	-0.003549	-0.0426078	-0.01511	-0.0154944	-0.0211186	-0.0585253	-0.00272408	-0.0357683	0.0132068	0.00706554	-0.011779	-0.0105484	-0.000149113	-0.0290103	-0.0381118	0.0127043	-0.017325	-0.0311424	-0.0775062	-0.051419	-0.0229183	-0.0502419	-0.0180335
TMET137_2	-0.026326	0.0222643	0.0316531	-0.0153201	-0.00403988	0.0375037	0.0300553	0.0197083	0.0162088	-0.0226282	0.022277	0.0136807	0.0369761	0.0189635	-0.00327344	0.0635722	0.0207207	0.0272634	-0.0023467	-0.0063641	-0.0417589	0.0295232	-0.0383277	-0.00478597	-0.033114	0.0126768	0.0121584	0.000105554	-0.0681686	0.00936866	-0.0193503	0.0110208	0.0246534	0.0577714	0.0591316	0.0111779	0.0243861	-0.00133833	-0.00325557	-0.0470998	0.0234785	0.0635464	-0.0176933	-0.00222437	0.00650257	0.0521409	0.0453216	0.0315625	0.0130508
TMET139_2	0.00760726	0.0588135	0.0346707	-0.0163625	0.102468	0.0778331	0.0272395	-0.000603783	0.02855	0.0567883	0.0660588	-0.020463	0.0558247	0.0375089	0.0207994	0.0743619	0.0134605	0.0837612	0.0263587	0.0246813	0.00724237	0.0502877	-0.0534352	0.0410886	0.0633521	0.040117	0.0678858	0.0830137	-0.0035128	0.0247328	-0.0169066	0.0734747	-0.046614	0.0416283	-0.0272388	0.0150531	0.0571703	0.0254021	-0.00661739	0.0265166	0.056239	0.0775848	-0.0193257	0.0343109	0.0669573	0.0515357	0.0737468	0.0517417	0.00991481
TMET140_2	-0.0446067	0.0318968	0.0173745	0.0171138	0.0331902	0.0473785	-0.0113984	-0.0681	0.00352421	-0.0366705	0.0931513	-0.0534521	0.0419474	0.0396661	0.0308938	0.0339862	-0.00650611	0.084864	0.0513086	-0.000359089	-0.0195085	0.0298835	-0.0671136	0.0136034	0.0263944	-0.0321393	0.0158652	-0.00899544	0.00487185	-0.0301051	-0.00893415	0.0574101	-0.0790181	0.0109198	-0.0535597	0.0339675	0.0544152	0.0578893	0.0128818	-0.020347	0.00322408	0.050173	-0.0798489	-0.0170683	-0.00967532	0.0589275	0.0249565	-0.0107983	-0.0039727
TMET141_2	-0.020561	0.0401922	0.0208898	0.0600617	0.0485392	0.0480654	0.0200389	0.0217097	0.0293547	0.0277138	0.0315705	-0.0184176	0.0294239	0.00438177	0.00108474	0.0434521	0.018061	0.00991312	0.0163737	0.0485098	0.00183285	0.0391695	0.0410249	0.038947	0.0371504	-0.00989572	0.0546387	0.00818543	-0.00907715	-0.00788136	0.0136198	0.0308437	0.048271	0.0222802	-0.0109013	0.0392927	0.116799	0.046608	0.0164267	0.00397606	0.0188842	0.0205126	0.0531922	-0.000596508	0.0116502	0.0618544	0.0425481	0.00994544	0.00581266
TMET142_2	-0.023516	0.0130367	0.0119213	-0.0288266	-0.0388253	0.0285994	0.0258066	-0.00930525	0.0160243	-0.0242755	0.0169467	-0.0308513	0.00419617	-0.00802461	-0.0208849	0.00559797	0.00278918	0.0322248	-0.00643927	-0.0450667	-0.0346263	0.0147161	0.033393	0.0222253	-0.0180047	-0.000703206	0.0445061	0.0120967	-0.0569355	-0.0103366	-0.0305767	-0.0431862	-0.0227448	-0.0174735	0.0356358	-0.0521388	0.000300218	0.0205758	0.00447043	-0.0294888	0.035966	0.0190382	-0.00242609	-0.00849151	-0.0231838	0.0161005	-0.00446902	-0.00347635	0.0306671
TMET143_2	-0.00429468	0.0331509	0.00614581	-0.00237478	0.0595156	0.0361257	0.0344653	-0.0223283	0.0254797	0.0197848	0.0298966	-0.0282262	0.0277511	0.011067	0.0247891	0.0617805	-0.00529922	0.0398179	0.028104	-0.00452054	0.00635202	0.00950841	-0.0107218	0.0354206	0.0365784	0.00501509	0.0553973	0.0523214	0.0205694	-0.0123143	-0.00624402	0.0543286	-0.0786245	0.0134673	-0.0243311	-0.000795543	0.0126114	0.0148781	0.0104408	-0.0226947	0.0098066	0.0418095	-0.000630261	-0.00504468	0.0316443	0.0323138	0.0226545	0.00557548	0.0094314
TMET144_2	-0.01905	-0.0158859	0.0162357	-0.0331642	-0.0314782	0.00979231	0.0223632	0.0100061	0.0433656	-0.0421557	-0.0123945	-0.0131463	-0.0205248	-0.0324364	-0.0435116	-0.0161845	-0.018444	-0.00950042	-0.0305235	-0.0337282	-0.0114102	0.0262478	-0.0104585	0.064156	-0.00401843	0.0495008	-0.0234897	-0.0383483	-0.0343945	0.027851	-0.0527066	-0.0300412	-0.016009	-0.019271	0.0441405	-0.0495776	0.0277873	-0.0683166	-0.0416948	0.00187891	0.0143208	0.0320507	0.00254342	-0.0302636	-0.0242872	-0.0277634	-0.0210947	-0.00180418	0.00563718
TMET145_2	-0.0365963	-0.00973862	-0.0067321	-0.0565605	-0.00584816	0.028479	0.0120318	0.00580363	0.00740791	-0.0200989	-0.0117303	-0.0258069	-0.00720534	-0.0101366	-0.0457879	0.0390905	-0.0159315	0.0237889	-0.0213915	-0.0112154	-0.0305439	0.0173033	-0.0241636	0.00842217	-0.0162966	0.0160688	0.0222799	0.0025093	-0.0638918	0.000419432	-0.0327141	-0.0378786	-0.0193522	-0.00544256	0.0273259	0.00668968	0.000102456	-0.0319589	0.0163355	-0.0214015	0.0205399	0.0506802	-0.0218621	0.0235256	-0.0421434	-0.00815998	-0.0091926	0.0191434	0.0332131
TMET147_2	-0.0147102	0.00576508	0.0152427	-0.0264065	-0.0310102	-0.0199049	-0.0233287	-0.0454899	-0.00334141	0.00405404	-0.0175153	0.0093176	-0.00816825	-0.0128755	-0.031344	-0.0496086	-0.00528972	-0.00901895	0.0471025	-0.0219035	-0.00698378	-0.0710319	-0.0634519	-0.0151276	0.0220707	-0.0328593	-0.0148414	-0.0128773	-0.00845181	0.0152624	-0.0387009	-0.0279705	-0.0465024	-0.00323239	0.0129233	-0.0118227	0.00310382	-0.0284353	-0.00834317	0.031395	0.0167811	-0.00323001	-0.0510588	0.00753064	-0.00826305	-0.00542631	-0.0112048	0.00718265	0.0046512
TMET150_2	-0.0312604	0.000244512	-0.0134392	0.0404382	0.05142	-0.00337096	0.0316764	0.0163373	0.005078	0.0239184	0.00946811	-0.0142237	0.0464764	0.0344495	0.0573832	0.00692615	-0.00913426	0.00793201	0.0312473	-0.000446314	0.00704351	0.0187574	0.0089889	-0.0068702	0.0241126	-0.016991	0.0217193	0.0257313	0.025877	-0.012832	0.0579602	0.0331423	-0.0178019	0.0264053	-0.00437426	0.00678187	0.05447	0.0353973	0.0157183	0.00666477	-0.00622156	0.00961961	-0.00546911	-0.0122978	0.0212973	0.0147297	0.0272424	-0.00243017	-0.000845288
TMET154_2	0.0264497	-0.000641955	0.0185111	-0.0068046	0.0180529	0.0138843	-0.00711962	0.0202288	0.0158683	-0.0175723	0.00501634	-0.0428901	-0.000418518	-0.0195494	-0.0395622	0.0494301	-0.0082937	0.000385128	-0.0223686	-0.00877804	-0.00442321	0.0277322	-0.0056886	-0.00507009	0.00457513	-0.00806033	0.0151718	0.00399739	-0.033609	0.00248836	0.000446123	-0.00369556	-0.023165	-0.041128	-0.0429756	-0.00809614	0.0139521	-0.0183768	-0.0198195	0.0165653	0.00988134	-0.0185022	-0.00653262	0.0332972	-0.0345511	-0.0233469	-0.0171684	-0.0150865	-0.00278696
TMET155_2	-0.0287618	-0.000681866	-0.00980399	0.0273485	0.0463512	0.00339387	0.0228169	-0.0104568	-0.00477274	0.0294146	-0.00174814	-0.0319166	0.0383603	0.0212032	0.0011155	0.0166036	-0.0199196	0.0105484	0.00387161	-0.00895761	0.00849756	-0.00411219	-0.00564138	-0.00117916	0.0448614	-0.0168504	0.0197895	0.0220227	0.017276	-0.0114563	-0.014633	0.0296655	-0.0682589	-0.0070767	-0.0331131	0.0170163	0.039144	0.0018547	0.0272654	0.0111002	0.00359936	-0.0134478	0.0129043	-0.00306337	0.00994003	-0.00401794	-0.00541425	-0.0139033	-0.00192187
TMET156_2	-0.0174967	0.0046899	0.0318753	0.00307741	-0.00546773	0.0468692	0.0356845	0.00138626	0.0182008	-0.0115347	0.023143	-0.0486382	0.0223576	0.0155708	0.0135857	0.0366733	-0.0148988	0.00506101	-0.00405141	-0.0193531	-0.0143983	-0.00213938	0.0120555	0.0087909	-0.00479729	0.0521647	0.040389	0.0218429	-0.0149563	-0.0163538	-0.0580738	-0.0190344	-0.017373	-0.0184157	0.00759828	-0.0150404	0.0135894	-0.00483571	0.0098163	-0.0254871	0.031596	0.026635	0.00921889	-0.0320986	0.00659886	0.00204209	0.00899024	-0.00954985	0.0210137
TMET157_2	-0.014352	0.0284304	0.0159007	-0.018796	0.0400687	0.0291376	0.0208818	-0.0329464	0.00809136	0.000266497	0.0422626	0.0199547	0.00785116	0.0300459	0.0245682	0.030732	-0.0186756	0.0472098	0.0421392	0.00899214	-0.0269334	0.0531163	-0.0673758	0.0145023	-0.00945293	-0.00121801	0.0109384	0.00187657	-0.0114099	-0.00968507	-0.00817519	-0.00352036	-0.0859508	0.0481706	0.00147857	0.00639636	0.034764	0.0303866	-0.0295686	-0.0122127	0.0168169	0.0349621	-0.0652836	0.0345713	0.0141859	0.036768	0.0388393	0.0308001	-0.0188685
TMET158_2	-0.0310872	-0.0319251	0.0390562	0.013376	0.0360436	0.0301744	0.0135351	-0.0100737	0.00553091	-0.00217623	-0.00904909	-0.0317648	-0.0169452	-0.0371422	-0.0431755	0.0273934	-0.0134907	-0.00411289	-0.0237847	0.0222566	-0.022934	-0.0282124	-0.00497448	0.00495914	0.0276606	0.0111664	-0.00398073	-0.0213538	-0.012408	-0.039444	-0.0237369	-0.0177686	-0.0199868	-0.00137227	-0.0196204	-0.0134202	-0.00203274	-0.0118141	-0.0219968	0.00306352	-0.00542578	0.0424118	0.0288281	-0.0109161	-0.0456953	-0.0268922	0.0136383	-0.0214719	-0.0065832
a Metabolites, see Tables S1 and S2; _1 and _2 indicate first and second sampling date, respectively
[truncated: 61 more columns]
