# Supplementary material for: Genome-wide association study on metabolite accumulation in a wild barley NAM population reveals natural variation in sugar metabolism
Source: PLoS One. 2021 Feb 16;16(2):e0246510. doi: 10.1371/journal.pone.0246510 (PMC7886226; doi:10.1371/journal.pone.0246510)
Supplement: S8 Table — (XLSX) [file pone.0246510.s015.xlsx]

## Sheet: Table S8
Table S8. Detailed list of mQTL of metabolites from 1st sampling date
Metabolitesa	Chromosomeb	Position RefSeq 1.0 (bp)b	cMc	mQTLd	CGe	Description	Start pos CGf	Associated flowering time geneg
109; 110; 116; 147	1H	14,371,313 - 20,291,169	27 - 28.4 (32.2)	mQTL1H-1_1	HORVU1Hr1G006860	Glucose-6-phosphate isomerase	13574504
					HORVU1Hr1G008350	UDP-galactose transporter 5	18408378
116	1H	36457092	42.2	mQTL1H-2_1	HORVU1Hr1G013480	Sugar transporter 1	35679610
109; 110; 116	1H	551858464	128.3	mQTL1H-3_1	HORVU1Hr1G093030	Serine/threonine-protein kinase SMG1	552234515	HvELF3 (128.0-133.1 cM)
					HORVU1Hr1G092920	Disease resistance protein	551778566
147	2H	8172965	4.0 - 8.0	mQTL2H-1_1	HORVU2Hr1G003540	Disease resistance protein (CC-NBS-LRR class) family	8298399
109; 110	2H	26,199,715; 29,126,332	17.6; 18.9	mQTL2H-2_1	HORVU2Hr1G012010	Disease resistance protein	25563354	Ppd-H1 (22.2-23.8 cM)
					HORVU2Hr1G013440	Protein kinase superfamily protein	29192896
116	2H	694692374	106.8	mQTL2H-3_1	HORVU2Hr1G101770	Growth-regulating factor 3	694688469
110	3H	24223023	23	mQTL3H-1_1	HORVU3Hr1G010990	Disease resistance protein RPP13	24027539
109; 116; 147	3H	458582777	51.8	mQTL3H-2_1	HORVU3Hr1G060310	Receptor kinase 1	458663290
109; 116	4H	640,634,524; 646,104,291	113.4	mQTL4H-1_1	HORVU4Hr1G088570	Leucine-rich repeat receptor-like protein kinase family protein	640630452	Vrn-H2 (110-2-114.3 cM)
109	5H	4172687	3.0 - 8.0	mQTL5H-1_1	HORVU5Hr1G001080	Disease resistance RPP13-like protein 4	3739554
147	5H	32864141	41	mQTL5H-2_1	HORVU5Hr1G011940	Protein kinase family protein	32860671
147	5H	597,441,316 - 599,122,952	125.5 - 125.8	mQTL5H-3_1	HORVU5Hr1G095010	UDP-Glycosyltransferase superfamily protein	597479390	Vrn-H1 (122.4-128.5 cM)
					HORVU5Hr1G095200	Protein kinase superfamily protein	597828242
116	6H	567912412	80	mQTL6H-1_1	HORVU6Hr1G088730	Protein kinase family protein	567249343
109	7H	20407011	18	mQTL7H-1_1	HORVU7Hr1G013890	UDP-Glycosyltransferase superfamily protein	19748818
109; 110; 116	7H	39,678,950 - 42,408,475	34.3 - 37.6	mQTL7H-2_1	HORVU7Hr1G024610	FLOWERING LOCUS T 1	39679905	Vrn-H3 (29.8-34.3 cM)
					HORVU7Hr1G024730	Disease resistance protein RPM1	40332583
109	7H	537914633	77	mQTL7H-3_1	HORVU7Hr1G088710	Protein kinase superfamily protein	538825658
110	7H	611732972	104	mQTL7H-4_1	HORVU7Hr1G102660	Undescribed protein	611723180
147	7H	647913791	134.2	mQTL7H-5_1	HORVU7Hr1G118610	Protein kinase superfamily protein	648032565
a Metabolites, see Table S1
b Chromosome and physical position taken from barley reference sequence (RefSeq) 1.0 (Mascher et al. 2017)
c Genetic position taken from Maurer et al. (2015)
d mQTL name
e Candidate gene within the mQTL region
f Physical position of the candidate gene
g Associated flowering time gene with genetic position taken from Maurer et al. (2015)
