# Supplementary material for: Genome-wide association study on metabolite accumulation in a wild barley NAM population reveals natural variation in sugar metabolism
Source: PLoS One. 2021 Feb 16;16(2):e0246510. doi: 10.1371/journal.pone.0246510 (PMC7886226; doi:10.1371/journal.pone.0246510)
Supplement: S9 Table — (XLSX) [file pone.0246510.s016.xlsx]

## Sheet: Table S9
Table S9. Detailed list of mQTL of metabolites from 2nd sampling date
Metabolitesa	Chromosomeb	Position RefSeq 1.0 (bp)b	cMc	mQTLd	CGe	Description	Start pos CGf	Associated flowering time geneg
83; 110; 116	1H	4,228,359 - 6,332,167	5.0 - 8.0	mQTL1H-1_2	HORVU1Hr1G002000	Serine/threonine-protein kinase	4226240
					HORVU1Hr1G002440	Powdery mildew resistance protein PM	4945262
					HORVU1Hr1G002450	Disease resistance-responsive (dirigent-like protein) family protein	4960525
					HORVU1Hr1G002620	Disease resistance protein RPM1	5157568
					HORVU1Hr1G002640	Disease resistance protein	5166634
108; 110; 111; 115;116	1H	13,579,164 - 20,291,169	27 - 28.4	mQTL1H-2_2	HORVU1Hr1G006860	Glucose-6-phosphate isomerase	13574504
					HORVU1Hr1G008350	UDP-galactose transporter 5	18408378
108	1H	28823904	38	mQTL1H-3_2	HORVU1Hr1G011890	Nucleotide-sugar transporter family protein	29080209
					HORVU1Hr1G011720	Disease resistance protein	28250787
116	1H	444533575	58	mQTL1H-4_2	HORVU1Hr1G061580	Trehalose-6-phosphate phosphatase	445264920
					HORVU1Hr1G061270	Disease resistance RPP13-like protein 4	444035533
83; 115	2H	1,214,700 - 8,042,503	0 - 5	mQTL2H-1_2	HORVU2Hr1G000510	Disease resistance protein	1307951
110	2H	58178821	41.9	mQTL2H-2_2	HORVU2Hr1G020680	Protein kinase superfamily protein	57273752
83; 110; 116	2H	691870056	107.2	mQTL2H-3_2	HORVU2Hr1G100890	serine/threonine protein kinase 1	692326968
83; 110; 116	2H	753,019,634 - 758,585,058	141.9 - 145.6	mQTL2H-4_2	HORVU2Hr1G122140	Disease resistance protein RGA2	752356887
					HORVU2Hr1G122810	Disease resistance protein RPP13	753830955
					HORVU2Hr1G124190	Serine/threonine-protein kinase	758123834
110; 116	3H	498960269	55.2	mQTL3H-1_2	HORVU3Hr1G065620	Protein kinase superfamily protein	499457724
83	3H	574923766	73.9	mQTL3H-2_2	HORVU3Hr1G077670	Disease resistance protein	574276620
83; 110; 111	3H	639,794,973; 651,111,684	117; 122.6	mQTL3H-3_2	HORVU3Hr1G095790	Serine/threonine-protein kinase	650800498
					HORVU3Hr1G095710	Disease resistance protein	650674834
108; 110; 111; 115; 116	4H	6,003,451; 7,744,453; 8,678,208	3.5 - 14.9	mQTL4H-1_2	HORVU4Hr1G003440	Growth-regulating factor 9	7582838
83	4H	626955122	104	mQTL4H-2_2	HORVU4Hr1G083940	Cytochrome P450 superfamily protein	626980036
116	4H	640729453	113.4	mQTL4H-3_2	HORVU4Hr1G088650	protein kinase family protein	640685328	Vrn-H2 (110.2-114.3 cM)
110; 111; 116	5H	10631653	18	mQTL5H-1_2	HORVU5Hr1G006280	Leucine-rich repeat receptor-like protein kinase family protein	10638212
115	5H	503110566	60	mQTL5H-2_2	HORVU5Hr1G065660	Sugar transporter protein 7	502113165
110; 116	5H	598090007	125.6	mQTL5H-3_2	HORVU5Hr1G095200	Protein kinase superfamily protein	597828242	Vrn-H1 (122.4-128.5 cM)
110; 115; 116	5H	612,201,018; 627,366,902	134; 143	mQTL5H-4_2	HORVU5Hr1G107540	Protein kinase superfamily protein	627202473
110; 111; 116	5H	667955513	167.9	mQTL5H-5_2	HORVU5Hr1G125270	Protein kinase superfamily protein	668388567
83	6H	461432495	65.9	mQTL6H-1_2	HORVU6Hr1G066510	Nucleotide-diphospho-sugar transferase family protein	460417387
111	6H	481836327	64.3	mQTL6H-2_2	HORVU6Hr1G069390	Histidinol phosphate aminotransferase 1	481011324
83; 108	6H	570,020,515 - 580,178,325	113.2 - 123	mQTL6H-3_2	HORVU6Hr1G089540	Sugar transporter SWEET	570019107
					HORVU6Hr1G089570	Germin-like protein 5	570083099
					HORVU6Hr1G091380	Protein kinase superfamily protein	575548851
					HORVU6Hr1G091550	Serine/threonine protein phosphatase 2A	575769878
					HORVU6Hr1G094170	Disease resistance protein RPM1	580614638
111; 115	7H	47,788,650; 52,114,669	41; 46	mQTL7H-1_2	HORVU7Hr1G027310	Leucine-rich repeat protein kinase family protein	48232956
					HORVU7Hr1G028470	Mannose-6-phosphate isomerase	52294484
					HORVU7Hr1G028530	GDP-mannose transporter 1	52392763
108	7H	176885969	69.3	mQTL7H-2_2	HORVU7Hr1G049870	Alanine:glyoxylate aminotransferase	176151817
110; 111; 116	7H	628366691	120	mQTL7H-3_2	HORVU7Hr1G109590	Protein kinase superfamily protein	628369567
					HORVU7Hr1G109850	Mannose-binding lectin superfamily protein	629167675
a Metabolites, see Table S2
b Chromosome and physical position taken from barley reference sequence (RefSeq) 1.0 (Mascher et al. 2017)
c Genetic position taken from Maurer et al. (2015)
d mQTL name
e Candidate gene within the mQTL region
f Physical position of the candidate gene
g Associated flowering time gene with genetic position taken from Maurer et al. (2015)
