# Supplementary material for: Genome-wide association study on metabolite accumulation in a wild barley NAM population reveals natural variation in sugar metabolism
Source: PLoS One. 2021 Feb 16;16(2):e0246510. doi: 10.1371/journal.pone.0246510 (PMC7886226; doi:10.1371/journal.pone.0246510)
Supplement: S10 Table — (XLSX) [file pone.0246510.s017.xlsx]

## Sheet: Table S10
Table S10. Detection rate and mean effect of each marker for metabolites of both sampling dates
Metabolitea	Sampling dateb	SNP	Detection Ratec	Mean Effectd
TMET1	1	JHI_Hv50k_2016_87619	46	-0.77105
TMET1	1	JHI_Hv50k_2016_140137	43	-0.859428
TMET1	1	JHI_Hv50k_2016_501544	39	-0.54876
TMET1	1	JHI_Hv50k_2016_452403	37	-0.573019
TMET1	1	JHI_Hv50k_2016_110406	34	-0.41077
TMET1	1	JHI_Hv50k_2016_280960	34	-2.26749
TMET1	1	JHI_Hv50k_2016_48099	33	0.602802
TMET1	1	JHI_Hv50k_2016_184865	32	0.203108
TMET1	1	JHI_Hv50k_2016_328186	29	-0.415663
TMET1	1	JHI_Hv50k_2016_354933	28	-0.24333
TMET1	1	JHI_Hv50k_2016_183791	26	0.15474
TMET1	1	JHI_Hv50k_2016_327698	26	-0.384471
TMET1	1	JHI_Hv50k_2016_44819	25	-0.249672
TMET1	1	BOPA1_1009_1089	24	-0.173796
TMET1	1	JHI_Hv50k_2016_261532	24	-0.843434
TMET1	1	JHI_Hv50k_2016_281304	24	2.52539
TMET1	1	JHI_Hv50k_2016_317826	23	0.6322
TMET1	1	BOPA2_12_10105	20	0.195725
TMET1	1	JHI_Hv50k_2016_449828	20	-0.373636
TMET1	1	BOPA1_ABC07496_pHv1343_02	19	0.127193
TMET1	1	JHI_Hv50k_2016_321275	19	0.823844
TMET1	1	SCRI_RS_239722	19	-0.30454
TMET1	1	JHI_Hv50k_2016_228669	18	-0.154879
TMET1	1	JHI_Hv50k_2016_228696	18	-0.167184
TMET1	1	JHI_Hv50k_2016_326007	18	-0.296883
TMET1	1	SCRI_RS_162696	18	-0.346636
TMET1	1	SCRI_RS_93571	18	-0.221221
TMET1	1	JHI_Hv50k_2016_278448	16	0.778315
TMET1	1	JHI_Hv50k_2016_287947	16	-0.226253
TMET1	1	JHI_Hv50k_2016_326414	16	-0.225155
TMET1	1	JHI_Hv50k_2016_86885	16	-0.197243
TMET1	1	JHI_Hv50k_2016_157105	15	0.560921
TMET1	1	JHI_Hv50k_2016_314155	14	0.28337
TMET1	1	JHI_Hv50k_2016_47507	14	-0.346894
TMET1	1	JHI_Hv50k_2016_83909	13	-0.161884
TMET1	1	JHI_Hv50k_2016_16968	12	-0.866578
TMET1	1	JHI_Hv50k_2016_222506	12	0.40918
TMET1	1	JHI_Hv50k_2016_95977	12	-0.384228
TMET1	1	SCRI_RS_179528	12	0.663126
TMET1	1	JHI_Hv50k_2016_52493	11	0.77763
TMET1	1	JHI_Hv50k_2016_99992	11	-0.268881
TMET1	1	SCRI_RS_203781	11	0.233519
TMET1	1	JHI_Hv50k_2016_111657	10	0.262787
TMET1	1	JHI_Hv50k_2016_204966	10	0.120088
TMET1	1	JHI_Hv50k_2016_462029	10	0.330133
TMET1	1	JHI_Hv50k_2016_90756	10	-0.158026
TMET1	1	JHI_Hv50k_2016_114845	9	-0.630826
TMET1	1	JHI_Hv50k_2016_328645	9	-0.363157
TMET1	1	JHI_Hv50k_2016_500508	9	-0.33362
TMET1	1	BOPA2_12_31254	8	-0.563273
TMET1	1	JHI_Hv50k_2016_154752	8	-0.596735
TMET1	1	JHI_Hv50k_2016_164561	8	0.289584
TMET1	1	JHI_Hv50k_2016_321044	8	0.91043
TMET1	1	JHI_Hv50k_2016_441157	8	-0.736848
TMET1	1	JHI_Hv50k_2016_45661	8	-0.179407
TMET1	1	JHI_Hv50k_2016_76484	8	-0.672703
TMET1	1	SCRI_RS_5518	8	-0.345873
TMET1	1	JHI_Hv50k_2016_184728	7	0.196549
TMET1	1	JHI_Hv50k_2016_186992	7	0.577504
TMET1	1	JHI_Hv50k_2016_204952	7	0.109776
TMET1	1	JHI_Hv50k_2016_314387	7	0.167017
TMET1	1	JHI_Hv50k_2016_318802	7	0.642046
TMET1	1	JHI_Hv50k_2016_363952	7	-0.394391
TMET1	1	JHI_Hv50k_2016_443476	7	0.971795
TMET1	1	JHI_Hv50k_2016_104839	6	-0.280934
TMET1	1	JHI_Hv50k_2016_105321	6	0.361463
TMET1	1	JHI_Hv50k_2016_107636	6	-0.256542
TMET1	1	JHI_Hv50k_2016_180173	6	0.26352
TMET1	1	JHI_Hv50k_2016_215126	6	0.321141
TMET1	1	JHI_Hv50k_2016_225574	6	0.28865
TMET1	1	JHI_Hv50k_2016_228489	6	-0.177303
TMET1	1	JHI_Hv50k_2016_228692	6	-0.164684
TMET1	1	JHI_Hv50k_2016_260202	6	0.183818
TMET1	1	JHI_Hv50k_2016_286099	6	-0.252593
TMET1	1	JHI_Hv50k_2016_327453	6	-0.301583
TMET1	1	JHI_Hv50k_2016_452701	6	1.12127
TMET1	1	SCRI_RS_175893	6	-0.145202
TMET1	1	JHI_Hv50k_2016_106926	5	-0.212856
TMET1	1	JHI_Hv50k_2016_163627	5	0.599686
TMET1	1	JHI_Hv50k_2016_184851	5	0.199456
TMET1	1	JHI_Hv50k_2016_318793	5	0.163348
TMET1	1	JHI_Hv50k_2016_340790	5	0.199359
TMET1	1	JHI_Hv50k_2016_37221	5	-0.354638
TMET1	1	JHI_Hv50k_2016_378881	5	0.206173
TMET1	1	JHI_Hv50k_2016_443331	5	0.777522
TMET1	1	JHI_Hv50k_2016_444289	5	-0.334463
TMET1	1	JHI_Hv50k_2016_460209	5	0.451873
TMET1	1	JHI_Hv50k_2016_462081	5	0.163783
TMET1	1	JHI_Hv50k_2016_61614	5	0.439936
TMET1	1	JHI_Hv50k_2016_70146	5	-0.149587
TMET1	1	JHI_Hv50k_2016_86908	5	-0.28518
TMET1	1	SCRI_RS_150504	5	-0.17349
TMET1	1	SCRI_RS_188520	5	-0.17162
TMET1	1	SCRI_RS_8079	5	0.217372
TMET1	1	BOPA1_6510_1430	4	-0.161718
TMET1	1	BOPA1_8180_450	4	-0.245665
TMET1	1	BOPA2_12_11318	4	-0.311033
TMET1	1	JHI_Hv50k_2016_104677	4	-0.161765
TMET1	1	JHI_Hv50k_2016_107705	4	0.286259
TMET1	1	JHI_Hv50k_2016_185121	4	0.200386
TMET1	1	JHI_Hv50k_2016_197824	4	0.211147
TMET1	1	JHI_Hv50k_2016_227449	4	-0.146597
TMET1	1	JHI_Hv50k_2016_227612	4	0.793505
TMET1	1	JHI_Hv50k_2016_227900	4	-0.226084
TMET1	1	JHI_Hv50k_2016_228739	4	-0.175134
TMET1	1	JHI_Hv50k_2016_229258	4	-0.178756
TMET1	1	JHI_Hv50k_2016_258751	4	0.196524
TMET1	1	JHI_Hv50k_2016_285966	4	-0.24922
TMET1	1	JHI_Hv50k_2016_306057	4	0.21634
TMET1	1	JHI_Hv50k_2016_311146	4	-1.48261
TMET1	1	JHI_Hv50k_2016_353238	4	0.146836
TMET1	1	JHI_Hv50k_2016_366849	4	-0.229197
TMET1	1	JHI_Hv50k_2016_393253	4	-0.106111
TMET1	1	JHI_Hv50k_2016_40609	4	0.564148
TMET1	1	JHI_Hv50k_2016_41513	4	-0.473752
TMET1	1	JHI_Hv50k_2016_437989	4	0.458957
TMET1	1	JHI_Hv50k_2016_475035	4	0.683108
TMET1	1	JHI_Hv50k_2016_505053	4	-0.162369
TMET1	1	JHI_Hv50k_2016_505111	4	-0.301389
TMET1	1	JHI_Hv50k_2016_505609	4	-0.608478
TMET1	1	JHI_Hv50k_2016_81937	4	-0.171572
TMET1	1	JHI_Hv50k_2016_91278	4	-0.210736
TMET1	1	BOPA1_1513_514	3	-0.135542
TMET1	1	BOPA1_4233_63	3	-0.156025
TMET1	1	BOPA2_12_30238	3	0.478956
TMET1	1	BOPA2_12_30295	3	0.536006
TMET1	1	JHI_Hv50k_2016_102275	3	0.342622
TMET1	1	JHI_Hv50k_2016_110190	3	0.212968
TMET1	1	JHI_Hv50k_2016_110539	3	0.400004
TMET1	1	JHI_Hv50k_2016_111834	3	-0.30596
TMET1	1	JHI_Hv50k_2016_115499	3	0.167712
TMET1	1	JHI_Hv50k_2016_115526	3	0.181933
TMET1	1	JHI_Hv50k_2016_147100	3	-0.236298
TMET1	1	JHI_Hv50k_2016_151552	3	-0.777107
TMET1	1	JHI_Hv50k_2016_180171	3	0.236893
TMET1	1	JHI_Hv50k_2016_202816	3	0.121996
TMET1	1	JHI_Hv50k_2016_205317	3	0.134762
TMET1	1	JHI_Hv50k_2016_228702	3	-0.401407
TMET1	1	JHI_Hv50k_2016_278953	3	-1.53495
TMET1	1	JHI_Hv50k_2016_286374	3	-0.11455
TMET1	1	JHI_Hv50k_2016_287568	3	-0.139486
TMET1	1	JHI_Hv50k_2016_288053	3	-0.182109
TMET1	1	JHI_Hv50k_2016_312986	3	-1.09554
TMET1	1	JHI_Hv50k_2016_326393	3	-0.259816
TMET1	1	JHI_Hv50k_2016_327477	3	-0.702536
TMET1	1	JHI_Hv50k_2016_330643	3	0.327978
TMET1	1	JHI_Hv50k_2016_347683	3	0.174261
TMET1	1	JHI_Hv50k_2016_366394	3	-0.168469
TMET1	1	JHI_Hv50k_2016_41514	3	-0.60915
TMET1	1	JHI_Hv50k_2016_418817	3	-0.226292
TMET1	1	JHI_Hv50k_2016_439130	3	0.305265
TMET1	1	JHI_Hv50k_2016_461815	3	0.183158
TMET1	1	JHI_Hv50k_2016_46233	3	-0.222976
TMET1	1	JHI_Hv50k_2016_46640	3	-0.260515
TMET1	1	JHI_Hv50k_2016_47282	3	-0.141848
TMET1	1	JHI_Hv50k_2016_512597	3	-0.293938
TMET1	1	JHI_Hv50k_2016_516793	3	0.400854
TMET1	1	JHI_Hv50k_2016_69235	3	-0.188687
TMET1	1	JHI_Hv50k_2016_83112	3	-0.148826
TMET1	1	SCRI_RS_116920	3	-0.192201
TMET1	1	SCRI_RS_119743	3	0.131358
TMET1	1	SCRI_RS_12492	3	-0.170664
TMET1	1	SCRI_RS_206913	3	-0.352881
TMET1	1	BOPA1_2020_539	2	0.14445
TMET1	1	BOPA1_3551_2537	2	-0.146691
TMET1	1	BOPA1_5160_268	2	-0.179773
TMET1	1	BOPA2_12_20696	2	-0.462688
TMET1	1	BOPA2_12_30375	2	0.117027
TMET1	1	BOPA2_12_30546	2	-1.27133
TMET1	1	JHI_Hv50k_2016_102289	2	0.35209
TMET1	1	JHI_Hv50k_2016_103799	2	0.208518
TMET1	1	JHI_Hv50k_2016_105007	2	0.624656
TMET1	1	JHI_Hv50k_2016_106374	2	0.272199
TMET1	1	JHI_Hv50k_2016_107401	2	0.622981
TMET1	1	JHI_Hv50k_2016_107988	2	0.413288
TMET1	1	JHI_Hv50k_2016_109301	2	0.313022
TMET1	1	JHI_Hv50k_2016_110017	2	0.159504
TMET1	1	JHI_Hv50k_2016_110146	2	0.178222
TMET1	1	JHI_Hv50k_2016_110148	2	0.17135
TMET1	1	JHI_Hv50k_2016_110889	2	0.154358
TMET1	1	JHI_Hv50k_2016_114777	2	-0.54106
TMET1	1	JHI_Hv50k_2016_115931	2	0.34449
TMET1	1	JHI_Hv50k_2016_119069	2	0.137654
TMET1	1	JHI_Hv50k_2016_121121	2	0.259343
TMET1	1	JHI_Hv50k_2016_135632	2	-0.1095
TMET1	1	JHI_Hv50k_2016_138682	2	-0.178508
TMET1	1	JHI_Hv50k_2016_156424	2	-0.643634
TMET1	1	JHI_Hv50k_2016_161154	2	-0.239468
TMET1	1	JHI_Hv50k_2016_16250	2	-0.475732
TMET1	1	JHI_Hv50k_2016_17442	2	0.151241
TMET1	1	JHI_Hv50k_2016_183418	2	0.365579
TMET1	1	JHI_Hv50k_2016_183507	2	0.18114
TMET1	1	JHI_Hv50k_2016_18861	2	0.130959
TMET1	1	JHI_Hv50k_2016_190164	2	-0.177277
TMET1	1	JHI_Hv50k_2016_191098	2	-0.203491
TMET1	1	JHI_Hv50k_2016_19743	2	-0.158636
TMET1	1	JHI_Hv50k_2016_202142	2	0.131911
TMET1	1	JHI_Hv50k_2016_206694	2	0.180249
TMET1	1	JHI_Hv50k_2016_215021	2	0.4046
TMET1	1	JHI_Hv50k_2016_225564	2	0.110078
TMET1	1	JHI_Hv50k_2016_228663	2	-0.188304
TMET1	1	JHI_Hv50k_2016_229257	2	-0.140771
TMET1	1	JHI_Hv50k_2016_231139	2	0.136031
TMET1	1	JHI_Hv50k_2016_251221	2	0.266596
TMET1	1	JHI_Hv50k_2016_272027	2	-0.541739
TMET1	1	JHI_Hv50k_2016_277310	2	-0.154228
TMET1	1	JHI_Hv50k_2016_287428	2	-0.132404
TMET1	1	JHI_Hv50k_2016_287956	2	-0.271979
TMET1	1	JHI_Hv50k_2016_289336	2	-0.163833
TMET1	1	JHI_Hv50k_2016_297105	2	-0.255278
TMET1	1	JHI_Hv50k_2016_316929	2	0.205326
TMET1	1	JHI_Hv50k_2016_322575	2	0.16505
TMET1	1	JHI_Hv50k_2016_326779	2	-0.318259
TMET1	1	JHI_Hv50k_2016_327534	2	0.164444
TMET1	1	JHI_Hv50k_2016_328947	2	-0.146976
TMET1	1	JHI_Hv50k_2016_332746	2	-0.369293
TMET1	1	JHI_Hv50k_2016_333897	2	0.46674
TMET1	1	JHI_Hv50k_2016_357013	2	0.189475
TMET1	1	JHI_Hv50k_2016_367173	2	-0.294842
TMET1	1	JHI_Hv50k_2016_375380	2	0.256119
TMET1	1	JHI_Hv50k_2016_37949	2	1.15271
TMET1	1	JHI_Hv50k_2016_382180	2	0.108355
TMET1	1	JHI_Hv50k_2016_388499	2	-0.354086
TMET1	1	JHI_Hv50k_2016_391848	2	-0.162477
TMET1	1	JHI_Hv50k_2016_392667	2	-0.1486
TMET1	1	JHI_Hv50k_2016_426031	2	0.13085
TMET1	1	JHI_Hv50k_2016_437709	2	-0.214332
TMET1	1	JHI_Hv50k_2016_440535	2	0.611044
TMET1	1	JHI_Hv50k_2016_442582	2	0.444156
TMET1	1	JHI_Hv50k_2016_451309	2	-0.236842
TMET1	1	JHI_Hv50k_2016_453315	2	-0.265246
TMET1	1	JHI_Hv50k_2016_454634	2	-0.604695
TMET1	1	JHI_Hv50k_2016_46305	2	-0.131005
TMET1	1	JHI_Hv50k_2016_464775	2	0.200738
TMET1	1	JHI_Hv50k_2016_46627	2	-0.18875
TMET1	1	JHI_Hv50k_2016_469881	2	0.143512
TMET1	1	JHI_Hv50k_2016_47318	2	-0.178336
TMET1	1	JHI_Hv50k_2016_47324	2	-0.327565
TMET1	1	JHI_Hv50k_2016_47857	2	0.275372
TMET1	1	JHI_Hv50k_2016_48830	2	-0.502048
TMET1	1	JHI_Hv50k_2016_495806	2	-0.173242
TMET1	1	JHI_Hv50k_2016_497083	2	-0.135619
TMET1	1	JHI_Hv50k_2016_504022	2	-0.170219
TMET1	1	JHI_Hv50k_2016_505100	2	-0.14408
TMET1	1	JHI_Hv50k_2016_513201	2	-0.187527
TMET1	1	JHI_Hv50k_2016_513966	2	-0.273644
TMET1	1	JHI_Hv50k_2016_513972	2	-0.23457
TMET1	1	JHI_Hv50k_2016_56943	2	0.556206
TMET1	1	JHI_Hv50k_2016_57754	2	-0.132478
TMET1	1	JHI_Hv50k_2016_63369	2	-0.315972
TMET1	1	JHI_Hv50k_2016_65553	2	-0.184491
TMET1	1	JHI_Hv50k_2016_72920	2	-0.201429
TMET1	1	JHI_Hv50k_2016_75255	2	-0.456366
TMET1	1	JHI_Hv50k_2016_79433	2	0.134221
TMET1	1	JHI_Hv50k_2016_84701	2	0.233537
TMET1	1	JHI_Hv50k_2016_87539	2	-0.215766
TMET1	1	JHI_Hv50k_2016_89384	2	-0.817464
TMET1	1	JHI_Hv50k_2016_89517	2	-0.249976
TMET1	1	JHI_Hv50k_2016_90431	2	-0.251831
TMET1	1	JHI_Hv50k_2016_91157	2	-0.235703
TMET1	1	JHI_Hv50k_2016_91289	2	-0.19184
TMET1	1	JHI_Hv50k_2016_92811	2	-0.355385
TMET1	1	JHI_Hv50k_2016_93302	2	-0.187047
TMET1	1	SCRI_RS_135633	2	-0.191679
TMET1	1	SCRI_RS_156616	2	-0.430704
TMET1	1	SCRI_RS_161703	2	-0.265091
TMET1	1	SCRI_RS_199694	2	0.157798
TMET1	1	SCRI_RS_208890	2	-0.142204
TMET1	1	SCRI_RS_214037	2	-0.398151
TMET1	1	SCRI_RS_219233	2	-0.827807
TMET1	1	SCRI_RS_224854	2	-0.144457
TMET1	1	SCRI_RS_4604	2	-0.295644
TMET1	1	BOPA1_1176_1547	1	-0.163773
TMET1	1	BOPA1_1946_698	1	-0.306626
TMET1	1	BOPA1_2634_2228	1	-0.162978
TMET1	1	BOPA1_2832_377	1	0.188158
TMET1	1	BOPA1_3692_940	1	-0.614691
TMET1	1	BOPA1_5347_585	1	0.337244
TMET1	1	BOPA1_6752_1013	1	0.281882
TMET1	1	BOPA1_6871_945	1	0.128388
TMET1	1	BOPA1_8632_1809	1	0.219906
TMET1	1	BOPA1_9728_1098	1	-0.253873
TMET1	1	BOPA1_ABC04352_pHv108_01	1	0.20387
TMET1	1	BOPA1_ABC20402_1_3_298	1	-0.189506
TMET1	1	BOPA2_12_10923	1	-0.615735
TMET1	1	BOPA2_12_11107	1	-0.152786
TMET1	1	BOPA2_12_11454	1	-0.252925
TMET1	1	BOPA2_12_11487	1	-0.135954
TMET1	1	BOPA2_12_11536	1	-0.532637
TMET1	1	BOPA2_12_20031	1	0.26996
TMET1	1	BOPA2_12_30162	1	0.249432
TMET1	1	BOPA2_12_30183	1	0.149046
TMET1	1	BOPA2_12_30525	1	0.236719
TMET1	1	BOPA2_12_30616	1	-0.155243
TMET1	1	BOPA2_12_30906	1	0.147121
TMET1	1	BOPA2_12_31411	1	0.55794
TMET1	1	BOPA2_12_31497	1	-0.142287
TMET1	1	BOPA2_12_31509	1	-0.155039
TMET1	1	BOPA2_12_31521	1	-0.151305
TMET1	1	JHI_Hv50k_2016_100899	1	-0.28949
TMET1	1	JHI_Hv50k_2016_101118	1	-0.117391
TMET1	1	JHI_Hv50k_2016_101158	1	-0.170413
TMET1	1	JHI_Hv50k_2016_101293	1	-0.415285
TMET1	1	JHI_Hv50k_2016_102115	1	-0.416906
TMET1	1	JHI_Hv50k_2016_102530	1	0.187582
TMET1	1	JHI_Hv50k_2016_103541	1	0.235143
TMET1	1	JHI_Hv50k_2016_104100	1	0.197736
TMET1	1	JHI_Hv50k_2016_104427	1	0.525617
TMET1	1	JHI_Hv50k_2016_105024	1	0.58963
TMET1	1	JHI_Hv50k_2016_107800	1	0.253527
TMET1	1	JHI_Hv50k_2016_108011	1	0.333974
TMET1	1	JHI_Hv50k_2016_108241	1	-0.139932
TMET1	1	JHI_Hv50k_2016_109206	1	0.25026
TMET1	1	JHI_Hv50k_2016_110080	1	-0.334979
TMET1	1	JHI_Hv50k_2016_110105	1	0.214611
TMET1	1	JHI_Hv50k_2016_114522	1	0.270741
TMET1	1	JHI_Hv50k_2016_116157	1	0.136257
TMET1	1	JHI_Hv50k_2016_117094	1	0.18176
TMET1	1	JHI_Hv50k_2016_117430	1	0.366743
TMET1	1	JHI_Hv50k_2016_11776	1	-0.36331
TMET1	1	JHI_Hv50k_2016_119068	1	0.172716
TMET1	1	JHI_Hv50k_2016_119291	1	0.16527
TMET1	1	JHI_Hv50k_2016_120715	1	0.115611
TMET1	1	JHI_Hv50k_2016_120719	1	0.269822
TMET1	1	JHI_Hv50k_2016_120824	1	0.145631
TMET1	1	JHI_Hv50k_2016_120912	1	0.162495
TMET1	1	JHI_Hv50k_2016_124927	1	-0.179963
TMET1	1	JHI_Hv50k_2016_136009	1	-0.120539
TMET1	1	JHI_Hv50k_2016_136221	1	-0.123318
TMET1	1	JHI_Hv50k_2016_136531	1	-0.242572
TMET1	1	JHI_Hv50k_2016_138894	1	-0.127939
TMET1	1	JHI_Hv50k_2016_143482	1	-0.193569
TMET1	1	JHI_Hv50k_2016_145919	1	-0.136388
TMET1	1	JHI_Hv50k_2016_146007	1	-0.133087
TMET1	1	JHI_Hv50k_2016_146123	1	-0.137653
TMET1	1	JHI_Hv50k_2016_146485	1	-0.116911
TMET1	1	JHI_Hv50k_2016_147222	1	0.368521
TMET1	1	JHI_Hv50k_2016_148475	1	0.176372
TMET1	1	JHI_Hv50k_2016_15598	1	0.285347
TMET1	1	JHI_Hv50k_2016_15730	1	0.105658
TMET1	1	JHI_Hv50k_2016_157947	1	0.181128
TMET1	1	JHI_Hv50k_2016_158492	1	-0.219227
TMET1	1	JHI_Hv50k_2016_159965	1	-0.452516
TMET1	1	JHI_Hv50k_2016_161147	1	-0.445833
TMET1	1	JHI_Hv50k_2016_163483	1	0.284415
TMET1	1	JHI_Hv50k_2016_163661	1	0.345813
TMET1	1	JHI_Hv50k_2016_164264	1	0.150766
TMET1	1	JHI_Hv50k_2016_16733	1	0.134321
TMET1	1	JHI_Hv50k_2016_16925	1	-0.453474
TMET1	1	JHI_Hv50k_2016_169374	1	0.143772
TMET1	1	JHI_Hv50k_2016_182803	1	-0.170446
TMET1	1	JHI_Hv50k_2016_183134	1	0.531324
TMET1	1	JHI_Hv50k_2016_184162	1	0.138302
TMET1	1	JHI_Hv50k_2016_185094	1	0.213493
TMET1	1	JHI_Hv50k_2016_186447	1	0.286832
TMET1	1	JHI_Hv50k_2016_18780	1	0.183013
TMET1	1	JHI_Hv50k_2016_18833	1	0.137001
TMET1	1	JHI_Hv50k_2016_189639	1	-0.760525
TMET1	1	JHI_Hv50k_2016_190829	1	-0.155549
TMET1	1	JHI_Hv50k_2016_192453	1	-0.294143
TMET1	1	JHI_Hv50k_2016_194156	1	0.23487
TMET1	1	JHI_Hv50k_2016_195953	1	0.446521
TMET1	1	JHI_Hv50k_2016_196149	1	0.237792
TMET1	1	JHI_Hv50k_2016_196846	1	0.116462
TMET1	1	JHI_Hv50k_2016_197386	1	0.122969
TMET1	1	JHI_Hv50k_2016_200586	1	0.17381
TMET1	1	JHI_Hv50k_2016_20391	1	0.232384
TMET1	1	JHI_Hv50k_2016_204255	1	0.168619
TMET1	1	JHI_Hv50k_2016_204374	1	-0.451134
TMET1	1	JHI_Hv50k_2016_204981	1	0.10486
TMET1	1	JHI_Hv50k_2016_204992	1	0.12384
TMET1	1	JHI_Hv50k_2016_205209	1	0.136161
TMET1	1	JHI_Hv50k_2016_205288	1	0.123269
TMET1	1	JHI_Hv50k_2016_205354	1	0.148813
TMET1	1	JHI_Hv50k_2016_205404	1	0.14841
TMET1	1	JHI_Hv50k_2016_205641	1	0.158174
TMET1	1	JHI_Hv50k_2016_206330	1	0.157177
TMET1	1	JHI_Hv50k_2016_206773	1	0.144056
TMET1	1	JHI_Hv50k_2016_208408	1	-0.160596
TMET1	1	JHI_Hv50k_2016_214998	1	0.556938
TMET1	1	JHI_Hv50k_2016_215203	1	0.478019
TMET1	1	JHI_Hv50k_2016_215205	1	0.397737
TMET1	1	JHI_Hv50k_2016_216073	1	-0.214034
TMET1	1	JHI_Hv50k_2016_216649	1	-0.211598
TMET1	1	JHI_Hv50k_2016_218483	1	-0.236878
TMET1	1	JHI_Hv50k_2016_220044	1	-0.119283
TMET1	1	JHI_Hv50k_2016_223074	1	0.275854
TMET1	1	JHI_Hv50k_2016_223540	1	0.16607
TMET1	1	JHI_Hv50k_2016_224116	1	-0.195514
TMET1	1	JHI_Hv50k_2016_224846	1	0.740338
TMET1	1	JHI_Hv50k_2016_225043	1	-0.65703
TMET1	1	JHI_Hv50k_2016_225596	1	0.14036
TMET1	1	JHI_Hv50k_2016_225634	1	-0.632372
TMET1	1	JHI_Hv50k_2016_225802	1	-0.120704
TMET1	1	JHI_Hv50k_2016_226413	1	-0.141335
TMET1	1	JHI_Hv50k_2016_227471	1	-0.206748
TMET1	1	JHI_Hv50k_2016_227727	1	-0.108672
TMET1	1	JHI_Hv50k_2016_227885	1	-0.156703
TMET1	1	JHI_Hv50k_2016_227886	1	-0.196233
TMET1	1	JHI_Hv50k_2016_227887	1	-0.157541
TMET1	1	JHI_Hv50k_2016_228010	1	-0.159787
TMET1	1	JHI_Hv50k_2016_228051	1	-0.186117
TMET1	1	JHI_Hv50k_2016_228243	1	-0.110623
TMET1	1	JHI_Hv50k_2016_228274	1	-0.152973
TMET1	1	JHI_Hv50k_2016_228510	1	-0.272049
TMET1	1	JHI_Hv50k_2016_228551	1	-1.00999
TMET1	1	JHI_Hv50k_2016_228648	1	-0.172748
TMET1	1	JHI_Hv50k_2016_228667	1	-0.177524
TMET1	1	JHI_Hv50k_2016_229127	1	-0.168689
TMET1	1	JHI_Hv50k_2016_229240	1	-0.184226
TMET1	1	JHI_Hv50k_2016_229525	1	-0.172727
TMET1	1	JHI_Hv50k_2016_230149	1	0.186969
TMET1	1	JHI_Hv50k_2016_230827	1	0.130348
TMET1	1	JHI_Hv50k_2016_231053	1	-0.142559
TMET1	1	JHI_Hv50k_2016_231825	1	0.130785
TMET1	1	JHI_Hv50k_2016_231962	1	0.155517
TMET1	1	JHI_Hv50k_2016_236605	1	-0.297917
TMET1	1	JHI_Hv50k_2016_251362	1	0.353531
TMET1	1	JHI_Hv50k_2016_260097	1	0.167634
TMET1	1	JHI_Hv50k_2016_26797	1	0.187742
TMET1	1	JHI_Hv50k_2016_272207	1	0.302839
TMET1	1	JHI_Hv50k_2016_273355	1	0.240135
TMET1	1	JHI_Hv50k_2016_273786	1	0.503236
TMET1	1	JHI_Hv50k_2016_279367	1	0.156749
TMET1	1	JHI_Hv50k_2016_281064	1	-0.226408
TMET1	1	JHI_Hv50k_2016_282329	1	-0.516143
TMET1	1	JHI_Hv50k_2016_286093	1	-0.0979985
TMET1	1	JHI_Hv50k_2016_286114	1	-0.115562
TMET1	1	JHI_Hv50k_2016_287215	1	-0.103375
TMET1	1	JHI_Hv50k_2016_287643	1	-0.168917
TMET1	1	JHI_Hv50k_2016_287829	1	-0.239486
TMET1	1	JHI_Hv50k_2016_287833	1	-0.175777
TMET1	1	JHI_Hv50k_2016_288003	1	-0.184949
TMET1	1	JHI_Hv50k_2016_290083	1	-0.136655
TMET1	1	JHI_Hv50k_2016_29663	1	0.113785
TMET1	1	JHI_Hv50k_2016_300442	1	-0.116051
TMET1	1	JHI_Hv50k_2016_302006	1	0.169285
TMET1	1	JHI_Hv50k_2016_302367	1	0.235492
TMET1	1	JHI_Hv50k_2016_302653	1	0.131973
TMET1	1	JHI_Hv50k_2016_303063	1	0.142403
TMET1	1	JHI_Hv50k_2016_303740	1	-0.365398
TMET1	1	JHI_Hv50k_2016_306856	1	0.136502
TMET1	1	JHI_Hv50k_2016_307515	1	0.137317
TMET1	1	JHI_Hv50k_2016_307922	1	0.156088
TMET1	1	JHI_Hv50k_2016_310747	1	0.130622
TMET1	1	JHI_Hv50k_2016_311981	1	0.235306
TMET1	1	JHI_Hv50k_2016_312657	1	0.15774
TMET1	1	JHI_Hv50k_2016_314607	1	0.223584
TMET1	1	JHI_Hv50k_2016_314851	1	1.81922
TMET1	1	JHI_Hv50k_2016_315721	1	0.255637
TMET1	1	JHI_Hv50k_2016_315819	1	0.160985
TMET1	1	JHI_Hv50k_2016_316754	1	0.159846
TMET1	1	JHI_Hv50k_2016_316831	1	0.207914
TMET1	1	JHI_Hv50k_2016_317495	1	0.176818
TMET1	1	JHI_Hv50k_2016_317705	1	0.17961
TMET1	1	JHI_Hv50k_2016_318191	1	0.274971
TMET1	1	JHI_Hv50k_2016_318529	1	0.132494
TMET1	1	JHI_Hv50k_2016_318595	1	0.173027
TMET1	1	JHI_Hv50k_2016_319914	1	0.507191
TMET1	1	JHI_Hv50k_2016_323150	1	0.144804
TMET1	1	JHI_Hv50k_2016_323584	1	-0.428718
TMET1	1	JHI_Hv50k_2016_324742	1	-0.251718
TMET1	1	JHI_Hv50k_2016_326148	1	-0.206287
TMET1	1	JHI_Hv50k_2016_326152	1	-0.21747
TMET1	1	JHI_Hv50k_2016_326459	1	-0.154679
TMET1	1	JHI_Hv50k_2016_326707	1	-0.149881
TMET1	1	JHI_Hv50k_2016_327911	1	-0.208226
TMET1	1	JHI_Hv50k_2016_329610	1	0.403931
TMET1	1	JHI_Hv50k_2016_332566	1	-0.220914
TMET1	1	JHI_Hv50k_2016_332776	1	-0.11235
TMET1	1	JHI_Hv50k_2016_333278	1	-0.199227
TMET1	1	JHI_Hv50k_2016_334593	1	-0.179287
TMET1	1	JHI_Hv50k_2016_334790	1	-0.402666
TMET1	1	JHI_Hv50k_2016_339379	1	0.139949
TMET1	1	JHI_Hv50k_2016_344783	1	0.130241
TMET1	1	JHI_Hv50k_2016_345802	1	0.207087
TMET1	1	JHI_Hv50k_2016_346532	1	0.216773
TMET1	1	JHI_Hv50k_2016_348171	1	0.110085
TMET1	1	JHI_Hv50k_2016_348564	1	-0.58945
TMET1	1	JHI_Hv50k_2016_349777	1	0.211527
TMET1	1	JHI_Hv50k_2016_353355	1	0.11242
TMET1	1	JHI_Hv50k_2016_354251	1	0.517298
TMET1	1	JHI_Hv50k_2016_355803	1	0.14885
TMET1	1	JHI_Hv50k_2016_357516	1	-0.331292
TMET1	1	JHI_Hv50k_2016_357588	1	-0.171639
TMET1	1	JHI_Hv50k_2016_35809	1	0.363341
TMET1	1	JHI_Hv50k_2016_358512	1	-0.354618
TMET1	1	JHI_Hv50k_2016_359326	1	0.199414
TMET1	1	JHI_Hv50k_2016_359328	1	0.172766
TMET1	1	JHI_Hv50k_2016_359565	1	-0.361526
TMET1	1	JHI_Hv50k_2016_361878	1	-0.18379
TMET1	1	JHI_Hv50k_2016_362394	1	-0.149572
TMET1	1	JHI_Hv50k_2016_364577	1	-0.164186
TMET1	1	JHI_Hv50k_2016_366488	1	-0.219798
TMET1	1	JHI_Hv50k_2016_367119	1	-0.252141
TMET1	1	JHI_Hv50k_2016_367477	1	-0.232289
TMET1	1	JHI_Hv50k_2016_37175	1	-0.591174
TMET1	1	JHI_Hv50k_2016_37847	1	0.185738
TMET1	1	JHI_Hv50k_2016_378988	1	0.527892
TMET1	1	JHI_Hv50k_2016_381546	1	0.152952
TMET1	1	JHI_Hv50k_2016_381924	1	0.216491
TMET1	1	JHI_Hv50k_2016_38214	1	0.538805
TMET1	1	JHI_Hv50k_2016_38685	1	0.136296
TMET1	1	JHI_Hv50k_2016_388677	1	-0.111584
TMET1	1	JHI_Hv50k_2016_389858	1	-0.183957
TMET1	1	JHI_Hv50k_2016_392815	1	-0.116385
TMET1	1	JHI_Hv50k_2016_398496	1	-0.118013
TMET1	1	JHI_Hv50k_2016_398720	1	-0.380095
TMET1	1	JHI_Hv50k_2016_405816	1	-0.43315
TMET1	1	JHI_Hv50k_2016_40622	1	0.488381
TMET1	1	JHI_Hv50k_2016_409082	1	-0.198479
TMET1	1	JHI_Hv50k_2016_41307	1	0.308711
TMET1	1	JHI_Hv50k_2016_416152	1	-0.389378
TMET1	1	JHI_Hv50k_2016_424022	1	0.286469
TMET1	1	JHI_Hv50k_2016_424025	1	0.16133
TMET1	1	JHI_Hv50k_2016_424127	1	0.0965922
TMET1	1	JHI_Hv50k_2016_424167	1	0.173414
TMET1	1	JHI_Hv50k_2016_428284	1	-0.176817
TMET1	1	JHI_Hv50k_2016_429844	1	0.767752
TMET1	1	JHI_Hv50k_2016_432126	1	0.149826
TMET1	1	JHI_Hv50k_2016_435126	1	-0.187357
TMET1	1	JHI_Hv50k_2016_435853	1	-0.276495
TMET1	1	JHI_Hv50k_2016_436091	1	-0.163316
TMET1	1	JHI_Hv50k_2016_438976	1	-0.235569
TMET1	1	JHI_Hv50k_2016_441810	1	-0.144654
TMET1	1	JHI_Hv50k_2016_443481	1	0.8153
TMET1	1	JHI_Hv50k_2016_445626	1	-0.188602
TMET1	1	JHI_Hv50k_2016_447193	1	0.275724
TMET1	1	JHI_Hv50k_2016_448120	1	-0.316755
TMET1	1	JHI_Hv50k_2016_448181	1	0.310628
TMET1	1	JHI_Hv50k_2016_448571	1	-0.917634
TMET1	1	JHI_Hv50k_2016_449991	1	-0.329267
TMET1	1	JHI_Hv50k_2016_450791	1	-0.780998
TMET1	1	JHI_Hv50k_2016_451294	1	-0.154599
TMET1	1	JHI_Hv50k_2016_451306	1	-0.20917
TMET1	1	JHI_Hv50k_2016_451622	1	0.208636
TMET1	1	JHI_Hv50k_2016_451652	1	0.156079
TMET1	1	JHI_Hv50k_2016_454182	1	0.620661
TMET1	1	JHI_Hv50k_2016_454940	1	0.140265
TMET1	1	JHI_Hv50k_2016_454997	1	-0.271908
TMET1	1	JHI_Hv50k_2016_45591	1	-0.199272
TMET1	1	JHI_Hv50k_2016_460651	1	-0.21546
TMET1	1	JHI_Hv50k_2016_461019	1	0.147625
TMET1	1	JHI_Hv50k_2016_462128	1	0.161234
TMET1	1	JHI_Hv50k_2016_463406	1	0.103005
TMET1	1	JHI_Hv50k_2016_46586	1	-0.180281
TMET1	1	JHI_Hv50k_2016_46630	1	-0.148322
TMET1	1	JHI_Hv50k_2016_46789	1	-0.140399
TMET1	1	JHI_Hv50k_2016_46973	1	0.264893
TMET1	1	JHI_Hv50k_2016_470105	1	0.127899
TMET1	1	JHI_Hv50k_2016_47053	1	0.28538
TMET1	1	JHI_Hv50k_2016_471317	1	0.672507
TMET1	1	JHI_Hv50k_2016_471533	1	0.424239
TMET1	1	JHI_Hv50k_2016_471538	1	0.110642
TMET1	1	JHI_Hv50k_2016_47188	1	-0.1415
TMET1	1	JHI_Hv50k_2016_47292	1	-0.419958
TMET1	1	JHI_Hv50k_2016_47302	1	-0.125074
TMET1	1	JHI_Hv50k_2016_475000	1	0.1394
TMET1	1	JHI_Hv50k_2016_47513	1	-0.22867
TMET1	1	JHI_Hv50k_2016_47602	1	0.295651
TMET1	1	JHI_Hv50k_2016_477211	1	-0.278262
TMET1	1	JHI_Hv50k_2016_47889	1	0.214422
TMET1	1	JHI_Hv50k_2016_48291	1	-0.227417
TMET1	1	JHI_Hv50k_2016_48473	1	-0.153934
TMET1	1	JHI_Hv50k_2016_489384	1	0.12779
TMET1	1	JHI_Hv50k_2016_48987	1	0.17734
TMET1	1	JHI_Hv50k_2016_491200	1	-0.21653
TMET1	1	JHI_Hv50k_2016_493878	1	0.273394
TMET1	1	JHI_Hv50k_2016_496519	1	-0.236232
TMET1	1	JHI_Hv50k_2016_497225	1	-0.148413
TMET1	1	JHI_Hv50k_2016_497617	1	-0.130281
TMET1	1	JHI_Hv50k_2016_498292	1	-0.216623
TMET1	1	JHI_Hv50k_2016_499482	1	-0.211677
TMET1	1	JHI_Hv50k_2016_500521	1	-0.296795
TMET1	1	JHI_Hv50k_2016_501212	1	-0.189199
TMET1	1	JHI_Hv50k_2016_503348	1	-0.31006
TMET1	1	JHI_Hv50k_2016_503706	1	-0.476786
TMET1	1	JHI_Hv50k_2016_504476	1	-0.143311
TMET1	1	JHI_Hv50k_2016_505122	1	-0.226322
TMET1	1	JHI_Hv50k_2016_506082	1	-0.119809
TMET1	1	JHI_Hv50k_2016_506604	1	0.504845
TMET1	1	JHI_Hv50k_2016_511242	1	0.178781
TMET1	1	JHI_Hv50k_2016_513166	1	-0.232843
TMET1	1	JHI_Hv50k_2016_513999	1	0.173825
TMET1	1	JHI_Hv50k_2016_515363	1	0.151175
TMET1	1	JHI_Hv50k_2016_51903	1	-0.304367
TMET1	1	JHI_Hv50k_2016_56705	1	-0.179787
TMET1	1	JHI_Hv50k_2016_56727	1	-0.313025
TMET1	1	JHI_Hv50k_2016_57610	1	-0.112064
TMET1	1	JHI_Hv50k_2016_57951	1	-0.833687
TMET1	1	JHI_Hv50k_2016_60296	1	0.181594
TMET1	1	JHI_Hv50k_2016_65239	1	-0.176328
TMET1	1	JHI_Hv50k_2016_68914	1	-0.553162
TMET1	1	JHI_Hv50k_2016_70074	1	0.246721
TMET1	1	JHI_Hv50k_2016_70214	1	-0.147753
TMET1	1	JHI_Hv50k_2016_74407	1	-0.131048
TMET1	1	JHI_Hv50k_2016_81007	1	0.150605
TMET1	1	JHI_Hv50k_2016_81709	1	0.175293
TMET1	1	JHI_Hv50k_2016_84404	1	-0.184256
TMET1	1	JHI_Hv50k_2016_85377	1	-0.131842
TMET1	1	JHI_Hv50k_2016_85550	1	0.746239
TMET1	1	JHI_Hv50k_2016_85661	1	0.757105
TMET1	1	JHI_Hv50k_2016_87838	1	-0.135128
TMET1	1	JHI_Hv50k_2016_88300	1	-0.219876
TMET1	1	JHI_Hv50k_2016_88790	1	-0.289798
TMET1	1	JHI_Hv50k_2016_90971	1	-0.162769
TMET1	1	JHI_Hv50k_2016_92884	1	-0.240923
TMET1	1	JHI_Hv50k_2016_93121	1	-0.138726
TMET1	1	JHI_Hv50k_2016_94620	1	-0.363359
TMET1	1	JHI_Hv50k_2016_94637	1	-0.415463
TMET1	1	JHI_Hv50k_2016_96483	1	-0.582446
TMET1	1	SCRI_RS_106752	1	-0.459543
TMET1	1	SCRI_RS_118381	1	-0.110441
TMET1	1	SCRI_RS_121526	1	-0.207978
TMET1	1	SCRI_RS_123364	1	-0.159504
TMET1	1	SCRI_RS_125580	1	0.766356
TMET1	1	SCRI_RS_127921	1	-0.157337
TMET1	1	SCRI_RS_141429	1	0.161399
TMET1	1	SCRI_RS_145190	1	-0.159897
TMET1	1	SCRI_RS_147695	1	-0.358262
TMET1	1	SCRI_RS_150590	1	0.269874
TMET1	1	SCRI_RS_1509	1	0.15187
TMET1	1	SCRI_RS_151711	1	0.153486
TMET1	1	SCRI_RS_152402	1	-0.228463
TMET1	1	SCRI_RS_152642	1	-0.629575
TMET1	1	SCRI_RS_156075	1	-0.132486
TMET1	1	SCRI_RS_158873	1	-0.100827
TMET1	1	SCRI_RS_165600	1	0.315182
TMET1	1	SCRI_RS_167829	1	-0.18023
TMET1	1	SCRI_RS_169956	1	-0.126095
TMET1	1	SCRI_RS_172351	1	0.141824
TMET1	1	SCRI_RS_175487	1	0.12267
TMET1	1	SCRI_RS_180342	1	0.135211
TMET1	1	SCRI_RS_182435	1	-0.268104
TMET1	1	SCRI_RS_184029	1	-0.125279
TMET1	1	SCRI_RS_186943	1	-0.355683
TMET1	1	SCRI_RS_188133	1	0.214917
TMET1	1	SCRI_RS_194453	1	0.183345
TMET1	1	SCRI_RS_196437	1	-0.454563
TMET1	1	SCRI_RS_199689	1	-0.213215
TMET1	1	SCRI_RS_202653	1	0.163521
TMET1	1	SCRI_RS_207768	1	0.108657
TMET1	1	SCRI_RS_218201	1	0.139328
TMET1	1	SCRI_RS_219889	1	-0.169749
TMET1	1	SCRI_RS_222102	1	0.128137
TMET1	1	SCRI_RS_224501	1	0.290814
TMET1	1	SCRI_RS_229727	1	-0.171583
TMET1	1	SCRI_RS_231244	1	0.477827
TMET1	1	SCRI_RS_231806	1	-0.147848
TMET1	1	SCRI_RS_232575	1	-0.181081
TMET1	1	SCRI_RS_234720	1	0.583182
TMET1	1	SCRI_RS_237782	1	-0.424407
TMET1	1	SCRI_RS_30973	1	-0.218873
TMET1	1	SCRI_RS_4611	1	-0.282116
TMET10	1	JHI_Hv50k_2016_278448	59	0.926063
TMET10	1	JHI_Hv50k_2016_65389	46	-0.920239
TMET10	1	JHI_Hv50k_2016_321275	44	0.764592
TMET10	1	SCRI_RS_189331	43	-0.152939
TMET10	1	JHI_Hv50k_2016_46627	40	-0.189286
TMET10	1	JHI_Hv50k_2016_419155	39	-0.12503
TMET10	1	JHI_Hv50k_2016_163661	32	0.422742
TMET10	1	JHI_Hv50k_2016_195255	30	-0.453429
TMET10	1	JHI_Hv50k_2016_156897	26	-0.249523
TMET10	1	SCRI_RS_165600	24	0.308294
TMET10	1	JHI_Hv50k_2016_285714	23	-0.485189
TMET10	1	SCRI_RS_179528	20	0.715163
TMET10	1	JHI_Hv50k_2016_314155	18	0.226395
TMET10	1	JHI_Hv50k_2016_254175	17	-0.695225
TMET10	1	JHI_Hv50k_2016_194967	16	1.89811
TMET10	1	JHI_Hv50k_2016_317826	14	0.577742
TMET10	1	JHI_Hv50k_2016_337535	14	-0.181895
TMET10	1	JHI_Hv50k_2016_65401	12	-0.592187
TMET10	1	BOPA2_12_31144	10	0.117374
TMET10	1	JHI_Hv50k_2016_321044	10	0.724061
TMET10	1	SCRI_RS_149252	10	0.529167
TMET10	1	JHI_Hv50k_2016_161174	9	-0.171399
TMET10	1	JHI_Hv50k_2016_194963	9	-1.79723
TMET10	1	JHI_Hv50k_2016_195072	9	-2.05256
TMET10	1	JHI_Hv50k_2016_196199	9	-0.157646
TMET10	1	JHI_Hv50k_2016_196645	9	-0.245787
TMET10	1	JHI_Hv50k_2016_252706	9	3.43231
TMET10	1	JHI_Hv50k_2016_282424	9	-0.562154
TMET10	1	JHI_Hv50k_2016_500791	9	-0.12159
TMET10	1	JHI_Hv50k_2016_504817	9	-0.165691
TMET10	1	JHI_Hv50k_2016_59370	9	0.242138
TMET10	1	SCRI_RS_175090	9	-0.175617
TMET10	1	BOPA1_2614_1522	8	-0.342823
TMET10	1	BOPA1_ConsensusGBS0010_2	8	-4.16165
TMET10	1	BOPA2_12_20696	8	-0.493276
TMET10	1	JHI_Hv50k_2016_231654	8	0.147529
TMET10	1	JHI_Hv50k_2016_354891	8	-0.378723
TMET10	1	JHI_Hv50k_2016_52493	8	0.798878
TMET10	1	JHI_Hv50k_2016_56947	8	1.20657
TMET10	1	BOPA1_4991_1028	7	0.137064
TMET10	1	BOPA2_12_30238	7	0.350262
TMET10	1	JHI_Hv50k_2016_132930	7	0.139727
TMET10	1	JHI_Hv50k_2016_140137	7	-0.774144
TMET10	1	JHI_Hv50k_2016_149835	7	-0.333167
TMET10	1	JHI_Hv50k_2016_160235	7	-0.493095
TMET10	1	JHI_Hv50k_2016_37865	7	0.15037
TMET10	1	JHI_Hv50k_2016_439890	7	-0.357629
TMET10	1	JHI_Hv50k_2016_48099	7	0.518466
TMET10	1	JHI_Hv50k_2016_51431	7	-0.351709
TMET10	1	JHI_Hv50k_2016_54586	7	-1.69777
TMET10	1	JHI_Hv50k_2016_83784	7	-0.249196
TMET10	1	BOPA2_12_30640	6	-0.206683
TMET10	1	JHI_Hv50k_2016_103144	6	0.105759
TMET10	1	JHI_Hv50k_2016_154888	6	-0.157196
TMET10	1	JHI_Hv50k_2016_198582	6	-0.145948
TMET10	1	JHI_Hv50k_2016_334274	6	-0.240976
TMET10	1	JHI_Hv50k_2016_34209	6	0.172165
TMET10	1	JHI_Hv50k_2016_364026	6	-0.165397
TMET10	1	JHI_Hv50k_2016_41916	6	-0.582319
TMET10	1	JHI_Hv50k_2016_47717	6	-0.143081
TMET10	1	JHI_Hv50k_2016_513213	6	0.15337
TMET10	1	JHI_Hv50k_2016_515387	6	-0.348746
TMET10	1	JHI_Hv50k_2016_59386	6	0.293377
TMET10	1	JHI_Hv50k_2016_83473	6	-0.650454
TMET10	1	JHI_Hv50k_2016_104427	5	0.688
TMET10	1	JHI_Hv50k_2016_151552	5	-0.587449
TMET10	1	JHI_Hv50k_2016_157105	5	0.56518
TMET10	1	JHI_Hv50k_2016_163627	5	0.529902
TMET10	1	JHI_Hv50k_2016_228589	5	-0.153527
TMET10	1	JHI_Hv50k_2016_228648	5	-0.152066
TMET10	1	JHI_Hv50k_2016_231569	5	0.180008
TMET10	1	JHI_Hv50k_2016_268244	5	-0.656465
TMET10	1	JHI_Hv50k_2016_445468	5	-0.281857
TMET10	1	JHI_Hv50k_2016_491200	5	-0.170495
TMET10	1	JHI_Hv50k_2016_494184	5	-0.362606
TMET10	1	JHI_Hv50k_2016_500648	5	-0.12942
TMET10	1	JHI_Hv50k_2016_510015	5	0.142627
TMET10	1	SCRI_RS_1383	5	-0.211572
TMET10	1	SCRI_RS_209409	5	0.110913
TMET10	1	BOPA2_12_30114	4	-0.363067
TMET10	1	JHI_Hv50k_2016_105007	4	0.720172
TMET10	1	JHI_Hv50k_2016_156894	4	-0.154176
TMET10	1	JHI_Hv50k_2016_196048	4	-0.133571
TMET10	1	JHI_Hv50k_2016_228689	4	-0.137214
TMET10	1	JHI_Hv50k_2016_232253	4	0.113749
TMET10	1	JHI_Hv50k_2016_233193	4	0.186126
TMET10	1	JHI_Hv50k_2016_253385	4	-0.721316
TMET10	1	JHI_Hv50k_2016_303740	4	-0.377089
TMET10	1	JHI_Hv50k_2016_318802	4	0.521123
TMET10	1	JHI_Hv50k_2016_343478	4	-0.653249
TMET10	1	JHI_Hv50k_2016_384320	4	-0.22266
TMET10	1	JHI_Hv50k_2016_40609	4	0.658529
TMET10	1	JHI_Hv50k_2016_46867	4	-0.161335
TMET10	1	JHI_Hv50k_2016_49003	4	-0.286893
TMET10	1	JHI_Hv50k_2016_490928	4	-0.140256
TMET10	1	JHI_Hv50k_2016_503502	4	-0.144803
TMET10	1	JHI_Hv50k_2016_5157	4	0.10084
TMET10	1	SCRI_RS_174710	4	-0.207807
TMET10	1	SCRI_RS_221992	4	0.178084
TMET10	1	SCRI_RS_5518	4	-0.261673
TMET10	1	BOPA1_5777_354	3	-0.294324
TMET10	1	JHI_Hv50k_2016_128224	3	-0.575544
TMET10	1	JHI_Hv50k_2016_160142	3	-0.404302
TMET10	1	JHI_Hv50k_2016_184865	3	0.141613
TMET10	1	JHI_Hv50k_2016_196642	3	-0.133426
TMET10	1	JHI_Hv50k_2016_200161	3	-1.34215
TMET10	1	JHI_Hv50k_2016_217220	3	-0.856727
TMET10	1	JHI_Hv50k_2016_225802	3	-0.103747
TMET10	1	JHI_Hv50k_2016_229188	3	0.161549
TMET10	1	JHI_Hv50k_2016_230517	3	-2.6975
TMET10	1	JHI_Hv50k_2016_281318	3	-0.270839
TMET10	1	JHI_Hv50k_2016_321276	3	0.648237
TMET10	1	JHI_Hv50k_2016_333722	3	-0.122074
TMET10	1	JHI_Hv50k_2016_344089	3	0.178586
TMET10	1	JHI_Hv50k_2016_352680	3	-0.479877
TMET10	1	JHI_Hv50k_2016_377333	3	-0.160107
TMET10	1	JHI_Hv50k_2016_38167	3	0.160993
TMET10	1	JHI_Hv50k_2016_391380	3	-0.120912
TMET10	1	JHI_Hv50k_2016_399242	3	-0.115206
TMET10	1	JHI_Hv50k_2016_422853	3	-0.137212
TMET10	1	JHI_Hv50k_2016_45065	3	-0.180138
TMET10	1	JHI_Hv50k_2016_47860	3	-0.561577
TMET10	1	JHI_Hv50k_2016_497612	3	-0.2753
TMET10	1	JHI_Hv50k_2016_498871	3	-0.179279
TMET10	1	JHI_Hv50k_2016_500378	3	-0.160622
TMET10	1	JHI_Hv50k_2016_500579	3	-0.119479
TMET10	1	JHI_Hv50k_2016_501419	3	-0.150906
TMET10	1	JHI_Hv50k_2016_52707	3	-0.13458
TMET10	1	JHI_Hv50k_2016_58213	3	0.248457
TMET10	1	SCRI_RS_202326	3	0.352134
TMET10	1	SCRI_RS_229409	3	-0.209678
TMET10	1	BOPA2_12_10170	2	0.252903
TMET10	1	BOPA2_12_30090	2	-0.445327
TMET10	1	JHI_Hv50k_2016_102223	2	0.169323
TMET10	1	JHI_Hv50k_2016_102289	2	0.115336
TMET10	1	JHI_Hv50k_2016_102878	2	0.138887
TMET10	1	JHI_Hv50k_2016_103199	2	0.114908
TMET10	1	JHI_Hv50k_2016_103513	2	0.107724
TMET10	1	JHI_Hv50k_2016_107401	2	0.716703
TMET10	1	JHI_Hv50k_2016_109420	2	0.468445
TMET10	1	JHI_Hv50k_2016_110017	2	0.107342
TMET10	1	JHI_Hv50k_2016_11776	2	-0.439758
TMET10	1	JHI_Hv50k_2016_1218	2	0.173863
TMET10	1	JHI_Hv50k_2016_137127	2	0.127547
TMET10	1	JHI_Hv50k_2016_137128	2	0.127862
TMET10	1	JHI_Hv50k_2016_138374	2	0.2996
TMET10	1	JHI_Hv50k_2016_148739	2	-0.146626
TMET10	1	JHI_Hv50k_2016_149663	2	-0.322455
TMET10	1	JHI_Hv50k_2016_150674	2	-0.109687
TMET10	1	JHI_Hv50k_2016_160180	2	-0.154345
TMET10	1	JHI_Hv50k_2016_160700	2	-0.129076
TMET10	1	JHI_Hv50k_2016_161752	2	-0.194966
TMET10	1	JHI_Hv50k_2016_16250	2	-0.352936
TMET10	1	JHI_Hv50k_2016_169589	2	0.173606
TMET10	1	JHI_Hv50k_2016_197487	2	-0.104281
TMET10	1	JHI_Hv50k_2016_199985	2	-0.124991
TMET10	1	JHI_Hv50k_2016_212221	2	0.149358
TMET10	1	JHI_Hv50k_2016_219667	2	-0.17572
TMET10	1	JHI_Hv50k_2016_226367	2	-0.197976
TMET10	1	JHI_Hv50k_2016_226732	2	-0.174661
TMET10	1	JHI_Hv50k_2016_227520	2	-0.175806
TMET10	1	JHI_Hv50k_2016_228692	2	-0.152786
TMET10	1	JHI_Hv50k_2016_230514	2	4.48942
TMET10	1	JHI_Hv50k_2016_230522	2	-0.220719
TMET10	1	JHI_Hv50k_2016_232609	2	0.0947521
TMET10	1	JHI_Hv50k_2016_233618	2	1.82095
TMET10	1	JHI_Hv50k_2016_234084	2	-2.12138
TMET10	1	JHI_Hv50k_2016_245279	2	0.159054
TMET10	1	JHI_Hv50k_2016_26822	2	0.692651
TMET10	1	JHI_Hv50k_2016_26824	2	0.796469
TMET10	1	JHI_Hv50k_2016_282329	2	-0.729184
TMET10	1	JHI_Hv50k_2016_287833	2	-1.0147
TMET10	1	JHI_Hv50k_2016_334593	2	-0.173888
TMET10	1	JHI_Hv50k_2016_346177	2	0.145108
TMET10	1	JHI_Hv50k_2016_360299	2	-0.550308
TMET10	1	JHI_Hv50k_2016_392413	2	-0.108284
TMET10	1	JHI_Hv50k_2016_393285	2	-0.133217
TMET10	1	JHI_Hv50k_2016_4156	2	0.116405
TMET10	1	JHI_Hv50k_2016_419073	2	0.149402
TMET10	1	JHI_Hv50k_2016_42526	2	-0.900458
TMET10	1	JHI_Hv50k_2016_436561	2	0.310745
TMET10	1	JHI_Hv50k_2016_444917	2	0.172102
TMET10	1	JHI_Hv50k_2016_447197	2	0.131422
TMET10	1	JHI_Hv50k_2016_450343	2	0.166116
TMET10	1	JHI_Hv50k_2016_452701	2	0.986137
TMET10	1	JHI_Hv50k_2016_454634	2	-0.964072
TMET10	1	JHI_Hv50k_2016_47507	2	-0.276918
TMET10	1	JHI_Hv50k_2016_48092	2	-0.345553
TMET10	1	JHI_Hv50k_2016_487594	2	-1.32767
TMET10	1	JHI_Hv50k_2016_492713	2	-0.482927
TMET10	1	JHI_Hv50k_2016_493718	2	0.450351
TMET10	1	JHI_Hv50k_2016_499575	2	-0.125996
TMET10	1	JHI_Hv50k_2016_501869	2	-0.120583
TMET10	1	JHI_Hv50k_2016_505104	2	-0.133067
TMET10	1	JHI_Hv50k_2016_506369	2	-0.191209
TMET10	1	JHI_Hv50k_2016_509242	2	0.324848
TMET10	1	JHI_Hv50k_2016_512597	2	-0.215818
TMET10	1	JHI_Hv50k_2016_52276	2	0.151092
TMET10	1	JHI_Hv50k_2016_5228	2	0.101586
TMET10	1	JHI_Hv50k_2016_60088	2	0.129495
TMET10	1	JHI_Hv50k_2016_61462	2	0.168207
TMET10	1	JHI_Hv50k_2016_73174	2	0.105428
TMET10	1	SCRI_RS_137464	2	-0.160472
TMET10	1	SCRI_RS_138193	2	1.62796
TMET10	1	SCRI_RS_144462	2	-0.115182
TMET10	1	SCRI_RS_150691	2	0.193449
TMET10	1	SCRI_RS_158679	2	-0.240241
TMET10	1	SCRI_RS_158873	2	-0.0859903
TMET10	1	SCRI_RS_194326	2	0.129254
TMET10	1	SCRI_RS_8420	2	0.130544
TMET10	1	SCRI_RS_9469	2	0.113368
TMET10	1	BOPA1_10760_846	1	0.216909
TMET10	1	BOPA1_1497_628	1	-0.149052
TMET10	1	BOPA1_2328_866	1	0.158888
TMET10	1	BOPA1_3220_723	1	0.0834394
TMET10	1	BOPA1_7090_1260	1	-0.147819
TMET10	1	BOPA2_12_10205	1	-0.309662
TMET10	1	BOPA2_12_10554	1	-0.36139
TMET10	1	BOPA2_12_10887	1	-0.141877
TMET10	1	BOPA2_12_11318	1	-0.269694
TMET10	1	BOPA2_12_21167	1	-0.49382
TMET10	1	BOPA2_12_30183	1	0.110536
TMET10	1	BOPA2_12_30880	1	-0.283549
TMET10	1	BOPA2_12_31048	1	-0.345314
TMET10	1	BOPA2_12_31062	1	-0.134444
TMET10	1	BOPA2_12_31160	1	0.124158
TMET10	1	BOPA2_12_31411	1	0.484079
TMET10	1	JHI_Hv50k_2016_101158	1	-0.915892
TMET10	1	JHI_Hv50k_2016_102257	1	0.284045
TMET10	1	JHI_Hv50k_2016_102401	1	0.253177
TMET10	1	JHI_Hv50k_2016_102528	1	0.237577
TMET10	1	JHI_Hv50k_2016_102530	1	0.106587
TMET10	1	JHI_Hv50k_2016_102564	1	0.188677
TMET10	1	JHI_Hv50k_2016_102825	1	0.0933775
TMET10	1	JHI_Hv50k_2016_103459	1	0.145184
TMET10	1	JHI_Hv50k_2016_103460	1	0.139829
TMET10	1	JHI_Hv50k_2016_103647	1	0.110629
TMET10	1	JHI_Hv50k_2016_104808	1	-0.122055
TMET10	1	JHI_Hv50k_2016_109418	1	0.30912
TMET10	1	JHI_Hv50k_2016_110449	1	0.101167
TMET10	1	JHI_Hv50k_2016_110602	1	-0.623386
TMET10	1	JHI_Hv50k_2016_110889	1	0.127353
TMET10	1	JHI_Hv50k_2016_115564	1	-0.292154
TMET10	1	JHI_Hv50k_2016_120736	1	0.160939
TMET10	1	JHI_Hv50k_2016_12926	1	-0.417591
TMET10	1	JHI_Hv50k_2016_129870	1	-0.461723
TMET10	1	JHI_Hv50k_2016_133408	1	0.197485
TMET10	1	JHI_Hv50k_2016_137112	1	0.157273
TMET10	1	JHI_Hv50k_2016_138385	1	0.262361
TMET10	1	JHI_Hv50k_2016_139525	1	0.100623
TMET10	1	JHI_Hv50k_2016_141021	1	0.130264
TMET10	1	JHI_Hv50k_2016_141350	1	-0.847705
TMET10	1	JHI_Hv50k_2016_149022	1	-0.22291
TMET10	1	JHI_Hv50k_2016_149174	1	-0.166381
TMET10	1	JHI_Hv50k_2016_149834	1	-0.328815
TMET10	1	JHI_Hv50k_2016_151334	1	-0.218379
TMET10	1	JHI_Hv50k_2016_151752	1	-0.145996
TMET10	1	JHI_Hv50k_2016_153792	1	-0.105389
TMET10	1	JHI_Hv50k_2016_156448	1	-0.264488
TMET10	1	JHI_Hv50k_2016_157135	1	0.182555
TMET10	1	JHI_Hv50k_2016_157869	1	-0.451481
TMET10	1	JHI_Hv50k_2016_158347	1	-0.124782
TMET10	1	JHI_Hv50k_2016_158661	1	-0.149526
TMET10	1	JHI_Hv50k_2016_160221	1	-0.144487
TMET10	1	JHI_Hv50k_2016_160682	1	-0.127022
TMET10	1	JHI_Hv50k_2016_161154	1	-0.240709
TMET10	1	JHI_Hv50k_2016_162210	1	0.147407
TMET10	1	JHI_Hv50k_2016_162278	1	0.155073
TMET10	1	JHI_Hv50k_2016_16255	1	0.118922
TMET10	1	JHI_Hv50k_2016_162880	1	-0.25399
TMET10	1	JHI_Hv50k_2016_164020	1	0.248948
TMET10	1	JHI_Hv50k_2016_164561	1	0.243636
TMET10	1	JHI_Hv50k_2016_16542	1	0.203177
TMET10	1	JHI_Hv50k_2016_169374	1	0.115914
TMET10	1	JHI_Hv50k_2016_180173	1	0.191176
TMET10	1	JHI_Hv50k_2016_183134	1	0.392967
TMET10	1	JHI_Hv50k_2016_183507	1	0.0993605
TMET10	1	JHI_Hv50k_2016_184218	1	0.138336
TMET10	1	JHI_Hv50k_2016_185187	1	0.102277
TMET10	1	JHI_Hv50k_2016_186539	1	0.133471
TMET10	1	JHI_Hv50k_2016_194942	1	-0.121313
TMET10	1	JHI_Hv50k_2016_196918	1	-0.316959
TMET10	1	JHI_Hv50k_2016_197914	1	-0.115377
TMET10	1	JHI_Hv50k_2016_199471	1	-0.115697
TMET10	1	JHI_Hv50k_2016_199520	1	-0.132102
TMET10	1	JHI_Hv50k_2016_199791	1	-0.142696
TMET10	1	JHI_Hv50k_2016_201011	1	-0.591429
TMET10	1	JHI_Hv50k_2016_207525	1	-0.250281
TMET10	1	JHI_Hv50k_2016_207790	1	0.147401
TMET10	1	JHI_Hv50k_2016_215037	1	0.306949
TMET10	1	JHI_Hv50k_2016_220367	1	-1.17941
TMET10	1	JHI_Hv50k_2016_220572	1	-0.154681
TMET10	1	JHI_Hv50k_2016_220653	1	-0.170511
TMET10	1	JHI_Hv50k_2016_222506	1	0.452192
TMET10	1	JHI_Hv50k_2016_222634	1	1.34887
TMET10	1	JHI_Hv50k_2016_225053	1	-0.151501
TMET10	1	JHI_Hv50k_2016_225654	1	-0.136551
TMET10	1	JHI_Hv50k_2016_226785	1	-0.143885
TMET10	1	JHI_Hv50k_2016_227194	1	-0.15682
TMET10	1	JHI_Hv50k_2016_227884	1	-0.122729
TMET10	1	JHI_Hv50k_2016_228077	1	0.158024
TMET10	1	JHI_Hv50k_2016_228165	1	0.234425
TMET10	1	JHI_Hv50k_2016_228197	1	0.206466
TMET10	1	JHI_Hv50k_2016_228540	1	-0.111236
TMET10	1	JHI_Hv50k_2016_228552	1	-0.0908157
TMET10	1	JHI_Hv50k_2016_228644	1	-0.0952441
TMET10	1	JHI_Hv50k_2016_228658	1	-0.112921
TMET10	1	JHI_Hv50k_2016_228669	1	-0.137159
TMET10	1	JHI_Hv50k_2016_228680	1	-0.169893
TMET10	1	JHI_Hv50k_2016_228691	1	-0.117747
TMET10	1	JHI_Hv50k_2016_228696	1	-0.128547
TMET10	1	JHI_Hv50k_2016_228892	1	0.185531
TMET10	1	JHI_Hv50k_2016_229061	1	-0.151491
TMET10	1	JHI_Hv50k_2016_229348	1	0.216988
TMET10	1	JHI_Hv50k_2016_231218	1	-0.392599
TMET10	1	JHI_Hv50k_2016_231643	1	0.149475
TMET10	1	JHI_Hv50k_2016_231741	1	-0.342562
TMET10	1	JHI_Hv50k_2016_234238	1	-0.27406
TMET10	1	JHI_Hv50k_2016_234485	1	0.0947413
TMET10	1	JHI_Hv50k_2016_235091	1	0.26445
TMET10	1	JHI_Hv50k_2016_235814	1	0.107244
TMET10	1	JHI_Hv50k_2016_235821	1	0.104861
TMET10	1	JHI_Hv50k_2016_249955	1	-1.52718
TMET10	1	JHI_Hv50k_2016_254127	1	1.52657
TMET10	1	JHI_Hv50k_2016_264220	1	-0.265754
TMET10	1	JHI_Hv50k_2016_273111	1	-0.121331
TMET10	1	JHI_Hv50k_2016_274775	1	-0.11349
TMET10	1	JHI_Hv50k_2016_276556	1	-0.392194
TMET10	1	JHI_Hv50k_2016_279308	1	-0.178366
TMET10	1	JHI_Hv50k_2016_287212	1	-0.14213
TMET10	1	JHI_Hv50k_2016_28745	1	-0.153078
TMET10	1	JHI_Hv50k_2016_287831	1	1.69781
TMET10	1	JHI_Hv50k_2016_2914	1	0.144602
TMET10	1	JHI_Hv50k_2016_302390	1	0.202802
TMET10	1	JHI_Hv50k_2016_306536	1	-0.0992208
TMET10	1	JHI_Hv50k_2016_306911	1	-0.188798
TMET10	1	JHI_Hv50k_2016_309215	1	-0.142041
TMET10	1	JHI_Hv50k_2016_311271	1	2.25197
TMET10	1	JHI_Hv50k_2016_311981	1	0.2239
TMET10	1	JHI_Hv50k_2016_314136	1	0.375784
TMET10	1	JHI_Hv50k_2016_316540	1	-1.82915
TMET10	1	JHI_Hv50k_2016_333135	1	-0.170357
TMET10	1	JHI_Hv50k_2016_333335	1	-0.138925
TMET10	1	JHI_Hv50k_2016_333964	1	-0.207835
TMET10	1	JHI_Hv50k_2016_333991	1	-0.116109
TMET10	1	JHI_Hv50k_2016_334271	1	-0.110866
TMET10	1	JHI_Hv50k_2016_334273	1	-0.319333
TMET10	1	JHI_Hv50k_2016_337035	1	-0.242334
TMET10	1	JHI_Hv50k_2016_340220	1	0.207706
TMET10	1	JHI_Hv50k_2016_342016	1	0.657377
TMET10	1	JHI_Hv50k_2016_346294	1	0.201986
TMET10	1	JHI_Hv50k_2016_347007	1	0.116227
TMET10	1	JHI_Hv50k_2016_354696	1	0.234619
TMET10	1	JHI_Hv50k_2016_357559	1	0.0990112
TMET10	1	JHI_Hv50k_2016_36072	1	0.161071
TMET10	1	JHI_Hv50k_2016_376938	1	-0.110552
TMET10	1	JHI_Hv50k_2016_377268	1	-0.148759
TMET10	1	JHI_Hv50k_2016_377418	1	-0.18244
TMET10	1	JHI_Hv50k_2016_377906	1	-0.182704
TMET10	1	JHI_Hv50k_2016_37949	1	1.04292
TMET10	1	JHI_Hv50k_2016_382629	1	0.111623
TMET10	1	JHI_Hv50k_2016_391758	1	-0.154701
TMET10	1	JHI_Hv50k_2016_392989	1	-0.133462
TMET10	1	JHI_Hv50k_2016_396295	1	0.635812
TMET10	1	JHI_Hv50k_2016_401316	1	-0.109921
TMET10	1	JHI_Hv50k_2016_402027	1	-0.0861052
TMET10	1	JHI_Hv50k_2016_404199	1	-0.176467
TMET10	1	JHI_Hv50k_2016_409073	1	0.162994
TMET10	1	JHI_Hv50k_2016_413977	1	0.121293
TMET10	1	JHI_Hv50k_2016_414804	1	0.193026
TMET10	1	JHI_Hv50k_2016_415306	1	0.28497
TMET10	1	JHI_Hv50k_2016_416170	1	-0.431535
TMET10	1	JHI_Hv50k_2016_419107	1	-0.143813
TMET10	1	JHI_Hv50k_2016_419769	1	-0.170314
TMET10	1	JHI_Hv50k_2016_420372	1	0.174698
TMET10	1	JHI_Hv50k_2016_420457	1	-0.19874
TMET10	1	JHI_Hv50k_2016_420812	1	-0.25978
TMET10	1	JHI_Hv50k_2016_421802	1	0.134104
TMET10	1	JHI_Hv50k_2016_425636	1	0.122137
TMET10	1	JHI_Hv50k_2016_425919	1	0.148289
TMET10	1	JHI_Hv50k_2016_426723	1	0.138607
TMET10	1	JHI_Hv50k_2016_428283	1	-0.212125
TMET10	1	JHI_Hv50k_2016_428284	1	-0.223287
TMET10	1	JHI_Hv50k_2016_429059	1	-0.303059
TMET10	1	JHI_Hv50k_2016_429680	1	0.162164
TMET10	1	JHI_Hv50k_2016_438638	1	0.109787
TMET10	1	JHI_Hv50k_2016_439603	1	0.846775
TMET10	1	JHI_Hv50k_2016_440289	1	-0.709598
TMET10	1	JHI_Hv50k_2016_441157	1	-0.756052
TMET10	1	JHI_Hv50k_2016_44395	1	-0.157685
TMET10	1	JHI_Hv50k_2016_444897	1	0.219817
TMET10	1	JHI_Hv50k_2016_445622	1	0.29028
TMET10	1	JHI_Hv50k_2016_449563	1	-0.239603
TMET10	1	JHI_Hv50k_2016_453570	1	2.52925
TMET10	1	JHI_Hv50k_2016_454320	1	-0.431046
TMET10	1	JHI_Hv50k_2016_454661	1	-1.07852
TMET10	1	JHI_Hv50k_2016_455038	1	0.138377
TMET10	1	JHI_Hv50k_2016_457492	1	-27.6514
TMET10	1	JHI_Hv50k_2016_457496	1	30.2905
TMET10	1	JHI_Hv50k_2016_458411	1	-0.256927
TMET10	1	JHI_Hv50k_2016_458622	1	-0.288822
TMET10	1	JHI_Hv50k_2016_459568	1	-0.728722
TMET10	1	JHI_Hv50k_2016_460161	1	-0.237594
TMET10	1	JHI_Hv50k_2016_46213	1	-0.250918
TMET10	1	JHI_Hv50k_2016_46552	1	-0.598925
TMET10	1	JHI_Hv50k_2016_465839	1	-0.544831
TMET10	1	JHI_Hv50k_2016_46640	1	-0.171747
TMET10	1	JHI_Hv50k_2016_469103	1	0.11274
TMET10	1	JHI_Hv50k_2016_47721	1	-0.166595
TMET10	1	JHI_Hv50k_2016_491158	1	0.165991
TMET10	1	JHI_Hv50k_2016_492578	1	-0.514256
TMET10	1	JHI_Hv50k_2016_492881	1	0.118455
TMET10	1	JHI_Hv50k_2016_494393	1	-0.141346
TMET10	1	JHI_Hv50k_2016_497620	1	-0.254497
TMET10	1	JHI_Hv50k_2016_499482	1	-0.183156
TMET10	1	JHI_Hv50k_2016_499768	1	-0.0999062
TMET10	1	JHI_Hv50k_2016_500164	1	-0.110825
TMET10	1	JHI_Hv50k_2016_500517	1	-0.165431
TMET10	1	JHI_Hv50k_2016_500801	1	-0.127394
TMET10	1	JHI_Hv50k_2016_500943	1	-0.127066
TMET10	1	JHI_Hv50k_2016_501418	1	-0.13537
TMET10	1	JHI_Hv50k_2016_501712	1	-0.106126
TMET10	1	JHI_Hv50k_2016_501936	1	-0.193056
TMET10	1	JHI_Hv50k_2016_503320	1	0.172298
TMET10	1	JHI_Hv50k_2016_503348	1	-0.243061
TMET10	1	JHI_Hv50k_2016_503691	1	-0.165132
TMET10	1	JHI_Hv50k_2016_504766	1	-0.214432
TMET10	1	JHI_Hv50k_2016_505102	1	-0.14646
TMET10	1	JHI_Hv50k_2016_505375	1	-0.166486
TMET10	1	JHI_Hv50k_2016_506093	1	-0.124185
TMET10	1	JHI_Hv50k_2016_506937	1	0.189759
TMET10	1	JHI_Hv50k_2016_507221	1	0.216185
TMET10	1	JHI_Hv50k_2016_507729	1	-0.369942
TMET10	1	JHI_Hv50k_2016_508965	1	0.264981
TMET10	1	JHI_Hv50k_2016_508967	1	0.255011
TMET10	1	JHI_Hv50k_2016_509857	1	0.393107
TMET10	1	JHI_Hv50k_2016_511242	1	0.142648
TMET10	1	JHI_Hv50k_2016_512740	1	0.232911
TMET10	1	JHI_Hv50k_2016_513959	1	0.167225
TMET10	1	JHI_Hv50k_2016_513999	1	0.164413
TMET10	1	JHI_Hv50k_2016_52352	1	-0.448041
TMET10	1	JHI_Hv50k_2016_52739	1	-0.139366
TMET10	1	JHI_Hv50k_2016_54613	1	-0.136274
TMET10	1	JHI_Hv50k_2016_54628	1	-1.51355
TMET10	1	JHI_Hv50k_2016_56130	1	0.283037
TMET10	1	JHI_Hv50k_2016_57475	1	-0.131475
TMET10	1	JHI_Hv50k_2016_59214	1	0.102082
TMET10	1	JHI_Hv50k_2016_59426	1	0.231337
TMET10	1	JHI_Hv50k_2016_60274	1	0.2034
TMET10	1	JHI_Hv50k_2016_60296	1	0.164916
TMET10	1	JHI_Hv50k_2016_60637	1	0.141065
TMET10	1	JHI_Hv50k_2016_61316	1	0.217434
TMET10	1	JHI_Hv50k_2016_65476	1	-0.765664
TMET10	1	JHI_Hv50k_2016_65928	1	-0.238884
TMET10	1	JHI_Hv50k_2016_68266	1	0.214175
TMET10	1	JHI_Hv50k_2016_71218	1	0.116546
TMET10	1	JHI_Hv50k_2016_72354	1	0.132493
TMET10	1	JHI_Hv50k_2016_79769	1	0.126889
TMET10	1	JHI_Hv50k_2016_83079	1	0.101375
TMET10	1	JHI_Hv50k_2016_84571	1	0.176393
TMET10	1	JHI_Hv50k_2016_85788	1	-0.466195
TMET10	1	SCRI_RS_106752	1	-0.363815
TMET10	1	SCRI_RS_126351	1	-0.136574
TMET10	1	SCRI_RS_12707	1	0.155584
TMET10	1	SCRI_RS_127556	1	-0.137137
TMET10	1	SCRI_RS_136658	1	-0.107257
TMET10	1	SCRI_RS_139762	1	-0.307868
TMET10	1	SCRI_RS_152504	1	-0.115011
TMET10	1	SCRI_RS_152642	1	0.748759
TMET10	1	SCRI_RS_161414	1	-0.100526
TMET10	1	SCRI_RS_162696	1	-0.248665
TMET10	1	SCRI_RS_163975	1	-0.183319
TMET10	1	SCRI_RS_166857	1	-0.222314
TMET10	1	SCRI_RS_172136	1	0.0952887
TMET10	1	SCRI_RS_175682	1	0.148776
TMET10	1	SCRI_RS_179987	1	0.837213
TMET10	1	SCRI_RS_189881	1	-0.447641
TMET10	1	SCRI_RS_200020	1	0.13478
TMET10	1	SCRI_RS_204274	1	0.113282
TMET10	1	SCRI_RS_205103	1	-0.124451
TMET10	1	SCRI_RS_208890	1	-0.119947
TMET10	1	SCRI_RS_214028	1	-0.123088
TMET10	1	SCRI_RS_219889	1	-0.136995
TMET10	1	SCRI_RS_220122	1	0.108208
TMET10	1	SCRI_RS_221609	1	0.878219
TMET10	1	SCRI_RS_224360	1	87.5771
TMET10	1	SCRI_RS_225633	1	0.947599
TMET10	1	SCRI_RS_231066	1	-0.188923
TMET10	1	SCRI_RS_236595	1	-0.106745
TMET10	1	SCRI_RS_59851	1	0.696528
TMET10	1	SCRI_RS_93571	1	-0.14394
TMET100	1	JHI_Hv50k_2016_230522	71	-0.287117
TMET100	1	SCRI_RS_179528	60	0.716701
TMET100	1	JHI_Hv50k_2016_228315	51	-0.166662
TMET100	1	JHI_Hv50k_2016_316929	44	0.156109
TMET100	1	BOPA2_12_31464	40	-0.681364
TMET100	1	JHI_Hv50k_2016_140137	40	-0.924415
TMET100	1	JHI_Hv50k_2016_278448	38	0.775
TMET100	1	JHI_Hv50k_2016_195680	35	0.139033
TMET100	1	JHI_Hv50k_2016_416152	33	-0.841932
TMET100	1	JHI_Hv50k_2016_398444	30	-0.216515
TMET100	1	JHI_Hv50k_2016_346177	29	0.133993
TMET100	1	JHI_Hv50k_2016_52493	29	0.814043
TMET100	1	JHI_Hv50k_2016_441157	27	-0.791097
TMET100	1	JHI_Hv50k_2016_222506	24	0.325343
TMET100	1	JHI_Hv50k_2016_321275	24	0.721663
TMET100	1	JHI_Hv50k_2016_318802	23	0.669492
TMET100	1	JHI_Hv50k_2016_205043	20	0.104729
TMET100	1	BOPA2_12_10808	19	-0.411986
TMET100	1	JHI_Hv50k_2016_355286	17	-0.290851
TMET100	1	JHI_Hv50k_2016_374930	17	-0.36944
TMET100	1	JHI_Hv50k_2016_266417	15	-0.159672
TMET100	1	JHI_Hv50k_2016_284333	15	-0.435365
TMET100	1	JHI_Hv50k_2016_321044	15	0.761902
TMET100	1	SCRI_RS_188909	14	-0.153347
TMET100	1	JHI_Hv50k_2016_267122	13	-0.125411
TMET100	1	JHI_Hv50k_2016_37634	13	-0.259914
TMET100	1	JHI_Hv50k_2016_41746	13	-0.157624
TMET100	1	JHI_Hv50k_2016_47353	13	-0.168562
TMET100	1	JHI_Hv50k_2016_48099	13	0.438608
TMET100	1	JHI_Hv50k_2016_272187	12	0.335981
TMET100	1	SCRI_RS_150585	12	-0.231847
TMET100	1	BOPA2_12_30029	11	0.275753
TMET100	1	JHI_Hv50k_2016_104427	11	0.535662
TMET100	1	JHI_Hv50k_2016_163661	11	0.281306
TMET100	1	JHI_Hv50k_2016_228301	11	-0.162325
TMET100	1	JHI_Hv50k_2016_229240	11	-0.173945
TMET100	1	JHI_Hv50k_2016_268244	11	-0.601166
TMET100	1	JHI_Hv50k_2016_28732	11	-0.594492
TMET100	1	JHI_Hv50k_2016_2931	11	-0.483352
TMET100	1	JHI_Hv50k_2016_408444	11	-0.142216
TMET100	1	JHI_Hv50k_2016_62992	11	0.166209
TMET100	1	JHI_Hv50k_2016_6607	11	0.245726
TMET100	1	SCRI_RS_152642	11	0.656908
TMET100	1	JHI_Hv50k_2016_26824	10	0.664971
TMET100	1	JHI_Hv50k_2016_413603	10	-0.22651
TMET100	1	JHI_Hv50k_2016_131422	9	-0.166248
TMET100	1	JHI_Hv50k_2016_282424	9	-0.535339
TMET100	1	JHI_Hv50k_2016_287568	9	-0.103369
TMET100	1	JHI_Hv50k_2016_416170	9	1.06591
TMET100	1	JHI_Hv50k_2016_41749	9	-0.166407
TMET100	1	JHI_Hv50k_2016_6527	9	-0.452145
TMET100	1	BOPA1_13095_187	8	0.1043
TMET100	1	JHI_Hv50k_2016_205649	8	0.101274
TMET100	1	JHI_Hv50k_2016_422457	8	-0.262913
TMET100	1	JHI_Hv50k_2016_47354	8	-0.13635
TMET100	1	JHI_Hv50k_2016_512393	8	-0.191989
TMET100	1	JHI_Hv50k_2016_51636	8	-0.142048
TMET100	1	JHI_Hv50k_2016_52965	8	-0.344198
TMET100	1	SCRI_RS_165600	8	0.284798
TMET100	1	BOPA2_12_30126	7	-0.410835
TMET100	1	JHI_Hv50k_2016_12707	7	-0.416262
TMET100	1	JHI_Hv50k_2016_163627	7	0.51152
TMET100	1	JHI_Hv50k_2016_188827	7	0.19
TMET100	1	JHI_Hv50k_2016_228627	7	-0.141852
TMET100	1	JHI_Hv50k_2016_228928	7	-0.16699
TMET100	1	JHI_Hv50k_2016_264540	7	-0.169292
TMET100	1	JHI_Hv50k_2016_42947	7	-0.144957
TMET100	1	JHI_Hv50k_2016_502996	7	0.124748
TMET100	1	JHI_Hv50k_2016_74231	7	0.336831
TMET100	1	JHI_Hv50k_2016_74431	7	0.143466
TMET100	1	BOPA2_12_11487	6	-0.114102
TMET100	1	JHI_Hv50k_2016_11776	6	-0.3313
TMET100	1	JHI_Hv50k_2016_131493	6	-0.595323
TMET100	1	JHI_Hv50k_2016_147232	6	0.57349
TMET100	1	JHI_Hv50k_2016_266496	6	-0.215665
TMET100	1	JHI_Hv50k_2016_267004	6	-0.156766
TMET100	1	JHI_Hv50k_2016_272027	6	-0.355019
TMET100	1	JHI_Hv50k_2016_328186	6	-0.293173
TMET100	1	JHI_Hv50k_2016_345230	6	-0.214845
TMET100	1	JHI_Hv50k_2016_374929	6	-0.349558
TMET100	1	JHI_Hv50k_2016_513966	6	-0.195454
TMET100	1	JHI_Hv50k_2016_59426	6	0.205813
TMET100	1	JHI_Hv50k_2016_72492	6	0.16807
TMET100	1	JHI_Hv50k_2016_73951	6	0.121851
TMET100	1	SCRI_RS_182435	6	-0.226015
TMET100	1	SCRI_RS_201258	6	0.307205
TMET100	1	JHI_Hv50k_2016_100794	5	-0.172357
TMET100	1	JHI_Hv50k_2016_105007	5	0.49755
TMET100	1	JHI_Hv50k_2016_158139	5	-0.349166
TMET100	1	JHI_Hv50k_2016_209435	5	0.0896323
TMET100	1	JHI_Hv50k_2016_227566	5	-0.168763
TMET100	1	JHI_Hv50k_2016_264691	5	-0.580894
TMET100	1	JHI_Hv50k_2016_268584	5	-0.220176
TMET100	1	JHI_Hv50k_2016_288318	5	-0.0914276
TMET100	1	JHI_Hv50k_2016_317826	5	0.654295
TMET100	1	JHI_Hv50k_2016_39288	5	0.181311
TMET100	1	JHI_Hv50k_2016_440118	5	0.120071
TMET100	1	JHI_Hv50k_2016_448181	5	0.165407
TMET100	1	JHI_Hv50k_2016_450334	5	0.144295
TMET100	1	JHI_Hv50k_2016_452403	5	-0.373449
TMET100	1	JHI_Hv50k_2016_52577	5	-0.461944
TMET100	1	JHI_Hv50k_2016_61614	5	0.699448
TMET100	1	SCRI_RS_171144	5	0.122198
TMET100	1	SCRI_RS_4923	5	0.140646
TMET100	1	BOPA1_2964_382	4	0.175826
TMET100	1	JHI_Hv50k_2016_102528	4	0.26711
TMET100	1	JHI_Hv50k_2016_1369	4	-0.150762
TMET100	1	JHI_Hv50k_2016_145582	4	-0.0916261
TMET100	1	JHI_Hv50k_2016_147222	4	0.259374
TMET100	1	JHI_Hv50k_2016_154493	4	-0.182519
TMET100	1	JHI_Hv50k_2016_157105	4	0.481386
TMET100	1	JHI_Hv50k_2016_205539	4	0.0930692
TMET100	1	JHI_Hv50k_2016_206267	4	0.115429
TMET100	1	JHI_Hv50k_2016_210967	4	0.102295
TMET100	1	JHI_Hv50k_2016_22145	4	-0.15259
TMET100	1	JHI_Hv50k_2016_228462	4	-0.136295
TMET100	1	JHI_Hv50k_2016_228674	4	0.135369
TMET100	1	JHI_Hv50k_2016_322575	4	0.116647
TMET100	1	JHI_Hv50k_2016_42592	4	-0.146217
TMET100	1	JHI_Hv50k_2016_459568	4	-0.664454
TMET100	1	JHI_Hv50k_2016_55665	4	0.103798
TMET100	1	JHI_Hv50k_2016_65476	4	-0.742582
TMET100	1	SCRI_RS_122796	4	0.138884
TMET100	1	SCRI_RS_95857	4	-0.289177
TMET100	1	BOPA1_3007_1337	3	-0.113784
TMET100	1	BOPA2_12_10345	3	-0.174155
TMET100	1	BOPA2_12_11154	3	-0.533286
TMET100	1	BOPA2_12_20648	3	-0.429801
TMET100	1	BOPA2_12_20696	3	-0.391113
TMET100	1	JHI_Hv50k_2016_12802	3	-0.111243
TMET100	1	JHI_Hv50k_2016_12926	3	-0.312292
TMET100	1	JHI_Hv50k_2016_131434	3	-0.134453
TMET100	1	JHI_Hv50k_2016_145597	3	-0.0922241
TMET100	1	JHI_Hv50k_2016_188810	3	0.199832
TMET100	1	JHI_Hv50k_2016_195262	3	0.131894
TMET100	1	JHI_Hv50k_2016_208516	3	0.0985777
TMET100	1	JHI_Hv50k_2016_209356	3	0.104135
TMET100	1	JHI_Hv50k_2016_209404	3	0.108147
TMET100	1	JHI_Hv50k_2016_225907	3	0.20833
TMET100	1	JHI_Hv50k_2016_228182	3	-0.199289
TMET100	1	JHI_Hv50k_2016_2345	3	-0.161069
TMET100	1	JHI_Hv50k_2016_263264	3	-0.13906
TMET100	1	JHI_Hv50k_2016_266082	3	-0.139005
TMET100	1	JHI_Hv50k_2016_269261	3	-0.138433
TMET100	1	JHI_Hv50k_2016_282329	3	-0.603949
TMET100	1	JHI_Hv50k_2016_285714	3	-0.390503
TMET100	1	JHI_Hv50k_2016_303343	3	-0.214346
TMET100	1	JHI_Hv50k_2016_308340	3	0.127633
TMET100	1	JHI_Hv50k_2016_313946	3	0.108016
TMET100	1	JHI_Hv50k_2016_322513	3	0.143457
TMET100	1	JHI_Hv50k_2016_350643	3	-0.32
TMET100	1	JHI_Hv50k_2016_35602	3	-0.559418
TMET100	1	JHI_Hv50k_2016_368419	3	-0.346948
TMET100	1	JHI_Hv50k_2016_40609	3	0.517674
TMET100	1	JHI_Hv50k_2016_440289	3	-0.812028
TMET100	1	JHI_Hv50k_2016_446116	3	0.114889
TMET100	1	JHI_Hv50k_2016_447193	3	0.237761
TMET100	1	JHI_Hv50k_2016_451652	3	0.102669
TMET100	1	JHI_Hv50k_2016_454318	3	-0.340147
TMET100	1	JHI_Hv50k_2016_455016	3	-0.266635
TMET100	1	JHI_Hv50k_2016_497396	3	0.176902
TMET100	1	JHI_Hv50k_2016_50304	3	-0.415042
TMET100	1	JHI_Hv50k_2016_503127	3	0.108978
TMET100	1	JHI_Hv50k_2016_505111	3	-0.233272
TMET100	1	JHI_Hv50k_2016_505122	3	-0.191479
TMET100	1	JHI_Hv50k_2016_52626	3	-0.442903
TMET100	1	JHI_Hv50k_2016_53427	3	0.106488
TMET100	1	JHI_Hv50k_2016_60291	3	-0.748098
TMET100	1	JHI_Hv50k_2016_6057	3	0.460236
TMET100	1	JHI_Hv50k_2016_70599	3	0.271017
TMET100	1	JHI_Hv50k_2016_7238	3	-0.241477
TMET100	1	JHI_Hv50k_2016_73545	3	0.0987757
TMET100	1	JHI_Hv50k_2016_7793	3	-0.508877
TMET100	1	JHI_Hv50k_2016_8460	3	0.153134
TMET100	1	SCRI_RS_118062	3	-0.117242
TMET100	1	SCRI_RS_146347	3	0.125675
TMET100	1	SCRI_RS_149252	3	0.279525
TMET100	1	SCRI_RS_160512	3	-0.130632
TMET100	1	SCRI_RS_192689	3	-0.153575
TMET100	1	SCRI_RS_199689	3	-0.1532
TMET100	1	BOPA1_3928_513	2	0.149348
TMET100	1	BOPA2_12_10850	2	0.372281
TMET100	1	BOPA2_12_11020	2	-0.146648
TMET100	1	BOPA2_12_20775	2	-0.277267
TMET100	1	BOPA2_12_30942	2	-0.168916
TMET100	1	JHI_Hv50k_2016_102161	2	0.206144
TMET100	1	JHI_Hv50k_2016_102275	2	0.255096
TMET100	1	JHI_Hv50k_2016_105321	2	0.242923
TMET100	1	JHI_Hv50k_2016_127421	2	-0.177283
TMET100	1	JHI_Hv50k_2016_128650	2	-0.119172
TMET100	1	JHI_Hv50k_2016_131327	2	-0.0985446
TMET100	1	JHI_Hv50k_2016_131432	2	-0.118977
TMET100	1	JHI_Hv50k_2016_133720	2	0.228584
TMET100	1	JHI_Hv50k_2016_136190	2	0.773628
TMET100	1	JHI_Hv50k_2016_137414	2	-0.323267
TMET100	1	JHI_Hv50k_2016_142600	2	-0.130304
TMET100	1	JHI_Hv50k_2016_145919	2	-0.117159
TMET100	1	JHI_Hv50k_2016_158137	2	-0.344088
TMET100	1	JHI_Hv50k_2016_16398	2	-0.253807
TMET100	1	JHI_Hv50k_2016_172492	2	-0.212103
TMET100	1	JHI_Hv50k_2016_178998	2	0.111434
TMET100	1	JHI_Hv50k_2016_186447	2	0.0958022
TMET100	1	JHI_Hv50k_2016_186499	2	0.156439
TMET100	1	JHI_Hv50k_2016_195433	2	0.100789
TMET100	1	JHI_Hv50k_2016_195810	2	-0.777088
TMET100	1	JHI_Hv50k_2016_197775	2	0.122997
TMET100	1	JHI_Hv50k_2016_199974	2	-0.487295
TMET100	1	JHI_Hv50k_2016_202113	2	0.10571
TMET100	1	JHI_Hv50k_2016_206597	2	0.105583
TMET100	1	JHI_Hv50k_2016_206687	2	0.113947
TMET100	1	JHI_Hv50k_2016_206711	2	0.0975142
TMET100	1	JHI_Hv50k_2016_210357	2	0.0852122
TMET100	1	JHI_Hv50k_2016_210486	2	0.128418
TMET100	1	JHI_Hv50k_2016_212587	2	0.0913317
TMET100	1	JHI_Hv50k_2016_225937	2	0.236696
TMET100	1	JHI_Hv50k_2016_228284	2	0.161995
TMET100	1	JHI_Hv50k_2016_228616	2	-0.150714
TMET100	1	JHI_Hv50k_2016_232542	2	0.125778
TMET100	1	JHI_Hv50k_2016_267120	2	-0.10636
TMET100	1	JHI_Hv50k_2016_26822	2	0.633046
TMET100	1	JHI_Hv50k_2016_269632	2	-0.182015
TMET100	1	JHI_Hv50k_2016_273295	2	-0.29506
TMET100	1	JHI_Hv50k_2016_287650	2	-0.101007
TMET100	1	JHI_Hv50k_2016_288364	2	-0.0918047
TMET100	1	JHI_Hv50k_2016_290996	2	-0.161315
TMET100	1	JHI_Hv50k_2016_311054	2	0.112357
TMET100	1	JHI_Hv50k_2016_314675	2	-0.222979
TMET100	1	JHI_Hv50k_2016_322528	2	0.105663
TMET100	1	JHI_Hv50k_2016_327212	2	-0.13285
TMET100	1	JHI_Hv50k_2016_339667	2	-0.139915
TMET100	1	JHI_Hv50k_2016_346261	2	0.0956629
TMET100	1	JHI_Hv50k_2016_347694	2	0.123244
TMET100	1	JHI_Hv50k_2016_352368	2	-0.200808
TMET100	1	JHI_Hv50k_2016_352989	2	-0.140255
TMET100	1	JHI_Hv50k_2016_353922	2	0.0986419
TMET100	1	JHI_Hv50k_2016_367876	2	-0.243426
TMET100	1	JHI_Hv50k_2016_374885	2	-0.294145
TMET100	1	JHI_Hv50k_2016_375440	2	0.12868
TMET100	1	JHI_Hv50k_2016_375644	2	0.273109
TMET100	1	JHI_Hv50k_2016_3778	2	0.333229
TMET100	1	JHI_Hv50k_2016_380940	2	-0.375111
TMET100	1	JHI_Hv50k_2016_38287	2	-0.158047
TMET100	1	JHI_Hv50k_2016_38765	2	-0.15885
TMET100	1	JHI_Hv50k_2016_397785	2	-0.194525
TMET100	1	JHI_Hv50k_2016_40622	2	0.400948
TMET100	1	JHI_Hv50k_2016_410058	2	-0.159447
TMET100	1	JHI_Hv50k_2016_411734	2	0.26463
TMET100	1	JHI_Hv50k_2016_41264	2	-0.212259
TMET100	1	JHI_Hv50k_2016_420068	2	-0.181727
TMET100	1	JHI_Hv50k_2016_4228	2	-0.173844
TMET100	1	JHI_Hv50k_2016_42970	2	-0.173992
TMET100	1	JHI_Hv50k_2016_430675	2	0.412267
TMET100	1	JHI_Hv50k_2016_439130	2	0.251986
TMET100	1	JHI_Hv50k_2016_439542	2	0.214816
TMET100	1	JHI_Hv50k_2016_446019	2	0.0964339
TMET100	1	JHI_Hv50k_2016_459744	2	-0.289773
TMET100	1	JHI_Hv50k_2016_4599	2	-0.193852
TMET100	1	JHI_Hv50k_2016_46375	2	-0.140642
TMET100	1	JHI_Hv50k_2016_46944	2	-0.122257
TMET100	1	JHI_Hv50k_2016_47731	2	-0.176068
TMET100	1	JHI_Hv50k_2016_502660	2	0.160235
TMET100	1	JHI_Hv50k_2016_50277	2	0.113516
TMET100	1	JHI_Hv50k_2016_504023	2	0.114558
TMET100	1	JHI_Hv50k_2016_50483	2	-0.613264
TMET100	1	JHI_Hv50k_2016_53061	2	0.119597
TMET100	1	JHI_Hv50k_2016_53130	2	0.131327
TMET100	1	JHI_Hv50k_2016_54173	2	-0.242656
TMET100	1	JHI_Hv50k_2016_55378	2	0.668548
TMET100	1	JHI_Hv50k_2016_55575	2	0.135567
TMET100	1	JHI_Hv50k_2016_57290	2	0.118586
TMET100	1	JHI_Hv50k_2016_60387	2	0.165133
TMET100	1	JHI_Hv50k_2016_61079	2	-0.209011
TMET100	1	JHI_Hv50k_2016_70233	2	0.220298
TMET100	1	JHI_Hv50k_2016_7025	2	0.22243
TMET100	1	JHI_Hv50k_2016_72316	2	0.0872961
TMET100	1	JHI_Hv50k_2016_73570	2	0.104551
TMET100	1	JHI_Hv50k_2016_74089	2	0.110524
TMET100	1	JHI_Hv50k_2016_74433	2	0.107911
TMET100	1	JHI_Hv50k_2016_78226	2	-0.164744
TMET100	1	JHI_Hv50k_2016_8961	2	-0.253767
TMET100	1	SCRI_RS_111979	2	0.0967445
TMET100	1	SCRI_RS_156009	2	0.133613
TMET100	1	SCRI_RS_157728	2	-0.122715
TMET100	1	SCRI_RS_188944	2	-1.00821
TMET100	1	SCRI_RS_222315	2	-0.177789
TMET100	1	BOPA1_1241_1649	1	-0.448499
TMET100	1	BOPA1_2249_1308	1	0.0957714
TMET100	1	BOPA1_4275_1288	1	1.83748
TMET100	1	BOPA1_4393_1078	1	-0.500026
TMET100	1	BOPA1_4849_1248	1	0.625828
TMET100	1	BOPA1_5385_722	1	0.170574
TMET100	1	BOPA1_5477_757	1	-0.394512
TMET100	1	BOPA1_8142_676	1	-0.186422
TMET100	1	BOPA1_8930_370	1	0.152253
TMET100	1	BOPA1_ABC14687_1_4_344	1	-0.0919447
TMET100	1	BOPA1_ConsensusGBS0361_5	1	0.149633
TMET100	1	BOPA2_12_10784	1	0.240553
TMET100	1	BOPA2_12_11096	1	-0.10509
TMET100	1	BOPA2_12_20369	1	0.10841
TMET100	1	BOPA2_12_20429	1	0.0916676
TMET100	1	BOPA2_12_21386	1	0.160576
TMET100	1	BOPA2_12_30150	1	-0.185635
TMET100	1	BOPA2_12_30950	1	0.508429
TMET100	1	BOPA2_12_31139	1	-0.526749
TMET100	1	BOPA2_12_31151	1	-0.105496
TMET100	1	BOPA2_12_31383	1	0.1071
TMET100	1	JHI_Hv50k_2016_100619	1	-0.147155
TMET100	1	JHI_Hv50k_2016_100991	1	-0.117722
TMET100	1	JHI_Hv50k_2016_101515	1	-0.0949761
TMET100	1	JHI_Hv50k_2016_101584	1	-0.20283
TMET100	1	JHI_Hv50k_2016_102401	1	0.158026
TMET100	1	JHI_Hv50k_2016_105534	1	-0.0854068
TMET100	1	JHI_Hv50k_2016_107401	1	0.774312
TMET100	1	JHI_Hv50k_2016_107450	1	0.209679
TMET100	1	JHI_Hv50k_2016_109420	1	0.231993
TMET100	1	JHI_Hv50k_2016_115684	1	-0.13706
TMET100	1	JHI_Hv50k_2016_117958	1	0.222052
TMET100	1	JHI_Hv50k_2016_12217	1	-0.135482
TMET100	1	JHI_Hv50k_2016_12523	1	-0.271084
TMET100	1	JHI_Hv50k_2016_127417	1	-0.189905
TMET100	1	JHI_Hv50k_2016_127497	1	-0.23323
TMET100	1	JHI_Hv50k_2016_127636	1	-0.115817
TMET100	1	JHI_Hv50k_2016_127867	1	-0.10933
TMET100	1	JHI_Hv50k_2016_128337	1	-0.117289
TMET100	1	JHI_Hv50k_2016_128793	1	-0.573384
TMET100	1	JHI_Hv50k_2016_128883	1	-0.161436
TMET100	1	JHI_Hv50k_2016_129409	1	-0.191211
TMET100	1	JHI_Hv50k_2016_130920	1	-0.146457
TMET100	1	JHI_Hv50k_2016_131197	1	-0.0939045
TMET100	1	JHI_Hv50k_2016_131421	1	-0.164179
TMET100	1	JHI_Hv50k_2016_131481	1	-0.109292
TMET100	1	JHI_Hv50k_2016_137000	1	-0.0776634
TMET100	1	JHI_Hv50k_2016_137797	1	-0.300392
TMET100	1	JHI_Hv50k_2016_138853	1	-0.174383
TMET100	1	JHI_Hv50k_2016_141429	1	-0.0777684
TMET100	1	JHI_Hv50k_2016_142979	1	-0.190759
TMET100	1	JHI_Hv50k_2016_144507	1	-0.0831478
TMET100	1	JHI_Hv50k_2016_145128	1	-0.0874336
TMET100	1	JHI_Hv50k_2016_148226	1	-0.311377
TMET100	1	JHI_Hv50k_2016_15051	1	-0.101707
TMET100	1	JHI_Hv50k_2016_152421	1	-0.139932
TMET100	1	JHI_Hv50k_2016_152440	1	-0.227284
TMET100	1	JHI_Hv50k_2016_153513	1	-0.121775
TMET100	1	JHI_Hv50k_2016_153570	1	-0.128774
TMET100	1	JHI_Hv50k_2016_156104	1	-0.165574
TMET100	1	JHI_Hv50k_2016_15711	1	-0.466308
TMET100	1	JHI_Hv50k_2016_157160	1	0.26911
TMET100	1	JHI_Hv50k_2016_157897	1	-0.232066
TMET100	1	JHI_Hv50k_2016_159034	1	-0.20759
TMET100	1	JHI_Hv50k_2016_161154	1	-0.240653
TMET100	1	JHI_Hv50k_2016_161385	1	-0.1576
TMET100	1	JHI_Hv50k_2016_161490	1	-0.151212
TMET100	1	JHI_Hv50k_2016_164692	1	-0.226031
TMET100	1	JHI_Hv50k_2016_16925	1	-0.352226
TMET100	1	JHI_Hv50k_2016_170502	1	-0.230945
TMET100	1	JHI_Hv50k_2016_179226	1	-0.231682
TMET100	1	JHI_Hv50k_2016_184069	1	0.227102
TMET100	1	JHI_Hv50k_2016_186692	1	0.111794
TMET100	1	JHI_Hv50k_2016_188771	1	0.191501
TMET100	1	JHI_Hv50k_2016_190027	1	0.131159
TMET100	1	JHI_Hv50k_2016_192670	1	-1.39923
TMET100	1	JHI_Hv50k_2016_196048	1	0.131141
TMET100	1	JHI_Hv50k_2016_197040	1	0.22303
TMET100	1	JHI_Hv50k_2016_198357	1	0.171935
TMET100	1	JHI_Hv50k_2016_199791	1	-0.114326
TMET100	1	JHI_Hv50k_2016_204369	1	0.0806858
TMET100	1	JHI_Hv50k_2016_204622	1	0.215699
TMET100	1	JHI_Hv50k_2016_205694	1	0.0956672
TMET100	1	JHI_Hv50k_2016_206330	1	0.091206
TMET100	1	JHI_Hv50k_2016_206491	1	0.0822484
TMET100	1	JHI_Hv50k_2016_206541	1	0.113211
TMET100	1	JHI_Hv50k_2016_206686	1	0.117063
TMET100	1	JHI_Hv50k_2016_206829	1	0.120068
TMET100	1	JHI_Hv50k_2016_207107	1	0.126201
TMET100	1	JHI_Hv50k_2016_207338	1	0.107306
TMET100	1	JHI_Hv50k_2016_209467	1	0.0801775
TMET100	1	JHI_Hv50k_2016_210316	1	0.120032
TMET100	1	JHI_Hv50k_2016_210542	1	0.133845
TMET100	1	JHI_Hv50k_2016_210587	1	0.0983958
TMET100	1	JHI_Hv50k_2016_211367	1	0.091576
TMET100	1	JHI_Hv50k_2016_211503	1	0.121476
TMET100	1	JHI_Hv50k_2016_212771	1	0.0781317
TMET100	1	JHI_Hv50k_2016_213200	1	0.181319
TMET100	1	JHI_Hv50k_2016_213286	1	0.0771272
TMET100	1	JHI_Hv50k_2016_219311	1	-0.142845
TMET100	1	JHI_Hv50k_2016_220207	1	-0.173888
TMET100	1	JHI_Hv50k_2016_221802	1	0.15058
TMET100	1	JHI_Hv50k_2016_22200	1	-0.19203
TMET100	1	JHI_Hv50k_2016_225903	1	0.202734
TMET100	1	JHI_Hv50k_2016_226115	1	-0.112387
TMET100	1	JHI_Hv50k_2016_226358	1	0.145867
TMET100	1	JHI_Hv50k_2016_226538	1	-0.167734
TMET100	1	JHI_Hv50k_2016_227612	1	0.392342
TMET100	1	JHI_Hv50k_2016_227813	1	0.13172
TMET100	1	JHI_Hv50k_2016_228144	1	-0.19103
TMET100	1	JHI_Hv50k_2016_228176	1	-0.353472
TMET100	1	JHI_Hv50k_2016_228274	1	-0.151713
TMET100	1	JHI_Hv50k_2016_228282	1	0.159656
TMET100	1	JHI_Hv50k_2016_228515	1	0.13901
TMET100	1	JHI_Hv50k_2016_228649	1	0.136368
TMET100	1	JHI_Hv50k_2016_228663	1	-0.11815
TMET100	1	JHI_Hv50k_2016_228707	1	-0.195006
TMET100	1	JHI_Hv50k_2016_229061	1	-0.125332
TMET100	1	JHI_Hv50k_2016_229280	1	0.118303
TMET100	1	JHI_Hv50k_2016_229898	1	0.194347
TMET100	1	JHI_Hv50k_2016_230101	1	0.166424
TMET100	1	JHI_Hv50k_2016_230383	1	-0.110778
TMET100	1	JHI_Hv50k_2016_230709	1	-0.106372
TMET100	1	JHI_Hv50k_2016_231943	1	0.13069
TMET100	1	JHI_Hv50k_2016_232203	1	0.0983763
TMET100	1	JHI_Hv50k_2016_232208	1	0.0965221
TMET100	1	JHI_Hv50k_2016_2374	1	0.152934
TMET100	1	JHI_Hv50k_2016_238227	1	0.139292
TMET100	1	JHI_Hv50k_2016_241657	1	-0.224985
TMET100	1	JHI_Hv50k_2016_25298	1	0.135023
TMET100	1	JHI_Hv50k_2016_25445	1	-0.270592
TMET100	1	JHI_Hv50k_2016_256	1	-0.0918453
TMET100	1	JHI_Hv50k_2016_258168	1	-0.3841
TMET100	1	JHI_Hv50k_2016_259123	1	0.12975
TMET100	1	JHI_Hv50k_2016_259342	1	0.115126
TMET100	1	JHI_Hv50k_2016_263908	1	0.13587
TMET100	1	JHI_Hv50k_2016_264466	1	-0.252406
TMET100	1	JHI_Hv50k_2016_264690	1	-0.379543
TMET100	1	JHI_Hv50k_2016_264716	1	-0.489598
TMET100	1	JHI_Hv50k_2016_265322	1	-0.0961846
TMET100	1	JHI_Hv50k_2016_266024	1	-0.445931
TMET100	1	JHI_Hv50k_2016_268949	1	-0.190575
TMET100	1	JHI_Hv50k_2016_268991	1	-0.217236
TMET100	1	JHI_Hv50k_2016_2693	1	-0.15745
TMET100	1	JHI_Hv50k_2016_270151	1	0.239404
TMET100	1	JHI_Hv50k_2016_271455	1	-0.49601
TMET100	1	JHI_Hv50k_2016_283305	1	0.0838141
TMET100	1	JHI_Hv50k_2016_286537	1	-0.198474
TMET100	1	JHI_Hv50k_2016_286541	1	-0.311823
TMET100	1	JHI_Hv50k_2016_286752	1	-0.127627
TMET100	1	JHI_Hv50k_2016_287158	1	-0.0881512
TMET100	1	JHI_Hv50k_2016_287267	1	-0.0989393
TMET100	1	JHI_Hv50k_2016_290363	1	-0.232375
TMET100	1	JHI_Hv50k_2016_290678	1	-0.128469
TMET100	1	JHI_Hv50k_2016_290785	1	-0.08349
TMET100	1	JHI_Hv50k_2016_292719	1	0.193182
TMET100	1	JHI_Hv50k_2016_293568	1	-0.0765227
TMET100	1	JHI_Hv50k_2016_301387	1	-0.145614
TMET100	1	JHI_Hv50k_2016_309550	1	0.0874444
TMET100	1	JHI_Hv50k_2016_310075	1	0.0796808
TMET100	1	JHI_Hv50k_2016_311981	1	0.183611
TMET100	1	JHI_Hv50k_2016_312485	1	-0.47202
TMET100	1	JHI_Hv50k_2016_314895	1	0.178466
TMET100	1	JHI_Hv50k_2016_315313	1	-0.157872
TMET100	1	JHI_Hv50k_2016_315798	1	-0.203602
TMET100	1	JHI_Hv50k_2016_315823	1	0.168239
TMET100	1	JHI_Hv50k_2016_316786	1	0.195059
TMET100	1	JHI_Hv50k_2016_316792	1	0.133176
TMET100	1	JHI_Hv50k_2016_316827	1	-0.219953
TMET100	1	JHI_Hv50k_2016_317743	1	0.11719
TMET100	1	JHI_Hv50k_2016_318569	1	0.0849524
TMET100	1	JHI_Hv50k_2016_321277	1	0.51503
TMET100	1	JHI_Hv50k_2016_322524	1	0.0993623
TMET100	1	JHI_Hv50k_2016_324556	1	-0.377673
TMET100	1	JHI_Hv50k_2016_324559	1	-0.545194
TMET100	1	JHI_Hv50k_2016_325133	1	0.154934
TMET100	1	JHI_Hv50k_2016_327944	1	0.298286
TMET100	1	JHI_Hv50k_2016_328604	1	0.199015
TMET100	1	JHI_Hv50k_2016_328810	1	0.420109
TMET100	1	JHI_Hv50k_2016_331167	1	-0.306092
TMET100	1	JHI_Hv50k_2016_333821	1	-0.150314
TMET100	1	JHI_Hv50k_2016_334019	1	-0.0995903
TMET100	1	JHI_Hv50k_2016_33848	1	0.245588
TMET100	1	JHI_Hv50k_2016_338757	1	-0.14284
TMET100	1	JHI_Hv50k_2016_338771	1	-0.230615
TMET100	1	JHI_Hv50k_2016_338952	1	-0.147947
TMET100	1	JHI_Hv50k_2016_342016	1	0.503842
TMET100	1	JHI_Hv50k_2016_345769	1	0.178718
TMET100	1	JHI_Hv50k_2016_346162	1	0.149165
TMET100	1	JHI_Hv50k_2016_346219	1	0.17625
TMET100	1	JHI_Hv50k_2016_348234	1	-0.176327
TMET100	1	JHI_Hv50k_2016_348317	1	-0.175443
TMET100	1	JHI_Hv50k_2016_350173	1	0.140089
TMET100	1	JHI_Hv50k_2016_352571	1	0.257431
TMET100	1	JHI_Hv50k_2016_352680	1	-0.410863
TMET100	1	JHI_Hv50k_2016_353709	1	0.128593
TMET100	1	JHI_Hv50k_2016_354053	1	0.163131
TMET100	1	JHI_Hv50k_2016_354919	1	0.0990798
TMET100	1	JHI_Hv50k_2016_356506	1	0.128451
TMET100	1	JHI_Hv50k_2016_359378	1	-0.217723
TMET100	1	JHI_Hv50k_2016_361670	1	0.121998
TMET100	1	JHI_Hv50k_2016_36458	1	-0.245015
TMET100	1	JHI_Hv50k_2016_365955	1	-0.168668
TMET100	1	JHI_Hv50k_2016_367854	1	-0.111212
TMET100	1	JHI_Hv50k_2016_36966	1	-0.171179
TMET100	1	JHI_Hv50k_2016_37301	1	0.16154
TMET100	1	JHI_Hv50k_2016_375424	1	-0.114155
TMET100	1	JHI_Hv50k_2016_376166	1	1.28155
TMET100	1	JHI_Hv50k_2016_376481	1	0.205364
TMET100	1	JHI_Hv50k_2016_376572	1	-0.110415
TMET100	1	JHI_Hv50k_2016_376746	1	-0.118785
TMET100	1	JHI_Hv50k_2016_377180	1	-0.269285
TMET100	1	JHI_Hv50k_2016_377259	1	0.229946
TMET100	1	JHI_Hv50k_2016_38274	1	-0.128835
TMET100	1	JHI_Hv50k_2016_385708	1	0.160865
TMET100	1	JHI_Hv50k_2016_39710	1	0.171355
TMET100	1	JHI_Hv50k_2016_39713	1	-0.180035
TMET100	1	JHI_Hv50k_2016_398496	1	-0.120752
TMET100	1	JHI_Hv50k_2016_399242	1	-0.0864349
TMET100	1	JHI_Hv50k_2016_399883	1	-0.0907375
TMET100	1	JHI_Hv50k_2016_400177	1	-0.0983991
TMET100	1	JHI_Hv50k_2016_403377	1	-0.185557
TMET100	1	JHI_Hv50k_2016_411438	1	-0.202949
TMET100	1	JHI_Hv50k_2016_41168	1	0.165444
TMET100	1	JHI_Hv50k_2016_413605	1	-0.315146
TMET100	1	JHI_Hv50k_2016_413835	1	-0.101231
TMET100	1	JHI_Hv50k_2016_414259	1	-0.184726
TMET100	1	JHI_Hv50k_2016_41665	1	-0.116315
TMET100	1	JHI_Hv50k_2016_416765	1	-0.103838
TMET100	1	JHI_Hv50k_2016_416934	1	0.391373
TMET100	1	JHI_Hv50k_2016_42068	1	-0.182155
TMET100	1	JHI_Hv50k_2016_42085	1	-0.134603
TMET100	1	JHI_Hv50k_2016_42277	1	-0.154847
TMET100	1	JHI_Hv50k_2016_42370	1	-0.133844
TMET100	1	JHI_Hv50k_2016_423703	1	-0.156624
TMET100	1	JHI_Hv50k_2016_423842	1	0.414595
TMET100	1	JHI_Hv50k_2016_425769	1	-0.103014
TMET100	1	JHI_Hv50k_2016_440535	1	0.864963
TMET100	1	JHI_Hv50k_2016_4426	1	0.103919
TMET100	1	JHI_Hv50k_2016_44395	1	-0.139635
TMET100	1	JHI_Hv50k_2016_449382	1	0.122334
TMET100	1	JHI_Hv50k_2016_450343	1	0.174478
TMET100	1	JHI_Hv50k_2016_451045	1	0.32156
TMET100	1	JHI_Hv50k_2016_451310	1	-0.244188
TMET100	1	JHI_Hv50k_2016_451622	1	0.130676
TMET100	1	JHI_Hv50k_2016_451629	1	0.18113
TMET100	1	JHI_Hv50k_2016_452435	1	-2.09875
TMET100	1	JHI_Hv50k_2016_45263	1	-0.122473
TMET100	1	JHI_Hv50k_2016_452701	1	0.764565
TMET100	1	JHI_Hv50k_2016_452887	1	0.0972019
TMET100	1	JHI_Hv50k_2016_453327	1	-0.423393
TMET100	1	JHI_Hv50k_2016_453372	1	0.205905
TMET100	1	JHI_Hv50k_2016_454224	1	-0.118369
TMET100	1	JHI_Hv50k_2016_455618	1	0.14714
TMET100	1	JHI_Hv50k_2016_460580	1	0.204426
TMET100	1	JHI_Hv50k_2016_46372	1	-0.32357
TMET100	1	JHI_Hv50k_2016_464074	1	0.124239
TMET100	1	JHI_Hv50k_2016_467758	1	-0.265632
TMET100	1	JHI_Hv50k_2016_46853	1	-0.163729
TMET100	1	JHI_Hv50k_2016_46904	1	-0.125337
TMET100	1	JHI_Hv50k_2016_46998	1	-0.12692
TMET100	1	JHI_Hv50k_2016_47053	1	-0.189388
TMET100	1	JHI_Hv50k_2016_47155	1	-0.1507
TMET100	1	JHI_Hv50k_2016_47282	1	-0.138588
TMET100	1	JHI_Hv50k_2016_47335	1	-0.17381
TMET100	1	JHI_Hv50k_2016_47395	1	0.335382
TMET100	1	JHI_Hv50k_2016_47517	1	-0.134928
TMET100	1	JHI_Hv50k_2016_47596	1	-0.465759
TMET100	1	JHI_Hv50k_2016_47625	1	-0.198452
TMET100	1	JHI_Hv50k_2016_47858	1	-0.244008
TMET100	1	JHI_Hv50k_2016_48289	1	0.305727
TMET100	1	JHI_Hv50k_2016_48699	1	0.365426
TMET100	1	JHI_Hv50k_2016_492728	1	0.245092
TMET100	1	JHI_Hv50k_2016_492731	1	0.241398
TMET100	1	JHI_Hv50k_2016_49324	1	0.130844
TMET100	1	JHI_Hv50k_2016_49457	1	-0.459091
TMET100	1	JHI_Hv50k_2016_497673	1	0.152308
TMET100	1	JHI_Hv50k_2016_497727	1	0.0818468
TMET100	1	JHI_Hv50k_2016_498576	1	-30.1259
TMET100	1	JHI_Hv50k_2016_49860	1	0.114522
TMET100	1	JHI_Hv50k_2016_500943	1	0.0764559
TMET100	1	JHI_Hv50k_2016_501970	1	0.0877219
TMET100	1	JHI_Hv50k_2016_503159	1	0.151332
TMET100	1	JHI_Hv50k_2016_505815	1	-0.521413
TMET100	1	JHI_Hv50k_2016_509437	1	-0.264716
TMET100	1	JHI_Hv50k_2016_513334	1	-0.175266
TMET100	1	JHI_Hv50k_2016_514581	1	-0.13098
TMET100	1	JHI_Hv50k_2016_515741	1	-0.1273
TMET100	1	JHI_Hv50k_2016_517238	1	-0.148835
TMET100	1	JHI_Hv50k_2016_517785	1	-0.31898
TMET100	1	JHI_Hv50k_2016_517794	1	-0.145114
TMET100	1	JHI_Hv50k_2016_518007	1	-0.118483
TMET100	1	JHI_Hv50k_2016_519577	1	-0.15625
TMET100	1	JHI_Hv50k_2016_52291	1	0.103095
TMET100	1	JHI_Hv50k_2016_5246	1	0.37678
TMET100	1	JHI_Hv50k_2016_54065	1	-0.226337
TMET100	1	JHI_Hv50k_2016_55210	1	0.629951
TMET100	1	JHI_Hv50k_2016_55684	1	0.10201
TMET100	1	JHI_Hv50k_2016_55753	1	0.131414
TMET100	1	JHI_Hv50k_2016_55790	1	0.107125
TMET100	1	JHI_Hv50k_2016_55796	1	0.0839128
TMET100	1	JHI_Hv50k_2016_56142	1	0.10211
TMET100	1	JHI_Hv50k_2016_56492	1	0.0922714
TMET100	1	JHI_Hv50k_2016_56644	1	0.0886881
TMET100	1	JHI_Hv50k_2016_56722	1	0.259715
TMET100	1	JHI_Hv50k_2016_57695	1	0.088409
TMET100	1	JHI_Hv50k_2016_58422	1	0.10301
TMET100	1	JHI_Hv50k_2016_5993	1	0.246015
TMET100	1	JHI_Hv50k_2016_59994	1	0.450084
TMET100	1	JHI_Hv50k_2016_60296	1	0.138128
TMET100	1	JHI_Hv50k_2016_60538	1	-0.117452
TMET100	1	JHI_Hv50k_2016_60709	1	0.362948
TMET100	1	JHI_Hv50k_2016_61011	1	0.184117
TMET100	1	JHI_Hv50k_2016_6532	1	-0.338074
TMET100	1	JHI_Hv50k_2016_65566	1	-0.178286
TMET100	1	JHI_Hv50k_2016_68764	1	-0.229595
TMET100	1	JHI_Hv50k_2016_72622	1	0.137662
TMET100	1	JHI_Hv50k_2016_73174	1	0.0893613
TMET100	1	JHI_Hv50k_2016_73374	1	0.320102
TMET100	1	JHI_Hv50k_2016_73422	1	0.0990911
TMET100	1	JHI_Hv50k_2016_73562	1	0.0929399
TMET100	1	JHI_Hv50k_2016_73691	1	0.108826
TMET100	1	JHI_Hv50k_2016_73950	1	0.113773
TMET100	1	JHI_Hv50k_2016_74392	1	0.0959906
TMET100	1	JHI_Hv50k_2016_74683	1	0.30017
TMET100	1	JHI_Hv50k_2016_74875	1	0.100883
TMET100	1	JHI_Hv50k_2016_75042	1	0.126957
TMET100	1	JHI_Hv50k_2016_752	1	-0.177072
TMET100	1	JHI_Hv50k_2016_75255	1	-0.341539
TMET100	1	JHI_Hv50k_2016_77099	1	0.17696
TMET100	1	JHI_Hv50k_2016_78907	1	0.114613
TMET100	1	JHI_Hv50k_2016_7948	1	-0.189945
TMET100	1	JHI_Hv50k_2016_79854	1	0.169051
TMET100	1	JHI_Hv50k_2016_7989	1	-0.201184
TMET100	1	JHI_Hv50k_2016_81084	1	-0.323542
TMET100	1	JHI_Hv50k_2016_82443	1	0.122895
TMET100	1	JHI_Hv50k_2016_84335	1	0.244713
TMET100	1	JHI_Hv50k_2016_87585	1	-0.0928527
TMET100	1	JHI_Hv50k_2016_90394	1	-0.133576
TMET100	1	JHI_Hv50k_2016_97345	1	-0.109757
TMET100	1	JHI_Hv50k_2016_97412	1	-0.131396
TMET100	1	JHI_Hv50k_2016_9863	1	-0.156098
TMET100	1	JHI_Hv50k_2016_99206	1	-0.124945
TMET100	1	SCRI_RS_101263	1	-0.0772261
TMET100	1	SCRI_RS_123364	1	-0.19078
TMET100	1	SCRI_RS_125580	1	0.677101
TMET100	1	SCRI_RS_127385	1	-0.122527
TMET100	1	SCRI_RS_133246	1	-0.100004
TMET100	1	SCRI_RS_136200	1	-0.159522
TMET100	1	SCRI_RS_137215	1	-0.370516
TMET100	1	SCRI_RS_138043	1	-0.181243
TMET100	1	SCRI_RS_138918	1	-0.169444
TMET100	1	SCRI_RS_147692	1	-0.139595
TMET100	1	SCRI_RS_154772	1	-0.10364
TMET100	1	SCRI_RS_156273	1	0.354701
TMET100	1	SCRI_RS_157219	1	-0.126345
TMET100	1	SCRI_RS_159006	1	0.0973229
TMET100	1	SCRI_RS_159555	1	0.0829712
TMET100	1	SCRI_RS_161066	1	0.14109
TMET100	1	SCRI_RS_165239	1	-0.350518
TMET100	1	SCRI_RS_167829	1	-0.122176
TMET100	1	SCRI_RS_168399	1	-0.269169
TMET100	1	SCRI_RS_168461	1	0.105046
TMET100	1	SCRI_RS_182180	1	-0.124844
TMET100	1	SCRI_RS_182656	1	-0.127579
TMET100	1	SCRI_RS_189254	1	-0.231553
TMET100	1	SCRI_RS_189409	1	0.0840816
TMET100	1	SCRI_RS_198544	1	-0.178021
TMET100	1	SCRI_RS_201097	1	-0.0705307
TMET100	1	SCRI_RS_203905	1	0.0866248
TMET100	1	SCRI_RS_207257	1	0.179935
TMET100	1	SCRI_RS_207889	1	-0.168578
TMET100	1	SCRI_RS_208662	1	0.340224
TMET100	1	SCRI_RS_226787	1	-0.281253
TMET100	1	SCRI_RS_229693	1	-0.123981
TMET100	1	SCRI_RS_233239	1	-0.127856
TMET100	1	SCRI_RS_239882	1	0.11886
TMET100	1	SCRI_RS_49958	1	-0.239832
TMET101	1	JHI_Hv50k_2016_336665	74	-0.169265
TMET101	1	JHI_Hv50k_2016_228181	70	-0.231495
TMET101	1	JHI_Hv50k_2016_192670	64	-1.69975
TMET101	1	JHI_Hv50k_2016_73500	51	0.204624
TMET101	1	JHI_Hv50k_2016_105007	43	0.669429
TMET101	1	JHI_Hv50k_2016_73570	42	0.195711
TMET101	1	BOPA1_5499_1430	41	0.137505
TMET101	1	BOPA1_6116_709	33	-1.34395
TMET101	1	JHI_Hv50k_2016_316101	28	0.240989
TMET101	1	BOPA2_12_31139	24	-0.554355
TMET101	1	SCRI_RS_179528	24	0.525923
TMET101	1	JHI_Hv50k_2016_55796	21	0.136589
TMET101	1	JHI_Hv50k_2016_78051	21	0.205926
TMET101	1	JHI_Hv50k_2016_119275	20	0.298303
TMET101	1	JHI_Hv50k_2016_222506	20	0.363782
TMET101	1	JHI_Hv50k_2016_274678	20	-0.14039
TMET101	1	JHI_Hv50k_2016_327944	20	0.412686
TMET101	1	JHI_Hv50k_2016_55575	20	0.182169
TMET101	1	JHI_Hv50k_2016_103432	19	0.15234
TMET101	1	JHI_Hv50k_2016_286113	19	-1.78834
TMET101	1	JHI_Hv50k_2016_252703	18	-0.62155
TMET101	1	JHI_Hv50k_2016_105321	17	0.345951
TMET101	1	JHI_Hv50k_2016_332523	17	-0.234479
TMET101	1	JHI_Hv50k_2016_346022	17	-1.73274
TMET101	1	JHI_Hv50k_2016_39288	17	0.219503
TMET101	1	JHI_Hv50k_2016_266024	16	-0.476825
TMET101	1	JHI_Hv50k_2016_318802	16	0.519322
TMET101	1	BOPA2_12_30149	15	-0.121375
TMET101	1	JHI_Hv50k_2016_113741	15	0.171293
TMET101	1	JHI_Hv50k_2016_284934	15	-0.279362
TMET101	1	JHI_Hv50k_2016_452403	15	-0.419255
TMET101	1	SCRI_RS_166816	15	-1.0726
TMET101	1	JHI_Hv50k_2016_278448	14	0.828958
TMET101	1	JHI_Hv50k_2016_354891	13	-0.387168
TMET101	1	SCRI_RS_150585	13	-0.207903
TMET101	1	JHI_Hv50k_2016_229213	12	-0.161715
TMET101	1	JHI_Hv50k_2016_48630	12	0.24956
TMET101	1	JHI_Hv50k_2016_11776	11	-0.407411
TMET101	1	JHI_Hv50k_2016_157934	11	-0.181671
TMET101	1	JHI_Hv50k_2016_16925	11	-0.41481
TMET101	1	JHI_Hv50k_2016_373135	11	-0.302381
TMET101	1	JHI_Hv50k_2016_58495	11	0.222909
TMET101	1	JHI_Hv50k_2016_61614	11	0.664572
TMET101	1	JHI_Hv50k_2016_156989	10	-0.373171
TMET101	1	JHI_Hv50k_2016_7449	10	-0.33442
TMET101	1	JHI_Hv50k_2016_17993	9	-0.169544
TMET101	1	JHI_Hv50k_2016_18735	9	-0.150103
TMET101	1	JHI_Hv50k_2016_188810	9	0.2624
TMET101	1	JHI_Hv50k_2016_221842	9	0.12353
TMET101	1	JHI_Hv50k_2016_57290	9	0.113773
TMET101	1	JHI_Hv50k_2016_102335	8	0.14359
TMET101	1	JHI_Hv50k_2016_104427	8	0.499835
TMET101	1	JHI_Hv50k_2016_163627	8	0.488011
TMET101	1	JHI_Hv50k_2016_16398	8	-0.33132
TMET101	1	JHI_Hv50k_2016_268991	8	-0.290898
TMET101	1	JHI_Hv50k_2016_29301	8	-0.208924
TMET101	1	JHI_Hv50k_2016_460575	8	-0.137291
TMET101	1	BOPA2_12_30250	7	-0.237298
TMET101	1	JHI_Hv50k_2016_209393	7	0.0970882
TMET101	1	JHI_Hv50k_2016_212771	7	0.101477
TMET101	1	JHI_Hv50k_2016_214941	7	2.0917
TMET101	1	JHI_Hv50k_2016_230383	7	-0.139051
TMET101	1	JHI_Hv50k_2016_265719	7	-0.198744
TMET101	1	JHI_Hv50k_2016_285193	7	-0.113801
TMET101	1	JHI_Hv50k_2016_306727	7	-0.106417
TMET101	1	JHI_Hv50k_2016_332628	7	-0.17286
TMET101	1	JHI_Hv50k_2016_11190	6	-1.13306
TMET101	1	JHI_Hv50k_2016_15630	6	-0.118955
TMET101	1	JHI_Hv50k_2016_209385	6	0.101295
TMET101	1	JHI_Hv50k_2016_228928	6	-0.166306
TMET101	1	JHI_Hv50k_2016_247798	6	-0.604214
TMET101	1	JHI_Hv50k_2016_274673	6	-0.140125
TMET101	1	JHI_Hv50k_2016_332634	6	-0.225955
TMET101	1	JHI_Hv50k_2016_335021	6	0.200279
TMET101	1	JHI_Hv50k_2016_435708	6	-0.737341
TMET101	1	JHI_Hv50k_2016_452701	6	-1.14076
TMET101	1	SCRI_RS_196458	6	0.335601
TMET101	1	BOPA1_1241_1649	5	-0.481758
TMET101	1	JHI_Hv50k_2016_128883	5	-1.05719
TMET101	1	JHI_Hv50k_2016_163661	5	0.306227
TMET101	1	JHI_Hv50k_2016_163759	5	-0.206664
TMET101	1	JHI_Hv50k_2016_164416	5	-0.167298
TMET101	1	JHI_Hv50k_2016_184508	5	-0.504354
TMET101	1	JHI_Hv50k_2016_197304	5	-0.303883
TMET101	1	JHI_Hv50k_2016_225585	5	0.110021
TMET101	1	JHI_Hv50k_2016_252673	5	-0.248628
TMET101	1	JHI_Hv50k_2016_261422	5	-0.298037
TMET101	1	JHI_Hv50k_2016_311981	5	0.240813
TMET101	1	JHI_Hv50k_2016_317826	5	0.50455
TMET101	1	JHI_Hv50k_2016_318727	5	-0.159363
TMET101	1	JHI_Hv50k_2016_365750	5	-0.405895
TMET101	1	JHI_Hv50k_2016_437236	5	-0.37334
TMET101	1	JHI_Hv50k_2016_441642	5	-0.333703
TMET101	1	JHI_Hv50k_2016_468636	5	-0.120353
TMET101	1	JHI_Hv50k_2016_53551	5	0.133027
TMET101	1	JHI_Hv50k_2016_66624	5	-0.316662
TMET101	1	JHI_Hv50k_2016_7390	5	-0.358911
TMET101	1	JHI_Hv50k_2016_103261	4	0.152041
TMET101	1	JHI_Hv50k_2016_103564	4	-0.194667
TMET101	1	JHI_Hv50k_2016_188827	4	0.21668
TMET101	1	JHI_Hv50k_2016_246745	4	-0.229753
TMET101	1	JHI_Hv50k_2016_268971	4	-0.279009
TMET101	1	JHI_Hv50k_2016_287410	4	-0.20881
TMET101	1	JHI_Hv50k_2016_314136	4	0.346138
TMET101	1	JHI_Hv50k_2016_316492	4	0.150488
TMET101	1	JHI_Hv50k_2016_321044	4	0.693957
TMET101	1	JHI_Hv50k_2016_352680	4	-0.411905
TMET101	1	JHI_Hv50k_2016_436645	4	-0.272509
TMET101	1	JHI_Hv50k_2016_447193	4	0.325553
TMET101	1	JHI_Hv50k_2016_471007	4	-0.102287
TMET101	1	JHI_Hv50k_2016_48099	4	0.38737
TMET101	1	JHI_Hv50k_2016_52354	4	0.141133
TMET101	1	JHI_Hv50k_2016_60291	4	-0.714664
TMET101	1	SCRI_RS_11068	4	-0.119212
TMET101	1	BOPA1_11454_414	3	0.131042
TMET101	1	BOPA2_12_30192	3	-0.129806
TMET101	1	JHI_Hv50k_2016_102528	3	0.257372
TMET101	1	JHI_Hv50k_2016_103061	3	-0.414672
TMET101	1	JHI_Hv50k_2016_103510	3	0.123256
TMET101	1	JHI_Hv50k_2016_162798	3	0.173174
TMET101	1	JHI_Hv50k_2016_164425	3	-0.1751
TMET101	1	JHI_Hv50k_2016_213207	3	0.111811
TMET101	1	JHI_Hv50k_2016_216801	3	0.130865
TMET101	1	JHI_Hv50k_2016_227713	3	0.27818
TMET101	1	JHI_Hv50k_2016_229058	3	-0.198595
TMET101	1	JHI_Hv50k_2016_229127	3	-0.184338
TMET101	1	JHI_Hv50k_2016_230522	3	-0.232487
TMET101	1	JHI_Hv50k_2016_249292	3	-0.284572
TMET101	1	JHI_Hv50k_2016_263080	3	-0.275953
TMET101	1	JHI_Hv50k_2016_263908	3	0.145849
TMET101	1	JHI_Hv50k_2016_26824	3	0.474157
TMET101	1	JHI_Hv50k_2016_271492	3	-0.208202
TMET101	1	JHI_Hv50k_2016_274292	3	-0.126531
TMET101	1	JHI_Hv50k_2016_304454	3	-0.787362
TMET101	1	JHI_Hv50k_2016_306463	3	-0.125689
TMET101	1	JHI_Hv50k_2016_316002	3	0.141369
TMET101	1	JHI_Hv50k_2016_346219	3	0.163049
TMET101	1	JHI_Hv50k_2016_356506	3	0.165487
TMET101	1	JHI_Hv50k_2016_370110	3	-1.22153
TMET101	1	JHI_Hv50k_2016_376740	3	-2.94197
TMET101	1	JHI_Hv50k_2016_376743	3	2.68675
TMET101	1	JHI_Hv50k_2016_377855	3	0.13266
TMET101	1	JHI_Hv50k_2016_421595	3	-0.160811
TMET101	1	JHI_Hv50k_2016_438176	3	-0.515149
TMET101	1	JHI_Hv50k_2016_45678	3	-0.405882
TMET101	1	JHI_Hv50k_2016_48311	3	0.159483
TMET101	1	JHI_Hv50k_2016_505609	3	-1.07242
TMET101	1	JHI_Hv50k_2016_52493	3	-0.542491
TMET101	1	JHI_Hv50k_2016_56142	3	0.152715
TMET101	1	JHI_Hv50k_2016_59370	3	0.229304
TMET101	1	JHI_Hv50k_2016_65476	3	-0.654423
TMET101	1	JHI_Hv50k_2016_7423	3	-0.41411
TMET101	1	JHI_Hv50k_2016_7452	3	-0.35573
TMET101	1	SCRI_RS_150	3	0.135935
TMET101	1	BOPA1_11707_509	2	-0.157096
TMET101	1	BOPA1_ABC36454_pHv2499_01	2	0.136528
TMET101	1	BOPA2_12_10717	2	0.482562
TMET101	1	BOPA2_12_11152	2	-0.377942
TMET101	1	BOPA2_12_21036	2	-0.0913236
TMET101	1	BOPA2_12_31463	2	-0.158983
TMET101	1	JHI_Hv50k_2016_102137	2	0.156256
TMET101	1	JHI_Hv50k_2016_102303	2	0.121053
TMET101	1	JHI_Hv50k_2016_103355	2	0.107687
TMET101	1	JHI_Hv50k_2016_104046	2	-0.187716
TMET101	1	JHI_Hv50k_2016_105024	2	0.554804
TMET101	1	JHI_Hv50k_2016_114167	2	0.535419
TMET101	1	JHI_Hv50k_2016_142806	2	0.0959615
TMET101	1	JHI_Hv50k_2016_142979	2	-0.250265
TMET101	1	JHI_Hv50k_2016_153513	2	-0.146233
TMET101	1	JHI_Hv50k_2016_190121	2	-0.131868
TMET101	1	JHI_Hv50k_2016_194908	2	-0.238017
TMET101	1	JHI_Hv50k_2016_207452	2	-0.286721
TMET101	1	JHI_Hv50k_2016_209292	2	0.10137
TMET101	1	JHI_Hv50k_2016_209610	2	0.1242
TMET101	1	JHI_Hv50k_2016_213286	2	0.0933646
TMET101	1	JHI_Hv50k_2016_213702	2	0.157862
TMET101	1	JHI_Hv50k_2016_215058	2	0.110231
TMET101	1	JHI_Hv50k_2016_21846	2	-0.121412
TMET101	1	JHI_Hv50k_2016_225598	2	0.133483
TMET101	1	JHI_Hv50k_2016_225903	2	0.203928
TMET101	1	JHI_Hv50k_2016_22816	2	-0.197488
TMET101	1	JHI_Hv50k_2016_229063	2	-0.193975
TMET101	1	JHI_Hv50k_2016_229209	2	-0.14728
TMET101	1	JHI_Hv50k_2016_230743	2	0.163399
TMET101	1	JHI_Hv50k_2016_232393	2	-0.206172
TMET101	1	JHI_Hv50k_2016_2374	2	0.165804
TMET101	1	JHI_Hv50k_2016_253091	2	-0.794388
TMET101	1	JHI_Hv50k_2016_256432	2	0.731004
TMET101	1	JHI_Hv50k_2016_261718	2	-0.242207
TMET101	1	JHI_Hv50k_2016_261832	2	-0.112365
[truncated: 110,080 more rows]
