# Supplementary material for: Genome-wide association study on metabolite accumulation in a wild barley NAM population reveals natural variation in sugar metabolism
Source: PLoS One. 2021 Feb 16;16(2):e0246510. doi: 10.1371/journal.pone.0246510 (PMC7886226; doi:10.1371/journal.pone.0246510)
Supplement: S11 Table — (XLSX) [file pone.0246510.s018.xlsx]

## Sheet: Table S11
Table S11. Detected SNP markers for the metabolites of both sampling dates
Sampling date	Metabolites	50k iSELECT SNP	Refseq1.0 Chr	Refseq1.0 physical pos (bp) of SNP	HEB-25 Maurer 2015 Chr	HEB-25 Maurer 2015 cM	HEB-25 Maurer 2015 LD/Map	POPSEQ Mascher 2014 Chr	POPSEQ Mascher 2014 cM	start physical position (bp) of gene	end physical position (bp) of gene	gene model	transcript	NCBI BLASTN annotation of SNP	RefSeq v1 annotation of HORVUs	status	SNP effect details
		JHI-Hv50k-2016-7	1H	42931						41961	45310	HORVU1Hr1G000010	HORVU1Hr1G000010.3	RING-H2 finger protein 2B	Oryza sativa Japonica Group cDNA clone:J033023F07, full insert sequence	validated	NON_SYNONYMOUS_CODING(MODERATE|MISSENSE|Tct/Cct|S102P||HORVU1Hr1G000010|Hv_IBSC_PGSB_r1||HORVU1Hr1G000010.7|4|1|WARNING_TRANSCRIPT_NO_START_CODON),NON_SYNONYMOUS_CODING(MODERATE|MISSENSE|Tct/Cct|S197P||HORVU1Hr1G000010|Hv_IBSC_PGSB_r1||HORVU1Hr1G000010.4|3|1|WARNING_TRANSCRIPT_NO_START_CODON),SYNONYMOUS_CODING(LOW|SILENT|ctT/ctC|L129||HORVU1Hr1G000010|Hv_IBSC_PGSB_r1||HORVU1Hr1G000010.5|4|1|WARNI…
		JHI-Hv50k-2016-11	1H	43264						41961	45310	HORVU1Hr1G000010	HORVU1Hr1G000010.3	RING-H2 finger protein 2B	Hordeum vulgare clone BAC 011009, complete sequence	validated	INTRON(MODIFIER|||||HORVU1Hr1G000010|Hv_IBSC_PGSB_r1||HORVU1Hr1G000010.1|4|1),INTRON(MODIFIER|||||HORVU1Hr1G000010|Hv_IBSC_PGSB_r1||HORVU1Hr1G000010.2|4|1),INTRON(MODIFIER|||||HORVU1Hr1G000010|Hv_IBSC_PGSB_r1||HORVU1Hr1G000010.3|5|1|WARNING_TRANSCRIPT_NO_START_CODON),INTRON(MODIFIER|||||HORVU1Hr1G000010|Hv_IBSC_PGSB_r1||HORVU1Hr1G000010.4|3|1|WARNING_TRANSCRIPT_NO_START_CODON),INTRON(MODIFIER||||…
		JHI-Hv50k-2016-24	1H	44868						41961	45310	HORVU1Hr1G000010	HORVU1Hr1G000010.3	RING-H2 finger protein 2B	NA	validated	DOWNSTREAM(MODIFIER||51|||HORVU1Hr1G000010|Hv_IBSC_PGSB_r1||HORVU1Hr1G000010.2||1),DOWNSTREAM(MODIFIER||599|||HORVU1Hr1G000010|Hv_IBSC_PGSB_r1||HORVU1Hr1G000010.8||1),DOWNSTREAM(MODIFIER||608|||HORVU1Hr1G000010|Hv_IBSC_PGSB_r1||HORVU1Hr1G000010.7||1|WARNING_TRANSCRIPT_NO_START_CODON),DOWNSTREAM(MODIFIER||617|||HORVU1Hr1G000010|Hv_IBSC_PGSB_r1||HORVU1Hr1G000010.5||1|WARNING_TRANSCRIPT_NO_START_COD…
		JHI-Hv50k-2016-64	1H	48518						50869	52927	HORVU1Hr1G000030	HORVU1Hr1G000030.2	unknown function	PREDICTED: Brachypodium distachyon uncharacterized LOC100834599 (LOC100834599), mRNA	validated	DOWNSTREAM(MODIFIER||2325|||HORVU1Hr1G000030|Hv_IBSC_PGSB_r1||HORVU1Hr1G000030.1||1|WARNING_TRANSCRIPT_NO_START_CODON),DOWNSTREAM(MODIFIER||2351|||HORVU1Hr1G000030|Hv_IBSC_PGSB_r1||HORVU1Hr1G000030.2||1),DOWNSTREAM(MODIFIER||2351|||HORVU1Hr1G000030|Hv_IBSC_PGSB_r1||HORVU1Hr1G000030.3||1),DOWNSTREAM(MODIFIER||2362|||HORVU1Hr1G000030|Hv_IBSC_PGSB_r1||HORVU1Hr1G000030.4||1),DOWNSTREAM(MODIFIER||276|…
		JHI-Hv50k-2016-66	1H	48668						50869	52927	HORVU1Hr1G000030	HORVU1Hr1G000030.2	unknown function	NA	validated	DOWNSTREAM(MODIFIER||2175|||HORVU1Hr1G000030|Hv_IBSC_PGSB_r1||HORVU1Hr1G000030.1||1|WARNING_TRANSCRIPT_NO_START_CODON),DOWNSTREAM(MODIFIER||2201|||HORVU1Hr1G000030|Hv_IBSC_PGSB_r1||HORVU1Hr1G000030.2||1),DOWNSTREAM(MODIFIER||2201|||HORVU1Hr1G000030|Hv_IBSC_PGSB_r1||HORVU1Hr1G000030.3||1),DOWNSTREAM(MODIFIER||2212|||HORVU1Hr1G000030|Hv_IBSC_PGSB_r1||HORVU1Hr1G000030.4||1),DOWNSTREAM(MODIFIER||3358…
		JHI-Hv50k-2016-72	1H	49442						47115	50750	HORVU1Hr1G000020	HORVU1Hr1G000020.4	Peroxisomal membrane protein PEX14	NA	validated	DOWNSTREAM(MODIFIER||1200|||HORVU1Hr1G000020|Hv_IBSC_PGSB_r1||HORVU1Hr1G000020.10||1|WARNING_TRANSCRIPT_NO_START_CODON),DOWNSTREAM(MODIFIER||12|||HORVU1Hr1G000020|Hv_IBSC_PGSB_r1||HORVU1Hr1G000020.3||1),DOWNSTREAM(MODIFIER||1401|||HORVU1Hr1G000030|Hv_IBSC_PGSB_r1||HORVU1Hr1G000030.1||1|WARNING_TRANSCRIPT_NO_START_CODON),DOWNSTREAM(MODIFIER||1427|||HORVU1Hr1G000030|Hv_IBSC_PGSB_r1||HORVU1Hr1G00003…
		JHI-Hv50k-2016-73	1H	49510						47115	50750	HORVU1Hr1G000020	HORVU1Hr1G000020.4	Peroxisomal membrane protein PEX14	NA	validated	DOWNSTREAM(MODIFIER||1268|||HORVU1Hr1G000020|Hv_IBSC_PGSB_r1||HORVU1Hr1G000020.10||1|WARNING_TRANSCRIPT_NO_START_CODON),DOWNSTREAM(MODIFIER||1333|||HORVU1Hr1G000030|Hv_IBSC_PGSB_r1||HORVU1Hr1G000030.1||1|WARNING_TRANSCRIPT_NO_START_CODON),DOWNSTREAM(MODIFIER||1359|||HORVU1Hr1G000030|Hv_IBSC_PGSB_r1||HORVU1Hr1G000030.2||1),DOWNSTREAM(MODIFIER||1359|||HORVU1Hr1G000030|Hv_IBSC_PGSB_r1||HORVU1Hr1G000…
		JHI-Hv50k-2016-88	1H	50820						47115	50750	HORVU1Hr1G000020	HORVU1Hr1G000020.4	Peroxisomal membrane protein PEX14	NA	validated	DOWNSTREAM(MODIFIER||1390|||HORVU1Hr1G000020|Hv_IBSC_PGSB_r1||HORVU1Hr1G000020.3||1),DOWNSTREAM(MODIFIER||167|||HORVU1Hr1G000020|Hv_IBSC_PGSB_r1||HORVU1Hr1G000020.1||1),DOWNSTREAM(MODIFIER||23|||HORVU1Hr1G000030|Hv_IBSC_PGSB_r1||HORVU1Hr1G000030.1||1|WARNING_TRANSCRIPT_NO_START_CODON),DOWNSTREAM(MODIFIER||2578|||HORVU1Hr1G000020|Hv_IBSC_PGSB_r1||HORVU1Hr1G000020.10||1|WARNING_TRANSCRIPT_NO_START_…
		JHI-Hv50k-2016-97	1H	51323						47115	50750	HORVU1Hr1G000020	HORVU1Hr1G000020.4	Peroxisomal membrane protein PEX14	NA	validated	DOWNSTREAM(MODIFIER||1114|||HORVU1Hr1G000020|Hv_IBSC_PGSB_r1||HORVU1Hr1G000020.11||1|WARNING_TRANSCRIPT_NO_START_CODON),DOWNSTREAM(MODIFIER||1117|||HORVU1Hr1G000020|Hv_IBSC_PGSB_r1||HORVU1Hr1G000020.5||1),DOWNSTREAM(MODIFIER||1117|||HORVU1Hr1G000020|Hv_IBSC_PGSB_r1||HORVU1Hr1G000020.6||1),DOWNSTREAM(MODIFIER||1146|||HORVU1Hr1G000020|Hv_IBSC_PGSB_r1||HORVU1Hr1G000020.2||1),DOWNSTREAM(MODIFIER||116…
		JHI-Hv50k-2016-115	1H	71274						71402	72542	HORVU1Hr1G000040	HORVU1Hr1G000040.1	50S ribosomal protein L28	NA	validated	DOWNSTREAM(MODIFIER||128|||HORVU1Hr1G000040|Hv_IBSC_PGSB_r1||HORVU1Hr1G000040.1||1|WARNING_TRANSCRIPT_INCOMPLETE),DOWNSTREAM(MODIFIER||143|||HORVU1Hr1G000040|Hv_IBSC_PGSB_r1||HORVU1Hr1G000040.2||1),DOWNSTREAM(MODIFIER||310|||HORVU1Hr1G000040|Hv_IBSC_PGSB_r1||HORVU1Hr1G000040.3||1),INTERGENIC(MODIFIER||||||||||1),UPSTREAM(MODIFIER||310|||HORVU1Hr1G000050|Hv_IBSC_PGSB_r1||HORVU1Hr1G000050.1||1|WARN…
		12_10420	1H	71544	1H	0	LD	1H	0.11	71402	72542	HORVU1Hr1G000040	HORVU1Hr1G000040.1	50S ribosomal protein L28	Hordeum vulgare subsp. vulgare mRNA for predicted protein, complete cds, clone: NIASHv1107F06	validated	EFF=DOWNSTREAM(MODIFIER||40|||HORVU1Hr1G000040|Hv_IBSC_PGSB_r1||HORVU1Hr1G000040.3||1),UPSTREAM(MODIFIER||40|||HORVU1Hr1G000050|Hv_IBSC_PGSB_r1||HORVU1Hr1G000050.1||1|WARNING_TRANSCRIPT_NO_START_CODON),UTR_3_PRIME(MODIFIER||40|||HORVU1Hr1G000040|Hv_IBSC_PGSB_r1||HORVU1Hr1G000040.1|2|1|WARNING_TRANSCRIPT_INCOMPLETE),UTR_3_PRIME(MODIFIER||40|||HORVU1Hr1G000040|Hv_IBSC_PGSB_r1||HORVU1Hr1G000040.2|1|…
		3107-422	1H	71683						NA	NA	HORVU1Hr1G000050	NA	NA	Saccharum hybrid cultivar R570 clone BAC 260G18 complete sequence	validated	EFF=NON_SYNONYMOUS_CODING(MODERATE|MISSENSE|Gta/Ata|V34I||HORVU1Hr1G000050|Hv_IBSC_PGSB_r1||HORVU1Hr1G000050.1|1|1|WARNING_TRANSCRIPT_NO_START_CODON),NON_SYNONYMOUS_CODING(MODERATE|MISSENSE|aCg/aTg|T146M||HORVU1Hr1G000040|Hv_IBSC_PGSB_r1||HORVU1Hr1G000040.1|2|1|WARNING_TRANSCRIPT_INCOMPLETE),SYNONYMOUS_CODING(LOW|SILENT|taC/taT|Y52||HORVU1Hr1G000040|Hv_IBSC_PGSB_r1||HORVU1Hr1G000040.2|1|1),SYNONY…
		JHI-Hv50k-2016-121	1H	71683						NA	NA	HORVU1Hr1G000050	NA	NA	Zea mays clone 1460261 mRNA sequence	validated	NON_SYNONYMOUS_CODING(MODERATE|MISSENSE|Gta/Ata|V34I||HORVU1Hr1G000050|Hv_IBSC_PGSB_r1||HORVU1Hr1G000050.1|1|1|WARNING_TRANSCRIPT_NO_START_CODON),NON_SYNONYMOUS_CODING(MODERATE|MISSENSE|aCg/aTg|T146M||HORVU1Hr1G000040|Hv_IBSC_PGSB_r1||HORVU1Hr1G000040.1|2|1|WARNING_TRANSCRIPT_INCOMPLETE),SYNONYMOUS_CODING(LOW|SILENT|taC/taT|Y52||HORVU1Hr1G000040|Hv_IBSC_PGSB_r1||HORVU1Hr1G000040.2|1|1),SYNONYMOUS…
		JHI-Hv50k-2016-127	1H	72059						71402	72542	HORVU1Hr1G000040	HORVU1Hr1G000040.1	50S ribosomal protein L28	NA	validated	INTRON(MODIFIER|||||HORVU1Hr1G000040|Hv_IBSC_PGSB_r1||HORVU1Hr1G000040.1|1|1|WARNING_TRANSCRIPT_INCOMPLETE),UTR_3_PRIME(MODIFIER||12|||HORVU1Hr1G000050|Hv_IBSC_PGSB_r1||HORVU1Hr1G000050.1|2|1|WARNING_TRANSCRIPT_NO_START_CODON),UTR_5_PRIME(MODIFIER||221|||HORVU1Hr1G000040|Hv_IBSC_PGSB_r1||HORVU1Hr1G000040.2|1|1),UTR_5_PRIME(MODIFIER||221|||HORVU1Hr1G000040|Hv_IBSC_PGSB_r1||HORVU1Hr1G000040.3|1|1)
		SCRI_RS_204276	1H	248411	1H	0	LD	1H	0.11	247520	253862	HORVU1Hr1G000060	HORVU1Hr1G000060.3	unknown protein; BEST Arabidopsis thaliana protein match is: unknown protein .	Hordeum vulgare subsp. vulgare mRNA for predicted protein, partial cds, clone: NIASHv2010D03	validated	EFF=INTRON(MODIFIER|||||HORVU1Hr1G000060|Hv_IBSC_PGSB_r1||HORVU1Hr1G000060.26|2|1|WARNING_TRANSCRIPT_NO_START_CODON),NON_SYNONYMOUS_CODING(MODERATE|MISSENSE|Ggg/Agg|G102R||HORVU1Hr1G000060|Hv_IBSC_PGSB_r1||HORVU1Hr1G000060.29|3|1|WARNING_TRANSCRIPT_NO_START_CODON),NON_SYNONYMOUS_CODING(MODERATE|MISSENSE|Ggg/Agg|G118R||HORVU1Hr1G000060|Hv_IBSC_PGSB_r1||HORVU1Hr1G000060.28|3|1|WARNING_TRANSCRIPT_NO…
		JHI-Hv50k-2016-137	1H	248732						247520	253862	HORVU1Hr1G000060	HORVU1Hr1G000060.3	unknown protein; BEST Arabidopsis thaliana protein match is: unknown protein .	NA	validated	INTRON(MODIFIER|||||HORVU1Hr1G000060|Hv_IBSC_PGSB_r1||HORVU1Hr1G000060.10|3|1|WARNING_TRANSCRIPT_NO_START_CODON),INTRON(MODIFIER|||||HORVU1Hr1G000060|Hv_IBSC_PGSB_r1||HORVU1Hr1G000060.11|3|1|WARNING_TRANSCRIPT_NO_START_CODON),INTRON(MODIFIER|||||HORVU1Hr1G000060|Hv_IBSC_PGSB_r1||HORVU1Hr1G000060.12|3|1),INTRON(MODIFIER|||||HORVU1Hr1G000060|Hv_IBSC_PGSB_r1||HORVU1Hr1G000060.13|2|1|WARNING_TRANSCRI…
		JHI-Hv50k-2016-141	1H	249691						247520	253862	HORVU1Hr1G000060	HORVU1Hr1G000060.3	unknown protein; BEST Arabidopsis thaliana protein match is: unknown protein .	NA	validated	INTRON(MODIFIER|||||HORVU1Hr1G000060|Hv_IBSC_PGSB_r1||HORVU1Hr1G000060.10|6|1|WARNING_TRANSCRIPT_NO_START_CODON),INTRON(MODIFIER|||||HORVU1Hr1G000060|Hv_IBSC_PGSB_r1||HORVU1Hr1G000060.11|7|1|WARNING_TRANSCRIPT_NO_START_CODON),INTRON(MODIFIER|||||HORVU1Hr1G000060|Hv_IBSC_PGSB_r1||HORVU1Hr1G000060.12|7|1),INTRON(MODIFIER|||||HORVU1Hr1G000060|Hv_IBSC_PGSB_r1||HORVU1Hr1G000060.13|6|1|WARNING_TRANSCRI…
		JHI-Hv50k-2016-157	1H	254079						247520	253862	HORVU1Hr1G000060	HORVU1Hr1G000060.3	unknown protein; BEST Arabidopsis thaliana protein match is: unknown protein .	Hordeum vulgare subsp. vulgare mRNA for predicted protein, complete cds, clone: NIASHv3005F23	validated	DOWNSTREAM(MODIFIER||1020|||HORVU1Hr1G000060|Hv_IBSC_PGSB_r1||HORVU1Hr1G000060.18||1),DOWNSTREAM(MODIFIER||127|||HORVU1Hr1G000060|Hv_IBSC_PGSB_r1||HORVU1Hr1G000060.37||1|WARNING_TRANSCRIPT_NO_START_CODON),DOWNSTREAM(MODIFIER||127|||HORVU1Hr1G000060|Hv_IBSC_PGSB_r1||HORVU1Hr1G000060.4||1|WARNING_TRANSCRIPT_NO_START_CODON),DOWNSTREAM(MODIFIER||127|||HORVU1Hr1G000060|Hv_IBSC_PGSB_r1||HORVU1Hr1G00006…
		JHI-Hv50k-2016-170	1H	261969						262320	263580	HORVU1Hr1G000080	HORVU1Hr1G000080.2	Nucleic acid-binding, OB-fold-like protein	Hordeum vulgare subsp. vulgare mRNA for predicted protein, complete cds, clone: NIASHv2118E07	validated	UPSTREAM(MODIFIER||351|||HORVU1Hr1G000080|Hv_IBSC_PGSB_r1||HORVU1Hr1G000080.2||1|WARNING_TRANSCRIPT_NO_START_CODON),UTR_5_PRIME(MODIFIER||380|||HORVU1Hr1G000080|Hv_IBSC_PGSB_r1||HORVU1Hr1G000080.1|1|1)
		2511-533	1H	263584						262320	263580	HORVU1Hr1G000080	HORVU1Hr1G000080.2	Nucleic acid-binding, OB-fold-like protein	Triticum aestivum mRNA, clone: CK066-I02, cultivar Chinese Spring	validated	EFF=DOWNSTREAM(MODIFIER||4|||HORVU1Hr1G000080|Hv_IBSC_PGSB_r1||HORVU1Hr1G000080.2||1|WARNING_TRANSCRIPT_NO_START_CODON),UPSTREAM(MODIFIER||3902|||HORVU1Hr1G000090|Hv_IBSC_PGSB_r1||HORVU1Hr1G000090.1||1),UPSTREAM(MODIFIER||3902|||HORVU1Hr1G000090|Hv_IBSC_PGSB_r1||HORVU1Hr1G000090.2||1),UPSTREAM(MODIFIER||3932|||HORVU1Hr1G000090|Hv_IBSC_PGSB_r1||HORVU1Hr1G000090.3||1),UPSTREAM(MODIFIER||3935|||HORV…
		JHI-Hv50k-2016-180	1H	263584						262320	263580	HORVU1Hr1G000080	HORVU1Hr1G000080.2	Nucleic acid-binding, OB-fold-like protein	Triticum aestivum mRNA, clone: CK066-I02, cultivar Chinese Spring	validated	DOWNSTREAM(MODIFIER||4|||HORVU1Hr1G000080|Hv_IBSC_PGSB_r1||HORVU1Hr1G000080.2||1|WARNING_TRANSCRIPT_NO_START_CODON),UPSTREAM(MODIFIER||3902|||HORVU1Hr1G000090|Hv_IBSC_PGSB_r1||HORVU1Hr1G000090.1||1),UPSTREAM(MODIFIER||3902|||HORVU1Hr1G000090|Hv_IBSC_PGSB_r1||HORVU1Hr1G000090.2||1),UPSTREAM(MODIFIER||3932|||HORVU1Hr1G000090|Hv_IBSC_PGSB_r1||HORVU1Hr1G000090.3||1),UPSTREAM(MODIFIER||3935|||HORVU1Hr…
		JHI-Hv50k-2016-200	1H	269193						NA	NA	HORVU1Hr1G000100	NA	NA	Triticum aestivum mRNA, clone: tplb0028p02, cultivar Chinese Spring	validated	DOWNSTREAM(MODIFIER||1858|||HORVU1Hr1G000100|Hv_IBSC_PGSB_r1||HORVU1Hr1G000100.1||1),DOWNSTREAM(MODIFIER||1968|||HORVU1Hr1G000100|Hv_IBSC_PGSB_r1||HORVU1Hr1G000100.2||1),DOWNSTREAM(MODIFIER||3186|||HORVU1Hr1G000110|Hv_IBSC_PGSB_r1||HORVU1Hr1G000110.1||1|WARNING_TRANSCRIPT_INCOMPLETE),DOWNSTREAM(MODIFIER||3213|||HORVU1Hr1G000110|Hv_IBSC_PGSB_r1||HORVU1Hr1G000110.2||1|WARNING_TRANSCRIPT_INCOMPLETE)…
		JHI-Hv50k-2016-211	1H	269837						NA	NA	HORVU1Hr1G000100	NA	NA	Triticum aestivum mRNA, clone: tplb0028p02, cultivar Chinese Spring	validated	DOWNSTREAM(MODIFIER||1214|||HORVU1Hr1G000100|Hv_IBSC_PGSB_r1||HORVU1Hr1G000100.1||1),DOWNSTREAM(MODIFIER||1324|||HORVU1Hr1G000100|Hv_IBSC_PGSB_r1||HORVU1Hr1G000100.2||1),DOWNSTREAM(MODIFIER||2542|||HORVU1Hr1G000110|Hv_IBSC_PGSB_r1||HORVU1Hr1G000110.1||1|WARNING_TRANSCRIPT_INCOMPLETE),DOWNSTREAM(MODIFIER||2569|||HORVU1Hr1G000110|Hv_IBSC_PGSB_r1||HORVU1Hr1G000110.2||1|WARNING_TRANSCRIPT_INCOMPLETE)…
		12_30653	1H	272697	1H	0	LD			267516	271686	HORVU1Hr1G000090	HORVU1Hr1G000090.3	Receptor-like protein kinase	Hordeum vulgare subsp. vulgare mRNA for predicted protein, complete cds, clone: NIASHv2035E09	validated	EFF=DOWNSTREAM(MODIFIER||1011|||HORVU1Hr1G000090|Hv_IBSC_PGSB_r1||HORVU1Hr1G000090.3||1),DOWNSTREAM(MODIFIER||1077|||HORVU1Hr1G000090|Hv_IBSC_PGSB_r1||HORVU1Hr1G000090.10||1|WARNING_TRANSCRIPT_NO_START_CODON),DOWNSTREAM(MODIFIER||1110|||HORVU1Hr1G000090|Hv_IBSC_PGSB_r1||HORVU1Hr1G000090.1||1),DOWNSTREAM(MODIFIER||1110|||HORVU1Hr1G000090|Hv_IBSC_PGSB_r1||HORVU1Hr1G000090.2||1),DOWNSTREAM(MODIFIER|…
		JHI-Hv50k-2016-237	1H	272990						267516	271686	HORVU1Hr1G000090	HORVU1Hr1G000090.3	Receptor-like protein kinase	Hordeum vulgare subsp. vulgare mRNA for predicted protein, complete cds, clone: NIASHv2035E09	validated	DOWNSTREAM(MODIFIER||1121|||HORVU1Hr1G000090|Hv_IBSC_PGSB_r1||HORVU1Hr1G000090.5||1),DOWNSTREAM(MODIFIER||1134|||HORVU1Hr1G000090|Hv_IBSC_PGSB_r1||HORVU1Hr1G000090.4||1),DOWNSTREAM(MODIFIER||1140|||HORVU1Hr1G000090|Hv_IBSC_PGSB_r1||HORVU1Hr1G000090.7||1|WARNING_TRANSCRIPT_NO_START_CODON),DOWNSTREAM(MODIFIER||1217|||HORVU1Hr1G000090|Hv_IBSC_PGSB_r1||HORVU1Hr1G000090.6||1|WARNING_TRANSCRIPT_NO_STAR…
		JHI-Hv50k-2016-256	1H	274187						267516	271686	HORVU1Hr1G000090	HORVU1Hr1G000090.3	Receptor-like protein kinase	Hordeum vulgare subsp. vulgare mRNA for predicted protein, complete cds, clone: NIASHv2035E09	validated	DOWNSTREAM(MODIFIER||2318|||HORVU1Hr1G000090|Hv_IBSC_PGSB_r1||HORVU1Hr1G000090.5||1),DOWNSTREAM(MODIFIER||2331|||HORVU1Hr1G000090|Hv_IBSC_PGSB_r1||HORVU1Hr1G000090.4||1),DOWNSTREAM(MODIFIER||2337|||HORVU1Hr1G000090|Hv_IBSC_PGSB_r1||HORVU1Hr1G000090.7||1|WARNING_TRANSCRIPT_NO_START_CODON),DOWNSTREAM(MODIFIER||2414|||HORVU1Hr1G000090|Hv_IBSC_PGSB_r1||HORVU1Hr1G000090.6||1|WARNING_TRANSCRIPT_NO_STAR…
		JHI-Hv50k-2016-270	1H	277230						277245	280322	HORVU1Hr1G000120	HORVU1Hr1G000120.4	Cytochrome P450 superfamily protein	Hordeum vulgare subsp. vulgare mRNA for predicted protein, complete cds, clone: NIASHv1004F15	validated	DOWNSTREAM(MODIFIER||15|||HORVU1Hr1G000120|Hv_IBSC_PGSB_r1||HORVU1Hr1G000120.4||1|WARNING_TRANSCRIPT_INCOMPLETE),DOWNSTREAM(MODIFIER||1643|||HORVU1Hr1G000120|Hv_IBSC_PGSB_r1||HORVU1Hr1G000120.9||1|WARNING_TRANSCRIPT_NO_START_CODON),DOWNSTREAM(MODIFIER||189|||HORVU1Hr1G000120|Hv_IBSC_PGSB_r1||HORVU1Hr1G000120.7||1),DOWNSTREAM(MODIFIER||2552|||HORVU1Hr1G000120|Hv_IBSC_PGSB_r1||HORVU1Hr1G000120.10||…
		JHI-Hv50k-2016-273	1H	277479						277245	280322	HORVU1Hr1G000120	HORVU1Hr1G000120.4	Cytochrome P450 superfamily protein	Hordeum vulgare subsp. vulgare mRNA for predicted protein, complete cds, clone: NIASHv1004F15	validated	DOWNSTREAM(MODIFIER||1394|||HORVU1Hr1G000120|Hv_IBSC_PGSB_r1||HORVU1Hr1G000120.9||1|WARNING_TRANSCRIPT_NO_START_CODON),DOWNSTREAM(MODIFIER||2303|||HORVU1Hr1G000120|Hv_IBSC_PGSB_r1||HORVU1Hr1G000120.10||1),DOWNSTREAM(MODIFIER||434|||HORVU1Hr1G000120|Hv_IBSC_PGSB_r1||HORVU1Hr1G000120.8||1|WARNING_TRANSCRIPT_INCOMPLETE),UPSTREAM(MODIFIER||1852|||HORVU1Hr1G000110|Hv_IBSC_PGSB_r1||HORVU1Hr1G000110.2||…
		JHI-Hv50k-2016-284	1H	278305						277245	280322	HORVU1Hr1G000120	HORVU1Hr1G000120.4	Cytochrome P450 superfamily protein	Hordeum vulgare subsp. vulgare mRNA for predicted protein, complete cds, clone: NIASHv1004F15	validated	DOWNSTREAM(MODIFIER||1477|||HORVU1Hr1G000120|Hv_IBSC_PGSB_r1||HORVU1Hr1G000120.10||1),DOWNSTREAM(MODIFIER||568|||HORVU1Hr1G000120|Hv_IBSC_PGSB_r1||HORVU1Hr1G000120.9||1|WARNING_TRANSCRIPT_NO_START_CODON),NON_SYNONYMOUS_CODING(MODERATE|MISSENSE|agC/agA|S208R||HORVU1Hr1G000120|Hv_IBSC_PGSB_r1||HORVU1Hr1G000120.3|4|1|WARNING_TRANSCRIPT_INCOMPLETE),NON_SYNONYMOUS_CODING(MODERATE|MISSENSE|gCg/gAg|A101…
		SCRI_RS_227491	1H	289719	1H	0	LD			289231	294985	HORVU1Hr1G000140	HORVU1Hr1G000140.1	Phospholipid-transporting ATPase 10	PREDICTED: Aegilops tauschii subsp. tauschii putative phospholipid-transporting ATPase 9 (LOC109734564), mRNA	validated	EFF=DOWNSTREAM(MODIFIER||574|||HORVU1Hr1G000140|Hv_IBSC_PGSB_r1||HORVU1Hr1G000140.6||1|WARNING_TRANSCRIPT_NO_START_CODON),NON_SYNONYMOUS_CODING(MODERATE|MISSENSE|Aca/Gca|T1038A||HORVU1Hr1G000140|Hv_IBSC_PGSB_r1||HORVU1Hr1G000140.2|12|1|WARNING_TRANSCRIPT_INCOMPLETE),NON_SYNONYMOUS_CODING(MODERATE|MISSENSE|Aca/Gca|T1223A||HORVU1Hr1G000140|Hv_IBSC_PGSB_r1||HORVU1Hr1G000140.1|11|1|WARNING_TRANSCRIPT…
		SCRI_RS_149838	1H	290995	1H	0	LD			289231	294985	HORVU1Hr1G000140	HORVU1Hr1G000140.1	Phospholipid-transporting ATPase 10	PREDICTED: Setaria italica phospholipid-transporting ATPase 10 (LOC101774280), mRNA	validated	EFF=SYNONYMOUS_CODING(LOW|SILENT|ggG/ggA|G716||HORVU1Hr1G000140|Hv_IBSC_PGSB_r1||HORVU1Hr1G000140.2|9|1|WARNING_TRANSCRIPT_INCOMPLETE),SYNONYMOUS_CODING(LOW|SILENT|ggG/ggA|G749||HORVU1Hr1G000140|Hv_IBSC_PGSB_r1||HORVU1Hr1G000140.6|8|1|WARNING_TRANSCRIPT_NO_START_CODON),SYNONYMOUS_CODING(LOW|SILENT|ggG/ggA|G901||HORVU1Hr1G000140|Hv_IBSC_PGSB_r1||HORVU1Hr1G000140.1|8|1|WARNING_TRANSCRIPT_INCOMPLETE…
		JHI-Hv50k-2016-342	1H	291058						289231	294985	HORVU1Hr1G000140	HORVU1Hr1G000140.1	Phospholipid-transporting ATPase 10	PREDICTED: Setaria italica phospholipid-transporting ATPase 10 (LOC101774280), mRNA	validated	SYNONYMOUS_CODING(LOW|SILENT|acG/acA|T695||HORVU1Hr1G000140|Hv_IBSC_PGSB_r1||HORVU1Hr1G000140.2|9|1|WARNING_TRANSCRIPT_INCOMPLETE),SYNONYMOUS_CODING(LOW|SILENT|acG/acA|T728||HORVU1Hr1G000140|Hv_IBSC_PGSB_r1||HORVU1Hr1G000140.6|8|1|WARNING_TRANSCRIPT_NO_START_CODON),SYNONYMOUS_CODING(LOW|SILENT|acG/acA|T880||HORVU1Hr1G000140|Hv_IBSC_PGSB_r1||HORVU1Hr1G000140.1|8|1|WARNING_TRANSCRIPT_INCOMPLETE),SY…
		JHI-Hv50k-2016-343	1H	291116						289231	294985	HORVU1Hr1G000140	HORVU1Hr1G000140.1	Phospholipid-transporting ATPase 10	NA	validated	INTRON(MODIFIER|||||HORVU1Hr1G000140|Hv_IBSC_PGSB_r1||HORVU1Hr1G000140.1|7|1|WARNING_TRANSCRIPT_INCOMPLETE),INTRON(MODIFIER|||||HORVU1Hr1G000140|Hv_IBSC_PGSB_r1||HORVU1Hr1G000140.2|8|1|WARNING_TRANSCRIPT_INCOMPLETE),INTRON(MODIFIER|||||HORVU1Hr1G000140|Hv_IBSC_PGSB_r1||HORVU1Hr1G000140.3|6|1|WARNING_TRANSCRIPT_NO_START_CODON),INTRON(MODIFIER|||||HORVU1Hr1G000140|Hv_IBSC_PGSB_r1||HORVU1Hr1G000140.…
		JHI-Hv50k-2016-358	1H	291655						289231	294985	HORVU1Hr1G000140	HORVU1Hr1G000140.1	Phospholipid-transporting ATPase 10	PREDICTED: Brachypodium distachyon putative phospholipid-transporting ATPase 9 (LOC100833680), mRNA	validated	INTRON(MODIFIER|||||HORVU1Hr1G000140|Hv_IBSC_PGSB_r1||HORVU1Hr1G000140.1|5|1|WARNING_TRANSCRIPT_INCOMPLETE),INTRON(MODIFIER|||||HORVU1Hr1G000140|Hv_IBSC_PGSB_r1||HORVU1Hr1G000140.2|6|1|WARNING_TRANSCRIPT_INCOMPLETE),INTRON(MODIFIER|||||HORVU1Hr1G000140|Hv_IBSC_PGSB_r1||HORVU1Hr1G000140.4|4|1|WARNING_TRANSCRIPT_INCOMPLETE),INTRON(MODIFIER|||||HORVU1Hr1G000140|Hv_IBSC_PGSB_r1||HORVU1Hr1G000140.5|6|…
		SCRI_RS_169369	1H	294844	1H	2.6	LD			NA	NA	unknown	NA	NA	Hordeum vulgare subsp. vulgare mRNA for predicted protein, complete cds, clone: NIASHv1087C02	unvalidated	unknown
		JHI-Hv50k-2016-392	1H	474959						478777	479619	HORVU1Hr1G000170	HORVU1Hr1G000170.2	undescribed protein	Hordeum vulgare horcolin gene, complete cds	validated	DOWNSTREAM(MODIFIER||3704|||HORVU1Hr1G000170|Hv_IBSC_PGSB_r1||HORVU1Hr1G000170.1||1|WARNING_TRANSCRIPT_NO_START_CODON),DOWNSTREAM(MODIFIER||3818|||HORVU1Hr1G000170|Hv_IBSC_PGSB_r1||HORVU1Hr1G000170.2||1|WARNING_TRANSCRIPT_NO_START_CODON),INTERGENIC(MODIFIER||||||||||1),UPSTREAM(MODIFIER||224|||HORVU1Hr1G000160|Hv_IBSC_PGSB_r1||HORVU1Hr1G000160.2||1),UPSTREAM(MODIFIER||67|||HORVU1Hr1G000160|Hv_IBS…
		SCRI_RS_138156	1H	475320	n/a	n/a	n/a	n/a	n/a	NA	NA	unknown	NA	NA	Hordeum vulgare horcolin gene, complete cds	unvalidated	unknown
		JHI-Hv50k-2016-408	1H	475334						478777	479619	HORVU1Hr1G000170	HORVU1Hr1G000170.2	undescribed protein	Hordeum vulgare subsp. vulgare horcolin mRNA, complete cds	validated	DOWNSTREAM(MODIFIER||3329|||HORVU1Hr1G000170|Hv_IBSC_PGSB_r1||HORVU1Hr1G000170.1||1|WARNING_TRANSCRIPT_NO_START_CODON),DOWNSTREAM(MODIFIER||3443|||HORVU1Hr1G000170|Hv_IBSC_PGSB_r1||HORVU1Hr1G000170.2||1|WARNING_TRANSCRIPT_NO_START_CODON),NON_SYNONYMOUS_CODING(MODERATE|MISSENSE|cGt/cAt|R26H||HORVU1Hr1G000160|Hv_IBSC_PGSB_r1||HORVU1Hr1G000160.1|2|1),NON_SYNONYMOUS_CODING(MODERATE|MISSENSE|cGt/cAt|R…
		JHI-Hv50k-2016-449	1H	478524						478777	479619	HORVU1Hr1G000170	HORVU1Hr1G000170.2	undescribed protein	NA	validated	DOWNSTREAM(MODIFIER||139|||HORVU1Hr1G000170|Hv_IBSC_PGSB_r1||HORVU1Hr1G000170.1||1|WARNING_TRANSCRIPT_NO_START_CODON),DOWNSTREAM(MODIFIER||2389|||HORVU1Hr1G000160|Hv_IBSC_PGSB_r1||HORVU1Hr1G000160.1||1),DOWNSTREAM(MODIFIER||253|||HORVU1Hr1G000170|Hv_IBSC_PGSB_r1||HORVU1Hr1G000170.2||1|WARNING_TRANSCRIPT_NO_START_CODON),DOWNSTREAM(MODIFIER||2669|||HORVU1Hr1G000160|Hv_IBSC_PGSB_r1||HORVU1Hr1G000160…
		7174-365	1H	479172						475183	475855	HORVU1Hr1G000160	HORVU1Hr1G000160.2	jacalin-related lectin 31	Hordeum vulgare subsp. vulgare cDNA clone: FLbaf120b19, mRNA sequence	validated	EFF=DOWNSTREAM(MODIFIER||3037|||HORVU1Hr1G000160|Hv_IBSC_PGSB_r1||HORVU1Hr1G000160.1||1),DOWNSTREAM(MODIFIER||3317|||HORVU1Hr1G000160|Hv_IBSC_PGSB_r1||HORVU1Hr1G000160.2||1),UTR_3_PRIME(MODIFIER||65|||HORVU1Hr1G000170|Hv_IBSC_PGSB_r1||HORVU1Hr1G000170.1|1|1|WARNING_TRANSCRIPT_NO_START_CODON),UTR_3_PRIME(MODIFIER||65|||HORVU1Hr1G000170|Hv_IBSC_PGSB_r1||HORVU1Hr1G000170.2|2|1|WARNING_TRANSCRIPT_NO_…
		JHI-Hv50k-2016-468	1H	479694						475183	475855	HORVU1Hr1G000160	HORVU1Hr1G000160.2	jacalin-related lectin 31	NA	validated	DOWNSTREAM(MODIFIER||3559|||HORVU1Hr1G000160|Hv_IBSC_PGSB_r1||HORVU1Hr1G000160.1||1),DOWNSTREAM(MODIFIER||3839|||HORVU1Hr1G000160|Hv_IBSC_PGSB_r1||HORVU1Hr1G000160.2||1),INTERGENIC(MODIFIER||||||||||1),UPSTREAM(MODIFIER||145|||HORVU1Hr1G000170|Hv_IBSC_PGSB_r1||HORVU1Hr1G000170.1||1|WARNING_TRANSCRIPT_NO_START_CODON),UPSTREAM(MODIFIER||75|||HORVU1Hr1G000170|Hv_IBSC_PGSB_r1||HORVU1Hr1G000170.2||1|W…
		JHI-Hv50k-2016-498	1H	519852						514755	520272	HORVU1Hr1G000190	HORVU1Hr1G000190.3	Fatty acyl-CoA reductase 1	NA	validated	INTRON(MODIFIER|||||HORVU1Hr1G000190|Hv_IBSC_PGSB_r1||HORVU1Hr1G000190.2|2|1),INTRON(MODIFIER|||||HORVU1Hr1G000190|Hv_IBSC_PGSB_r1||HORVU1Hr1G000190.3|2|1|WARNING_TRANSCRIPT_INCOMPLETE),INTRON(MODIFIER|||||HORVU1Hr1G000190|Hv_IBSC_PGSB_r1||HORVU1Hr1G000190.4|2|1|WARNING_TRANSCRIPT_INCOMPLETE),INTRON(MODIFIER|||||HORVU1Hr1G000190|Hv_IBSC_PGSB_r1||HORVU1Hr1G000190.5|2|1),INTRON(MODIFIER|||||HORVU1H…
		JHI-Hv50k-2016-721	1H	944856						NA	NA	HORVU1Hr1G000280	NA	NA	Hordeum vulgare subsp. vulgare mRNA for predicted protein, complete cds, clone: NIASHv3051L22	validated	DOWNSTREAM(MODIFIER||1817|||HORVU1Hr1G000280|Hv_IBSC_PGSB_r1||HORVU1Hr1G000280.1||1),NON_SYNONYMOUS_CODING(MODERATE|MISSENSE|cGa/cAa|R101Q||HORVU1Hr1G000270|Hv_IBSC_PGSB_r1||HORVU1Hr1G000270.10|4|1|WARNING_TRANSCRIPT_NO_START_CODON),NON_SYNONYMOUS_CODING(MODERATE|MISSENSE|cGa/cAa|R116Q||HORVU1Hr1G000270|Hv_IBSC_PGSB_r1||HORVU1Hr1G000270.8|4|1|WARNING_TRANSCRIPT_NO_START_CODON),NON_SYNONYMOUS_CODI…
		JHI-Hv50k-2016-722	1H	944929						NA	NA	HORVU1Hr1G000280	NA	NA	Hordeum vulgare subsp. vulgare mRNA for predicted protein, complete cds, clone: NIASHv3051L22	validated	DOWNSTREAM(MODIFIER||1744|||HORVU1Hr1G000280|Hv_IBSC_PGSB_r1||HORVU1Hr1G000280.1||1),SYNONYMOUS_CODING(LOW|SILENT|tcG/tcA|S115||HORVU1Hr1G000270|Hv_IBSC_PGSB_r1||HORVU1Hr1G000270.11|4|1|WARNING_TRANSCRIPT_NO_START_CODON),SYNONYMOUS_CODING(LOW|SILENT|tcG/tcA|S125||HORVU1Hr1G000270|Hv_IBSC_PGSB_r1||HORVU1Hr1G000270.10|4|1|WARNING_TRANSCRIPT_NO_START_CODON),SYNONYMOUS_CODING(LOW|SILENT|tcG/tcA|S140|…
		JHI-Hv50k-2016-745	1H	946031						NA	NA	HORVU1Hr1G000280	NA	NA	PREDICTED: Aegilops tauschii subsp. tauschii glycosyltransferase-like At2g41451 (LOC109734560), mRNA	validated	DOWNSTREAM(MODIFIER||642|||HORVU1Hr1G000280|Hv_IBSC_PGSB_r1||HORVU1Hr1G000280.1||1),NON_SYNONYMOUS_CODING(MODERATE|MISSENSE|Att/Gtt|I100V||HORVU1Hr1G000270|Hv_IBSC_PGSB_r1||HORVU1Hr1G000270.12|3|1),NON_SYNONYMOUS_CODING(MODERATE|MISSENSE|Att/Gtt|I211V||HORVU1Hr1G000270|Hv_IBSC_PGSB_r1||HORVU1Hr1G000270.4|7|1|WARNING_TRANSCRIPT_NO_START_CODON),NON_SYNONYMOUS_CODING(MODERATE|MISSENSE|Att/Gtt|I229V|…
		JHI-Hv50k-2016-752	1H	946524						NA	NA	HORVU1Hr1G000280	NA	NA	Oryza sativa Japonica Group cDNA clone:001-020-E03, full insert sequence	validated	DOWNSTREAM(MODIFIER||149|||HORVU1Hr1G000280|Hv_IBSC_PGSB_r1||HORVU1Hr1G000280.1||1),SPLICE_SITE_REGION(LOW|||||HORVU1Hr1G000270|Hv_IBSC_PGSB_r1||HORVU1Hr1G000270.10|8|1|WARNING_TRANSCRIPT_NO_START_CODON),SPLICE_SITE_REGION(LOW|||||HORVU1Hr1G000270|Hv_IBSC_PGSB_r1||HORVU1Hr1G000270.12|5|1),SPLICE_SITE_REGION(LOW|||||HORVU1Hr1G000270|Hv_IBSC_PGSB_r1||HORVU1Hr1G000270.1|9|1|WARNING_TRANSCRIPT_NO_STA…
		JHI-Hv50k-2016-786	1H	969026						968320	979886	HORVU1Hr1G000290	HORVU1Hr1G000290.3	Paired amphipathic helix protein Sin3-like 4	PREDICTED: Aegilops tauschii subsp. tauschii paired amphipathic helix protein Sin3-like 4 (LOC109734562), mRNA	validated	SYNONYMOUS_CODING(LOW|SILENT|gcA/gcC|A104||HORVU1Hr1G000290|Hv_IBSC_PGSB_r1||HORVU1Hr1G000290.12|2|1),SYNONYMOUS_CODING(LOW|SILENT|gcA/gcC|A104||HORVU1Hr1G000290|Hv_IBSC_PGSB_r1||HORVU1Hr1G000290.1|2|1),SYNONYMOUS_CODING(LOW|SILENT|gcA/gcC|A104||HORVU1Hr1G000290|Hv_IBSC_PGSB_r1||HORVU1Hr1G000290.3|2|1),SYNONYMOUS_CODING(LOW|SILENT|gcA/gcC|A104||HORVU1Hr1G000290|Hv_IBSC_PGSB_r1||HORVU1Hr1G000290.5…
		JHI-Hv50k-2016-823	1H	970232						968320	979886	HORVU1Hr1G000290	HORVU1Hr1G000290.3	Paired amphipathic helix protein Sin3-like 4	PREDICTED: Aegilops tauschii subsp. tauschii paired amphipathic helix protein Sin3-like 4 (LOC109734562), mRNA	validated	START_GAINED(LOW|||||HORVU1Hr1G000290|Hv_IBSC_PGSB_r1||HORVU1Hr1G000290.11|4|1),START_GAINED(LOW|||||HORVU1Hr1G000290|Hv_IBSC_PGSB_r1||HORVU1Hr1G000290.2|4|1),START_GAINED(LOW|||||HORVU1Hr1G000290|Hv_IBSC_PGSB_r1||HORVU1Hr1G000290.4|4|1),START_GAINED(LOW|||||HORVU1Hr1G000290|Hv_IBSC_PGSB_r1||HORVU1Hr1G000290.6|4|1),START_GAINED(LOW|||||HORVU1Hr1G000290|Hv_IBSC_PGSB_r1||HORVU1Hr1G000290.8|4|1),SYN…
		JHI-Hv50k-2016-847	1H	971623						968320	979886	HORVU1Hr1G000290	HORVU1Hr1G000290.3	Paired amphipathic helix protein Sin3-like 4	PREDICTED: Cicer arietinum paired amphipathic helix protein Sin3-like 4 (LOC101493694), transcript variant X1, mRNA	validated	SYNONYMOUS_CODING(LOW|SILENT|caG/caA|Q139||HORVU1Hr1G000290|Hv_IBSC_PGSB_r1||HORVU1Hr1G000290.6|9|1),SYNONYMOUS_CODING(LOW|SILENT|caG/caA|Q153||HORVU1Hr1G000290|Hv_IBSC_PGSB_r1||HORVU1Hr1G000290.11|9|1),SYNONYMOUS_CODING(LOW|SILENT|caG/caA|Q153||HORVU1Hr1G000290|Hv_IBSC_PGSB_r1||HORVU1Hr1G000290.8|10|1),SYNONYMOUS_CODING(LOW|SILENT|caG/caA|Q176||HORVU1Hr1G000290|Hv_IBSC_PGSB_r1||HORVU1Hr1G000290.…
		JHI-Hv50k-2016-872	1H	973064						968320	979886	HORVU1Hr1G000290	HORVU1Hr1G000290.3	Paired amphipathic helix protein Sin3-like 4	NA	validated	INTRON(MODIFIER|||||HORVU1Hr1G000290|Hv_IBSC_PGSB_r1||HORVU1Hr1G000290.10|10|1|WARNING_TRANSCRIPT_NO_START_CODON),INTRON(MODIFIER|||||HORVU1Hr1G000290|Hv_IBSC_PGSB_r1||HORVU1Hr1G000290.11|10|1),INTRON(MODIFIER|||||HORVU1Hr1G000290|Hv_IBSC_PGSB_r1||HORVU1Hr1G000290.12|10|1),INTRON(MODIFIER|||||HORVU1Hr1G000290|Hv_IBSC_PGSB_r1||HORVU1Hr1G000290.13|10|1),INTRON(MODIFIER|||||HORVU1Hr1G000290|Hv_IBSC_…
		JHI-Hv50k-2016-877	1H	973769						968320	979886	HORVU1Hr1G000290	HORVU1Hr1G000290.3	Paired amphipathic helix protein Sin3-like 4	PREDICTED: Aegilops tauschii subsp. tauschii paired amphipathic helix protein Sin3-like 4 (LOC109734562), mRNA	validated	INTRON(MODIFIER|||||HORVU1Hr1G000290|Hv_IBSC_PGSB_r1||HORVU1Hr1G000290.18|1|1|WARNING_TRANSCRIPT_NO_START_CODON),NON_SYNONYMOUS_CODING(MODERATE|MISSENSE|tCg/tTg|S242L||HORVU1Hr1G000290|Hv_IBSC_PGSB_r1||HORVU1Hr1G000290.2|11|1),NON_SYNONYMOUS_CODING(MODERATE|MISSENSE|tCg/tTg|S242L||HORVU1Hr1G000290|Hv_IBSC_PGSB_r1||HORVU1Hr1G000290.4|12|1),NON_SYNONYMOUS_CODING(MODERATE|MISSENSE|tCg/tTg|S376L||HOR…
		12_30969	1H	977915	1H	0	MxB	1H	0.21	968320	979886	HORVU1Hr1G000290	HORVU1Hr1G000290.3	Paired amphipathic helix protein Sin3-like 4	NA	validated	EFF=DOWNSTREAM(MODIFIER||3483|||HORVU1Hr1G000290|Hv_IBSC_PGSB_r1||HORVU1Hr1G000290.1||1),INTRON(MODIFIER|||||HORVU1Hr1G000290|Hv_IBSC_PGSB_r1||HORVU1Hr1G000290.10|17|1|WARNING_TRANSCRIPT_NO_START_CODON),INTRON(MODIFIER|||||HORVU1Hr1G000290|Hv_IBSC_PGSB_r1||HORVU1Hr1G000290.11|16|1),INTRON(MODIFIER|||||HORVU1Hr1G000290|Hv_IBSC_PGSB_r1||HORVU1Hr1G000290.12|16|1),INTRON(MODIFIER|||||HORVU1Hr1G000290…
		12_30968	1H	978018				1H	0.21	968320	979886	HORVU1Hr1G000290	HORVU1Hr1G000290.3	Paired amphipathic helix protein Sin3-like 4	PREDICTED: Brachypodium distachyon paired amphipathic helix protein Sin3-like 3 (LOC100824976), mRNA	validated	EFF=DOWNSTREAM(MODIFIER||3586|||HORVU1Hr1G000290|Hv_IBSC_PGSB_r1||HORVU1Hr1G000290.1||1),SYNONYMOUS_CODING(LOW|SILENT|tcC/tcG|S1156||HORVU1Hr1G000290|Hv_IBSC_PGSB_r1||HORVU1Hr1G000290.12|17|1),SYNONYMOUS_CODING(LOW|SILENT|tcC/tcG|S1156||HORVU1Hr1G000290|Hv_IBSC_PGSB_r1||HORVU1Hr1G000290.3|17|1),SYNONYMOUS_CODING(LOW|SILENT|tcC/tcG|S389||HORVU1Hr1G000290|Hv_IBSC_PGSB_r1||HORVU1Hr1G000290.16|13|1),…
		JHI-Hv50k-2016-912	1H	978899						968320	979886	HORVU1Hr1G000290	HORVU1Hr1G000290.3	Paired amphipathic helix protein Sin3-like 4	NA	validated	DOWNSTREAM(MODIFIER||224|||HORVU1Hr1G000290|Hv_IBSC_PGSB_r1||HORVU1Hr1G000290.9||1),DOWNSTREAM(MODIFIER||37|||HORVU1Hr1G000290|Hv_IBSC_PGSB_r1||HORVU1Hr1G000290.15||1),DOWNSTREAM(MODIFIER||4467|||HORVU1Hr1G000290|Hv_IBSC_PGSB_r1||HORVU1Hr1G000290.1||1),DOWNSTREAM(MODIFIER||46|||HORVU1Hr1G000290|Hv_IBSC_PGSB_r1||HORVU1Hr1G000290.14||1),DOWNSTREAM(MODIFIER||46|||HORVU1Hr1G000290|Hv_IBSC_PGSB_r1||HO…
		8670-388	1H	979435						968320	979886	HORVU1Hr1G000290	HORVU1Hr1G000290.3	Paired amphipathic helix protein Sin3-like 4	Hordeum vulgare subsp. vulgare mRNA for predicted protein, partial cds, clone: NIASHv3137H17	validated	EFF=DOWNSTREAM(MODIFIER||1054|||HORVU1Hr1G000290|Hv_IBSC_PGSB_r1||HORVU1Hr1G000290.10||1|WARNING_TRANSCRIPT_NO_START_CODON),DOWNSTREAM(MODIFIER||1332|||HORVU1Hr1G000290|Hv_IBSC_PGSB_r1||HORVU1Hr1G000290.4||1),DOWNSTREAM(MODIFIER||276|||HORVU1Hr1G000290|Hv_IBSC_PGSB_r1||HORVU1Hr1G000290.11||1),DOWNSTREAM(MODIFIER||276|||HORVU1Hr1G000290|Hv_IBSC_PGSB_r1||HORVU1Hr1G000290.12||1),DOWNSTREAM(MODIFIER|…
		SCRI_RS_120053	1H	1025257	1H	0.2	MxB	1H	0.21	NA	NA	unknown	NA	NA	Aegilops tauschii chromosome 1Ds prolamin gene locus, complete sequence	unvalidated	unknown
		SCRI_RS_120059	1H	1025718	1H	0.2	MxB	1H	0.21	1025176	1025980	HORVU1Hr1G000310	HORVU1Hr1G000310.1	SNF1 protein kinase subunit beta-3	Aegilops tauschii chromosome 1Ds prolamin gene locus, complete sequence	validated	EFF=UTR_3_PRIME(MODIFIER||62|||HORVU1Hr1G000310|Hv_IBSC_PGSB_r1||HORVU1Hr1G000310.1|2|1|WARNING_TRANSCRIPT_NO_START_CODON),UTR_5_PRIME(MODIFIER||41|||HORVU1Hr1G000300|Hv_IBSC_PGSB_r1||HORVU1Hr1G000300.1|1|1)
		JHI-Hv50k-2016-1197	1H	1271616						1274111	1276132	HORVU1Hr1G000430	HORVU1Hr1G000430.4	Chalcone--flavonone isomerase 1B-1	NA	validated	DOWNSTREAM(MODIFIER||2377|||HORVU1Hr1G000430|Hv_IBSC_PGSB_r1||HORVU1Hr1G000430.1||1),DOWNSTREAM(MODIFIER||2451|||HORVU1Hr1G000430|Hv_IBSC_PGSB_r1||HORVU1Hr1G000430.2||1),DOWNSTREAM(MODIFIER||2451|||HORVU1Hr1G000430|Hv_IBSC_PGSB_r1||HORVU1Hr1G000430.3||1|WARNING_TRANSCRIPT_NO_START_CODON),DOWNSTREAM(MODIFIER||2495|||HORVU1Hr1G000430|Hv_IBSC_PGSB_r1||HORVU1Hr1G000430.4||1|WARNING_TRANSCRIPT_NO_STAR…
		JHI-Hv50k-2016-1198	1H	1271686						1274111	1276132	HORVU1Hr1G000430	HORVU1Hr1G000430.4	Chalcone--flavonone isomerase 1B-1	NA	validated	DOWNSTREAM(MODIFIER||2307|||HORVU1Hr1G000430|Hv_IBSC_PGSB_r1||HORVU1Hr1G000430.1||1),DOWNSTREAM(MODIFIER||2381|||HORVU1Hr1G000430|Hv_IBSC_PGSB_r1||HORVU1Hr1G000430.2||1),DOWNSTREAM(MODIFIER||2381|||HORVU1Hr1G000430|Hv_IBSC_PGSB_r1||HORVU1Hr1G000430.3||1|WARNING_TRANSCRIPT_NO_START_CODON),DOWNSTREAM(MODIFIER||2425|||HORVU1Hr1G000430|Hv_IBSC_PGSB_r1||HORVU1Hr1G000430.4||1|WARNING_TRANSCRIPT_NO_STAR…
		JHI-Hv50k-2016-1218	1H	1274141						1274111	1276132	HORVU1Hr1G000430	HORVU1Hr1G000430.4	Chalcone--flavonone isomerase 1B-1	Hordeum vulgare subsp. vulgare mRNA for predicted protein, complete cds, clone: NIASHv1009J21	validated	DOWNSTREAM(MODIFIER||115|||HORVU1Hr1G000430|Hv_IBSC_PGSB_r1||HORVU1Hr1G000430.7||1|WARNING_TRANSCRIPT_INCOMPLETE),DOWNSTREAM(MODIFIER||129|||HORVU1Hr1G000430|Hv_IBSC_PGSB_r1||HORVU1Hr1G000430.8||1),DOWNSTREAM(MODIFIER||142|||HORVU1Hr1G000430|Hv_IBSC_PGSB_r1||HORVU1Hr1G000430.9||1|WARNING_TRANSCRIPT_NO_START_CODON),DOWNSTREAM(MODIFIER||2285|||HORVU1Hr1G000420|Hv_IBSC_PGSB_r1||HORVU1Hr1G000420.1||1…
		SCRI_RS_142714	1H	1275212	1H	0	LD	1H	0.21	NA	NA	HORVU1Hr1G000420	NA	NA	Oryza sativa (indica cultivar-group) cDNA clone:OSIGCRA130H21, full insert sequence	validated	EFF=DOWNSTREAM(MODIFIER||3356|||HORVU1Hr1G000420|Hv_IBSC_PGSB_r1||HORVU1Hr1G000420.1||1),INTRON(MODIFIER|||||HORVU1Hr1G000350|Hv_IBSC_PGSB_r1||HORVU1Hr1G000350.2|1|1),SYNONYMOUS_CODING(LOW|SILENT|agA/agG|R104||HORVU1Hr1G000430|Hv_IBSC_PGSB_r1||HORVU1Hr1G000430.3|4|1|WARNING_TRANSCRIPT_NO_START_CODON),SYNONYMOUS_CODING(LOW|SILENT|agA/agG|R115||HORVU1Hr1G000430|Hv_IBSC_PGSB_r1||HORVU1Hr1G000430.9|4…
		JHI-Hv50k-2016-1369	1H	1418837						1416159	1422031	HORVU1Hr1G000520	HORVU1Hr1G000520.5	E3 ubiquitin-protein ligase ORTHRUS 2	Aegilops tauschii chromosome 1Ds prolamin gene locus, complete sequence	validated	DOWNSTREAM(MODIFIER||2401|||HORVU1Hr1G000520|Hv_IBSC_PGSB_r1||HORVU1Hr1G000520.2||1),SYNONYMOUS_CODING(LOW|SILENT|Agg/Cgg|R102||HORVU1Hr1G000520|Hv_IBSC_PGSB_r1||HORVU1Hr1G000520.5|2|1|WARNING_TRANSCRIPT_NO_START_CODON),SYNONYMOUS_CODING(LOW|SILENT|Agg/Cgg|R104||HORVU1Hr1G000520|Hv_IBSC_PGSB_r1||HORVU1Hr1G000520.4|2|1|WARNING_TRANSCRIPT_NO_START_CODON),SYNONYMOUS_CODING(LOW|SILENT|Agg/Cgg|R107||H…
		JHI-Hv50k-2016-1377	1H	1419608						1416159	1422031	HORVU1Hr1G000520	HORVU1Hr1G000520.5	E3 ubiquitin-protein ligase ORTHRUS 2	NA	validated	DOWNSTREAM(MODIFIER||3172|||HORVU1Hr1G000520|Hv_IBSC_PGSB_r1||HORVU1Hr1G000520.2||1),INTRON(MODIFIER|||||HORVU1Hr1G000520|Hv_IBSC_PGSB_r1||HORVU1Hr1G000520.1|4|1|WARNING_TRANSCRIPT_NO_START_CODON),INTRON(MODIFIER|||||HORVU1Hr1G000520|Hv_IBSC_PGSB_r1||HORVU1Hr1G000520.3|3|1|WARNING_TRANSCRIPT_NO_START_CODON),INTRON(MODIFIER|||||HORVU1Hr1G000520|Hv_IBSC_PGSB_r1||HORVU1Hr1G000520.4|3|1|WARNING_TRANS…
		JHI-Hv50k-2016-1417	1H	1430628						1431278	1434665	HORVU1Hr1G000530	HORVU1Hr1G000530.9	Protein MEI2-like 3	NA	validated	DOWNSTREAM(MODIFIER||228|||HORVU1Hr1G000530|Hv_IBSC_PGSB_r1||HORVU1Hr1G000530.1||1),DOWNSTREAM(MODIFIER||243|||HORVU1Hr1G000530|Hv_IBSC_PGSB_r1||HORVU1Hr1G000530.2||1),DOWNSTREAM(MODIFIER||253|||HORVU1Hr1G000530|Hv_IBSC_PGSB_r1||HORVU1Hr1G000530.3||1),DOWNSTREAM(MODIFIER||267|||HORVU1Hr1G000530|Hv_IBSC_PGSB_r1||HORVU1Hr1G000530.4||1|WARNING_TRANSCRIPT_INCOMPLETE),DOWNSTREAM(MODIFIER||287|||HORVU1…
		JHI-Hv50k-2016-1422	1H	1430891						1431278	1434665	HORVU1Hr1G000530	HORVU1Hr1G000530.9	Protein MEI2-like 3	NA	validated	DOWNSTREAM(MODIFIER||24|||HORVU1Hr1G000530|Hv_IBSC_PGSB_r1||HORVU1Hr1G000530.5||1|WARNING_TRANSCRIPT_INCOMPLETE),DOWNSTREAM(MODIFIER||24|||HORVU1Hr1G000530|Hv_IBSC_PGSB_r1||HORVU1Hr1G000530.6||1|WARNING_TRANSCRIPT_INCOMPLETE),DOWNSTREAM(MODIFIER||28|||HORVU1Hr1G000530|Hv_IBSC_PGSB_r1||HORVU1Hr1G000530.7||1),DOWNSTREAM(MODIFIER||387|||HORVU1Hr1G000530|Hv_IBSC_PGSB_r1||HORVU1Hr1G000530.9||1),DOWNST…
		JHI-Hv50k-2016-1432	1H	1431699						1431278	1434665	HORVU1Hr1G000530	HORVU1Hr1G000530.9	Protein MEI2-like 3	Aegilops tauschii chromosome 1Ds prolamin gene locus, complete sequence	validated	SYNONYMOUS_CODING(LOW|SILENT|tgT/tgC|C357||HORVU1Hr1G000530|Hv_IBSC_PGSB_r1||HORVU1Hr1G000530.1|7|1),SYNONYMOUS_CODING(LOW|SILENT|tgT/tgC|C453||HORVU1Hr1G000530|Hv_IBSC_PGSB_r1||HORVU1Hr1G000530.3|7|1),SYNONYMOUS_CODING(LOW|SILENT|tgT/tgC|C536||HORVU1Hr1G000530|Hv_IBSC_PGSB_r1||HORVU1Hr1G000530.10|9|1),SYNONYMOUS_CODING(LOW|SILENT|tgT/tgC|C536||HORVU1Hr1G000530|Hv_IBSC_PGSB_r1||HORVU1Hr1G000530.2…
		6195-2137	1H	1431782						NA	NA	unknown	NA	NA	Aegilops tauschii chromosome 1Ds prolamin gene locus, complete sequence	unvalidated	unknown
		JHI-Hv50k-2016-1434	1H	1431898						1431278	1434665	HORVU1Hr1G000530	HORVU1Hr1G000530.9	Protein MEI2-like 3	NA	validated	INTRON(MODIFIER|||||HORVU1Hr1G000530|Hv_IBSC_PGSB_r1||HORVU1Hr1G000530.10|8|1),INTRON(MODIFIER|||||HORVU1Hr1G000530|Hv_IBSC_PGSB_r1||HORVU1Hr1G000530.1|6|1),INTRON(MODIFIER|||||HORVU1Hr1G000530|Hv_IBSC_PGSB_r1||HORVU1Hr1G000530.2|7|1),INTRON(MODIFIER|||||HORVU1Hr1G000530|Hv_IBSC_PGSB_r1||HORVU1Hr1G000530.3|6|1),INTRON(MODIFIER|||||HORVU1Hr1G000530|Hv_IBSC_PGSB_r1||HORVU1Hr1G000530.4|5|1|WARNING_T…
		JHI-Hv50k-2016-1545	1H	1507002						1506010	1510426	HORVU1Hr1G000550	HORVU1Hr1G000550.2	carotenoid cleavage dioxygenase 1	NA	validated	INTRON(MODIFIER|||||HORVU1Hr1G000550|Hv_IBSC_PGSB_r1||HORVU1Hr1G000550.1|4|1|WARNING_TRANSCRIPT_NO_START_CODON),INTRON(MODIFIER|||||HORVU1Hr1G000550|Hv_IBSC_PGSB_r1||HORVU1Hr1G000550.2|8|1|WARNING_TRANSCRIPT_NO_START_CODON),INTRON(MODIFIER|||||HORVU1Hr1G000550|Hv_IBSC_PGSB_r1||HORVU1Hr1G000550.3|7|1|WARNING_TRANSCRIPT_NO_START_CODON),INTRON(MODIFIER|||||HORVU1Hr1G000550|Hv_IBSC_PGSB_r1||HORVU1Hr1…
		5514-472	1H	1546179						1543948	1544865	HORVU1Hr1G000590	HORVU1Hr1G000590.2	APOLLO	Aegilops tauschii chromosome 1Ds prolamin gene locus, complete sequence	validated	EFF=DOWNSTREAM(MODIFIER||1077|||HORVU1Hr1G000590|Hv_IBSC_PGSB_r1||HORVU1Hr1G000590.3||1|WARNING_TRANSCRIPT_NO_START_CODON),DOWNSTREAM(MODIFIER||1314|||HORVU1Hr1G000590|Hv_IBSC_PGSB_r1||HORVU1Hr1G000590.2||1),DOWNSTREAM(MODIFIER||1968|||HORVU1Hr1G000590|Hv_IBSC_PGSB_r1||HORVU1Hr1G000590.1||1),DOWNSTREAM(MODIFIER||527|||HORVU1Hr1G000590|Hv_IBSC_PGSB_r1||HORVU1Hr1G000590.4||1),DOWNSTREAM(MODIFIER||5…
		JHI-Hv50k-2016-1677	1H	1546310						1543948	1544865	HORVU1Hr1G000590	HORVU1Hr1G000590.2	APOLLO	Triticum aestivum mRNA, clone: tplb0016b14, cultivar Chinese Spring	validated	DOWNSTREAM(MODIFIER||1208|||HORVU1Hr1G000590|Hv_IBSC_PGSB_r1||HORVU1Hr1G000590.3||1|WARNING_TRANSCRIPT_NO_START_CODON),DOWNSTREAM(MODIFIER||1445|||HORVU1Hr1G000590|Hv_IBSC_PGSB_r1||HORVU1Hr1G000590.2||1),DOWNSTREAM(MODIFIER||2099|||HORVU1Hr1G000590|Hv_IBSC_PGSB_r1||HORVU1Hr1G000590.1||1),DOWNSTREAM(MODIFIER||418|||HORVU1Hr1G000600|Hv_IBSC_PGSB_r1||HORVU1Hr1G000600.6||1|WARNING_TRANSCRIPT_INCOMPLE…
		JHI-Hv50k-2016-1679	1H	1546526						1543948	1544865	HORVU1Hr1G000590	HORVU1Hr1G000590.2	APOLLO	Aegilops tauschii chromosome 1Ds prolamin gene locus, complete sequence	validated	DOWNSTREAM(MODIFIER||1424|||HORVU1Hr1G000590|Hv_IBSC_PGSB_r1||HORVU1Hr1G000590.3||1|WARNING_TRANSCRIPT_NO_START_CODON),DOWNSTREAM(MODIFIER||1661|||HORVU1Hr1G000590|Hv_IBSC_PGSB_r1||HORVU1Hr1G000590.2||1),DOWNSTREAM(MODIFIER||202|||HORVU1Hr1G000600|Hv_IBSC_PGSB_r1||HORVU1Hr1G000600.6||1|WARNING_TRANSCRIPT_INCOMPLETE),DOWNSTREAM(MODIFIER||2315|||HORVU1Hr1G000590|Hv_IBSC_PGSB_r1||HORVU1Hr1G000590.1|…
		JHI-Hv50k-2016-1691	1H	1546970						1543948	1544865	HORVU1Hr1G000590	HORVU1Hr1G000590.2	APOLLO	NA	validated	DOWNSTREAM(MODIFIER||1318|||HORVU1Hr1G000590|Hv_IBSC_PGSB_r1||HORVU1Hr1G000590.4||1),DOWNSTREAM(MODIFIER||1868|||HORVU1Hr1G000590|Hv_IBSC_PGSB_r1||HORVU1Hr1G000590.3||1|WARNING_TRANSCRIPT_NO_START_CODON),DOWNSTREAM(MODIFIER||2105|||HORVU1Hr1G000590|Hv_IBSC_PGSB_r1||HORVU1Hr1G000590.2||1),DOWNSTREAM(MODIFIER||2759|||HORVU1Hr1G000590|Hv_IBSC_PGSB_r1||HORVU1Hr1G000590.1||1),INTRON(MODIFIER|||||HORVU…
		12_30715	1H	1562127				1H	3.19	1561757	1567729	HORVU1Hr1G000620	HORVU1Hr1G000620.2	Transcription initiation factor TFIID subunit 6	Aegilops tauschii chromosome 1Ds prolamin gene locus, complete sequence	validated	EFF=DOWNSTREAM(MODIFIER||18|||HORVU1Hr1G000620|Hv_IBSC_PGSB_r1||HORVU1Hr1G000620.11||1|WARNING_TRANSCRIPT_NO_START_CODON),UPSTREAM(MODIFIER||4804|||HORVU1Hr1G000630|Hv_IBSC_PGSB_r1||HORVU1Hr1G000630.1||1|WARNING_TRANSCRIPT_NO_START_CODON),UTR_3_PRIME(MODIFIER||18|||HORVU1Hr1G000620|Hv_IBSC_PGSB_r1||HORVU1Hr1G000620.10|11|1|WARNING_TRANSCRIPT_INCOMPLETE),UTR_3_PRIME(MODIFIER||18|||HORVU1Hr1G000620…
		JHI-Hv50k-2016-1755	1H	1564263						1561757	1567729	HORVU1Hr1G000620	HORVU1Hr1G000620.2	Transcription initiation factor TFIID subunit 6	Aegilops tauschii chromosome 1Ds prolamin gene locus, complete sequence	validated	INTRON(MODIFIER|||||HORVU1Hr1G000620|Hv_IBSC_PGSB_r1||HORVU1Hr1G000620.10|6|1|WARNING_TRANSCRIPT_INCOMPLETE),INTRON(MODIFIER|||||HORVU1Hr1G000620|Hv_IBSC_PGSB_r1||HORVU1Hr1G000620.11|4|1|WARNING_TRANSCRIPT_NO_START_CODON),INTRON(MODIFIER|||||HORVU1Hr1G000620|Hv_IBSC_PGSB_r1||HORVU1Hr1G000620.1|6|1|WARNING_TRANSCRIPT_INCOMPLETE),INTRON(MODIFIER|||||HORVU1Hr1G000620|Hv_IBSC_PGSB_r1||HORVU1Hr1G00062…
		JHI-Hv50k-2016-1863	1H	1746993						1746603	1747457	HORVU1Hr1G000680	HORVU1Hr1G000680.1	Gamma-gliadin B	Hordeum vulgare gamma-2hor gene for putative gamma 2 hordein	validated	SYNONYMOUS_CODING(LOW|SILENT|caA/caG|Q110||HORVU1Hr1G000680|Hv_IBSC_PGSB_r1||HORVU1Hr1G000680.1|1|1)
		JHI-Hv50k-2016-1864	1H	1747044						1746603	1747457	HORVU1Hr1G000680	HORVU1Hr1G000680.1	Gamma-gliadin B	Hordeum vulgare gamma-2hor gene for putative gamma 2 hordein	validated	SYNONYMOUS_CODING(LOW|SILENT|atC/atT|I127||HORVU1Hr1G000680|Hv_IBSC_PGSB_r1||HORVU1Hr1G000680.1|1|1)
		JHI-Hv50k-2016-1868	1H	1747166						1746603	1747457	HORVU1Hr1G000680	HORVU1Hr1G000680.1	Gamma-gliadin B	Hordeum vulgare subsp. spontaneum strain T 93 clone 1 gamma prolamin gene, partial cds	validated	NON_SYNONYMOUS_CODING(MODERATE|MISSENSE|gTc/gCc|V168A||HORVU1Hr1G000680|Hv_IBSC_PGSB_r1||HORVU1Hr1G000680.1|1|1)
		JHI-Hv50k-2016-1871	1H	1747309						1746603	1747457	HORVU1Hr1G000680	HORVU1Hr1G000680.1	Gamma-gliadin B	Hordeum vulgare gamma-2hor gene for putative gamma 2 hordein	validated	STOP_GAINED(HIGH|NONSENSE|Caa/Taa|Q216*||HORVU1Hr1G000680|Hv_IBSC_PGSB_r1||HORVU1Hr1G000680.1|1|1)
		JHI-Hv50k-2016-1872	1H	1747361						1746603	1747457	HORVU1Hr1G000680	HORVU1Hr1G000680.1	Gamma-gliadin B	Barley gene for storage protein gamma-hordein	validated	UTR_3_PRIME(MODIFIER||47|||HORVU1Hr1G000680|Hv_IBSC_PGSB_r1||HORVU1Hr1G000680.1|1|1)
		JHI-Hv50k-2016-1895	1H	1891790						1891346	1892583	HORVU1Hr1G000700	HORVU1Hr1G000700.1	Gamma-gliadin B	NA	validated	SYNONYMOUS_CODING(LOW|SILENT|ccG/ccA|P128||HORVU1Hr1G000700|Hv_IBSC_PGSB_r1||HORVU1Hr1G000700.1|1|1)
		JHI-Hv50k-2016-1906	1H	1892392						1891346	1892583	HORVU1Hr1G000700	HORVU1Hr1G000700.1	Gamma-gliadin B	Barley gene for storage protein gamma-hordein	validated	NON_SYNONYMOUS_CODING(MODERATE|MISSENSE|aCt/aTt|T329I||HORVU1Hr1G000700|Hv_IBSC_PGSB_r1||HORVU1Hr1G000700.1|1|1)
		JHI-Hv50k-2016-1951	1H	1913802						1910919	1914393	HORVU1Hr1G000710	HORVU1Hr1G000710.1	Peptidyl-prolyl cis-trans isomerase B	NA	validated	INTRON(MODIFIER|||||HORVU1Hr1G000710|Hv_IBSC_PGSB_r1||HORVU1Hr1G000710.1|6|1|WARNING_TRANSCRIPT_NO_START_CODON),INTRON(MODIFIER|||||HORVU1Hr1G000710|Hv_IBSC_PGSB_r1||HORVU1Hr1G000710.2|5|1),INTRON(MODIFIER|||||HORVU1Hr1G000710|Hv_IBSC_PGSB_r1||HORVU1Hr1G000710.3|5|1),INTRON(MODIFIER|||||HORVU1Hr1G000710|Hv_IBSC_PGSB_r1||HORVU1Hr1G000710.4|4|1)
		3220-723	1H	1913952						NA	NA	unknown	NA	NA	Nitraria sibirica NaHCO3-indcued mRNA sequence	unvalidated	unknown
		12_30944	1H	1914059				1H	3.65	1910919	1914393	HORVU1Hr1G000710	HORVU1Hr1G000710.1	Peptidyl-prolyl cis-trans isomerase B	Hordeum vulgare subsp. vulgare mRNA for predicted protein, complete cds, clone: NIASHv1097N23	validated	EFF=DOWNSTREAM(MODIFIER||38|||HORVU1Hr1G000710|Hv_IBSC_PGSB_r1||HORVU1Hr1G000710.4||1),DOWNSTREAM(MODIFIER||73|||HORVU1Hr1G000710|Hv_IBSC_PGSB_r1||HORVU1Hr1G000710.2||1),DOWNSTREAM(MODIFIER||73|||HORVU1Hr1G000710|Hv_IBSC_PGSB_r1||HORVU1Hr1G000710.3||1),UTR_3_PRIME(MODIFIER||73|||HORVU1Hr1G000710|Hv_IBSC_PGSB_r1||HORVU1Hr1G000710.1|7|1|WARNING_TRANSCRIPT_NO_START_CODON)
		JHI-Hv50k-2016-1971	1H	1922431						1922437	1929064	HORVU1Hr1G000720	HORVU1Hr1G000720.6	Protein of unknown function (DUF 3339)	NA	validated	UPSTREAM(MODIFIER||2267|||HORVU1Hr1G000720|Hv_IBSC_PGSB_r1||HORVU1Hr1G000720.16||1),UPSTREAM(MODIFIER||275|||HORVU1Hr1G000720|Hv_IBSC_PGSB_r1||HORVU1Hr1G000720.15||1),UPSTREAM(MODIFIER||41|||HORVU1Hr1G000720|Hv_IBSC_PGSB_r1||HORVU1Hr1G000720.7||1|WARNING_TRANSCRIPT_NO_START_CODON),UPSTREAM(MODIFIER||41|||HORVU1Hr1G000720|Hv_IBSC_PGSB_r1||HORVU1Hr1G000720.8||1|WARNING_TRANSCRIPT_NO_START_CODON),UP…
		JHI-Hv50k-2016-1972	1H	1922535						1922437	1929064	HORVU1Hr1G000720	HORVU1Hr1G000720.6	Protein of unknown function (DUF 3339)	PREDICTED: Aegilops tauschii subsp. tauschii uncharacterized LOC109767862 (LOC109767862), mRNA	validated	NON_SYNONYMOUS_CODING(MODERATE|MISSENSE|Agt/Ggt|S21G||HORVU1Hr1G000720|Hv_IBSC_PGSB_r1||HORVU1Hr1G000720.10|1|1|WARNING_TRANSCRIPT_NO_START_CODON),NON_SYNONYMOUS_CODING(MODERATE|MISSENSE|Agt/Ggt|S21G||HORVU1Hr1G000720|Hv_IBSC_PGSB_r1||HORVU1Hr1G000720.11|1|1|WARNING_TRANSCRIPT_NO_START_CODON),NON_SYNONYMOUS_CODING(MODERATE|MISSENSE|Agt/Ggt|S22G||HORVU1Hr1G000720|Hv_IBSC_PGSB_r1||HORVU1Hr1G000720.…
		SCRI_RS_124234	1H	1928613	1H	0	LD			1922437	1929064	HORVU1Hr1G000720	HORVU1Hr1G000720.6	Protein of unknown function (DUF 3339)	Hordeum vulgare subsp. vulgare cDNA clone: FLbaf16i17, mRNA sequence	validated	EFF=DOWNSTREAM(MODIFIER||1497|||HORVU1Hr1G000720|Hv_IBSC_PGSB_r1||HORVU1Hr1G000720.13||1|WARNING_TRANSCRIPT_NO_START_CODON),DOWNSTREAM(MODIFIER||3571|||HORVU1Hr1G000720|Hv_IBSC_PGSB_r1||HORVU1Hr1G000720.12||1|WARNING_TRANSCRIPT_NO_START_CODON),DOWNSTREAM(MODIFIER||4222|||HORVU1Hr1G000730|Hv_IBSC_PGSB_r1||HORVU1Hr1G000730.1||1),DOWNSTREAM(MODIFIER||498|||HORVU1Hr1G000720|Hv_IBSC_PGSB_r1||HORVU1Hr1…
		JHI-Hv50k-2016-2092	1H	2112412						NA	NA	unknown	NA	NA	NA	validated	INTERGENIC(MODIFIER||||||||||1)
		JHI-Hv50k-2016-2146	1H	2134106						NA	NA	unknown	NA	NA	NA	validated	INTERGENIC(MODIFIER||||||||||1)
		JHI-Hv50k-2016-2199	1H	2142402						NA	NA	unknown	NA	NA	Triticum aestivum Pm3 (Pm3) gene, Pm3_11150 allele, complete cds	validated	INTERGENIC(MODIFIER||||||||||1)
		JHI-Hv50k-2016-2322	1H	2199759						2199754	2206492	HORVU1Hr1G000810	HORVU1Hr1G000810.2	Glucan 1,3-beta-glucosidase	Hordeum vulgare subsp. vulgare mRNA for predicted protein, complete cds, clone: NIASHv2017H10	validated	DOWNSTREAM(MODIFIER||1248|||HORVU1Hr1G000810|Hv_IBSC_PGSB_r1||HORVU1Hr1G000810.7||1|WARNING_TRANSCRIPT_NO_START_CODON),DOWNSTREAM(MODIFIER||41|||HORVU1Hr1G000810|Hv_IBSC_PGSB_r1||HORVU1Hr1G000810.4||1|WARNING_TRANSCRIPT_INCOMPLETE),DOWNSTREAM(MODIFIER||41|||HORVU1Hr1G000810|Hv_IBSC_PGSB_r1||HORVU1Hr1G000810.5||1),DOWNSTREAM(MODIFIER||4438|||HORVU1Hr1G000810|Hv_IBSC_PGSB_r1||HORVU1Hr1G000810.8||1|…
		JHI-Hv50k-2016-2345	1H	2201699						2199754	2206492	HORVU1Hr1G000810	HORVU1Hr1G000810.2	Glucan 1,3-beta-glucosidase	Hordeum vulgare subsp. vulgare mRNA for predicted protein, complete cds, clone: NIASHv2017H10	validated	DOWNSTREAM(MODIFIER||2498|||HORVU1Hr1G000810|Hv_IBSC_PGSB_r1||HORVU1Hr1G000810.8||1|WARNING_TRANSCRIPT_NO_START_CODON),DOWNSTREAM(MODIFIER||2656|||HORVU1Hr1G000810|Hv_IBSC_PGSB_r1||HORVU1Hr1G000810.10||1|WARNING_TRANSCRIPT_NO_START_CODON),DOWNSTREAM(MODIFIER||2656|||HORVU1Hr1G000810|Hv_IBSC_PGSB_r1||HORVU1Hr1G000810.9||1|WARNING_TRANSCRIPT_NO_START_CODON),INTRON(MODIFIER|||||HORVU1Hr1G000810|Hv_I…
		JHI-Hv50k-2016-2374	1H	2203582						2199754	2206492	HORVU1Hr1G000810	HORVU1Hr1G000810.2	Glucan 1,3-beta-glucosidase	Hordeum vulgare subsp. vulgare mRNA for predicted protein, complete cds, clone: NIASHv2017H10	validated	DOWNSTREAM(MODIFIER||615|||HORVU1Hr1G000810|Hv_IBSC_PGSB_r1||HORVU1Hr1G000810.8||1|WARNING_TRANSCRIPT_NO_START_CODON),DOWNSTREAM(MODIFIER||773|||HORVU1Hr1G000810|Hv_IBSC_PGSB_r1||HORVU1Hr1G000810.10||1|WARNING_TRANSCRIPT_NO_START_CODON),DOWNSTREAM(MODIFIER||773|||HORVU1Hr1G000810|Hv_IBSC_PGSB_r1||HORVU1Hr1G000810.9||1|WARNING_TRANSCRIPT_NO_START_CODON),INTRON(MODIFIER|||||HORVU1Hr1G000810|Hv_IBSC…
		JHI-Hv50k-2016-2693	1H	2304252						2302070	2309447	HORVU1Hr1G000860	HORVU1Hr1G000860.7	Disease resistance protein	NA	validated	INTRON(MODIFIER|||||HORVU1Hr1G000860|Hv_IBSC_PGSB_r1||HORVU1Hr1G000860.1|2|1),INTRON(MODIFIER|||||HORVU1Hr1G000860|Hv_IBSC_PGSB_r1||HORVU1Hr1G000860.8|2|1),SYNONYMOUS_CODING(LOW|SILENT|tgT/tgC|C596||HORVU1Hr1G000860|Hv_IBSC_PGSB_r1||HORVU1Hr1G000860.11|3|1),SYNONYMOUS_CODING(LOW|SILENT|tgT/tgC|C632||HORVU1Hr1G000860|Hv_IBSC_PGSB_r1||HORVU1Hr1G000860.10|2|1),SYNONYMOUS_CODING(LOW|SILENT|tgT/tgC|C6…
		JHI-Hv50k-2016-2855	1H	2415604						2415651	2417084	HORVU1Hr1G000920	HORVU1Hr1G000920.2	Dirigent protein 21	NA	validated	DOWNSTREAM(MODIFIER||47|||HORVU1Hr1G000920|Hv_IBSC_PGSB_r1||HORVU1Hr1G000920.1||1|WARNING_TRANSCRIPT_NO_START_CODON),DOWNSTREAM(MODIFIER||47|||HORVU1Hr1G000920|Hv_IBSC_PGSB_r1||HORVU1Hr1G000920.2||1),INTERGENIC(MODIFIER||||||||||1)
		JHI-Hv50k-2016-2859	1H	2415955						2415651	2417084	HORVU1Hr1G000920	HORVU1Hr1G000920.2	Dirigent protein 21	NA	validated	INTRON(MODIFIER|||||HORVU1Hr1G000920|Hv_IBSC_PGSB_r1||HORVU1Hr1G000920.1|1|1|WARNING_TRANSCRIPT_NO_START_CODON),INTRON(MODIFIER|||||HORVU1Hr1G000920|Hv_IBSC_PGSB_r1||HORVU1Hr1G000920.2|2|1)
		SCRI_RS_107687	1H	2471872				1H	4.11	NA	NA	HORVU1Hr1G000950	NA	NA	Hordeum vulgare subsp. vulgare cDNA clone: FLbaf96d24, mRNA sequence	validated	EFF=UPSTREAM(MODIFIER||1858|||HORVU1Hr1G000950|Hv_IBSC_PGSB_r1||HORVU1Hr1G000950.1||1|WARNING_TRANSCRIPT_INCOMPLETE),UTR_3_PRIME(MODIFIER||134|||HORVU1Hr1G000940|Hv_IBSC_PGSB_r1||HORVU1Hr1G000940.1|1|1),UTR_3_PRIME(MODIFIER||134|||HORVU1Hr1G000940|Hv_IBSC_PGSB_r1||HORVU1Hr1G000940.2|2|1),UTR_3_PRIME(MODIFIER||134|||HORVU1Hr1G000940|Hv_IBSC_PGSB_r1||HORVU1Hr1G000940.3|3|1|WARNING_TRANSCRIPT_INCOMP…
		JHI-Hv50k-2016-2914	1H	2472729						2477273	2481215	HORVU1Hr1G000960	HORVU1Hr1G000960.10	ankyrin repeat family protein	Aegilops tauschii chromosome 1Ds prolamin gene locus, complete sequence	validated	DOWNSTREAM(MODIFIER||4342|||HORVU1Hr1G000960|Hv_IBSC_PGSB_r1||HORVU1Hr1G000960.1||1|WARNING_TRANSCRIPT_INCOMPLETE),DOWNSTREAM(MODIFIER||4386|||HORVU1Hr1G000960|Hv_IBSC_PGSB_r1||HORVU1Hr1G000960.2||1|WARNING_TRANSCRIPT_INCOMPLETE),DOWNSTREAM(MODIFIER||4426|||HORVU1Hr1G000960|Hv_IBSC_PGSB_r1||HORVU1Hr1G000960.3||1|WARNING_TRANSCRIPT_INCOMPLETE),DOWNSTREAM(MODIFIER||4444|||HORVU1Hr1G000960|Hv_IBSC_P…
		JHI-Hv50k-2016-2931	1H	2473644						2477273	2481215	HORVU1Hr1G000960	HORVU1Hr1G000960.10	ankyrin repeat family protein	NA	validated	DOWNSTREAM(MODIFIER||3427|||HORVU1Hr1G000960|Hv_IBSC_PGSB_r1||HORVU1Hr1G000960.1||1|WARNING_TRANSCRIPT_INCOMPLETE),DOWNSTREAM(MODIFIER||3471|||HORVU1Hr1G000960|Hv_IBSC_PGSB_r1||HORVU1Hr1G000960.2||1|WARNING_TRANSCRIPT_INCOMPLETE),DOWNSTREAM(MODIFIER||3511|||HORVU1Hr1G000960|Hv_IBSC_PGSB_r1||HORVU1Hr1G000960.3||1|WARNING_TRANSCRIPT_INCOMPLETE),DOWNSTREAM(MODIFIER||3529|||HORVU1Hr1G000960|Hv_IBSC_P…
		12_11311	1H	2477595	1H	3.65	LD	1H	4.11	2477273	2481215	HORVU1Hr1G000960	HORVU1Hr1G000960.10	ankyrin repeat family protein	NA	validated	EFF=DOWNSTREAM(MODIFIER||2537|||HORVU1Hr1G000960|Hv_IBSC_PGSB_r1||HORVU1Hr1G000960.12||1|WARNING_TRANSCRIPT_INCOMPLETE),DOWNSTREAM(MODIFIER||3585|||HORVU1Hr1G000950|Hv_IBSC_PGSB_r1||HORVU1Hr1G000950.1||1|WARNING_TRANSCRIPT_INCOMPLETE),INTRON(MODIFIER|||||HORVU1Hr1G000960|Hv_IBSC_PGSB_r1||HORVU1Hr1G000960.10|12|1|WARNING_TRANSCRIPT_INCOMPLETE),INTRON(MODIFIER|||||HORVU1Hr1G000960|Hv_IBSC_PGSB_r1||…
		JHI-Hv50k-2016-3048	1H	2514186						2815468	2816008	HORVU1Hr1G000990	HORVU1Hr1G000990.9	Low molecular weight glutenin subunit	Hordeum vulgare subsp. vulgare clone BZ26-3 B hordein gene, complete cds	validated	INTRON(MODIFIER|||||HORVU1Hr1G000990|Hv_IBSC_PGSB_r1||HORVU1Hr1G000990.1|1|1|WARNING_TRANSCRIPT_INCOMPLETE),INTRON(MODIFIER|||||HORVU1Hr1G000990|Hv_IBSC_PGSB_r1||HORVU1Hr1G000990.2|1|1|WARNING_TRANSCRIPT_INCOMPLETE),INTRON(MODIFIER|||||HORVU1Hr1G000990|Hv_IBSC_PGSB_r1||HORVU1Hr1G000990.3|1|1|WARNING_TRANSCRIPT_NO_START_CODON),INTRON(MODIFIER|||||HORVU1Hr1G000990|Hv_IBSC_PGSB_r1||HORVU1Hr1G000990.…
		JHI-Hv50k-2016-3093	1H	2589114						2815468	2816008	HORVU1Hr1G000990	HORVU1Hr1G000990.9	Low molecular weight glutenin subunit	NA	validated	INTRON(MODIFIER|||||HORVU1Hr1G000990|Hv_IBSC_PGSB_r1||HORVU1Hr1G000990.8|1|1),INTRON(MODIFIER|||||HORVU1Hr1G001090|Hv_IBSC_PGSB_r1||HORVU1Hr1G001090.10|1|1),INTRON(MODIFIER|||||HORVU1Hr1G001090|Hv_IBSC_PGSB_r1||HORVU1Hr1G001090.1|6|1|WARNING_TRANSCRIPT_NO_START_CODON),INTRON(MODIFIER|||||HORVU1Hr1G001090|Hv_IBSC_PGSB_r1||HORVU1Hr1G001090.2|5|1|WARNING_TRANSCRIPT_NO_START_CODON),INTRON(MODIFIER|||…
		JHI-Hv50k-2016-3260	1H	3090759						3090838	3091923	HORVU1Hr1G001350	HORVU1Hr1G001350.1	Low molecular weight glutenin subunit	NA	validated	INTERGENIC(MODIFIER||||||||||1),UPSTREAM(MODIFIER||79|||HORVU1Hr1G001350|Hv_IBSC_PGSB_r1||HORVU1Hr1G001350.1||1)
		JHI-Hv50k-2016-3293	1H	3091960						3090838	3091923	HORVU1Hr1G001350	HORVU1Hr1G001350.1	Low molecular weight glutenin subunit	NA	validated	DOWNSTREAM(MODIFIER||37|||HORVU1Hr1G001350|Hv_IBSC_PGSB_r1||HORVU1Hr1G001350.1||1),INTERGENIC(MODIFIER||||||||||1)
		JHI-Hv50k-2016-3532	1H	3453791						3453090	3454077	HORVU1Hr1G001480	HORVU1Hr1G001480.1	undescribed protein	NA	validated	NON_SYNONYMOUS_CODING(MODERATE|MISSENSE|Tgc/Cgc|C96R||HORVU1Hr1G001480|Hv_IBSC_PGSB_r1||HORVU1Hr1G001480.1|1|1|WARNING_TRANSCRIPT_NO_START_CODON),UPSTREAM(MODIFIER||4368|||HORVU1Hr1G001470|Hv_IBSC_PGSB_r1||HORVU1Hr1G001470.1||1)
		JHI-Hv50k-2016-3778	1H	3666536						3646851	3649827	HORVU1Hr1G001510	HORVU1Hr1G001510.11	Disease resistance protein RPM1	NA	validated	INTRON(MODIFIER|||||HORVU1Hr1G001510|Hv_IBSC_PGSB_r1||HORVU1Hr1G001510.23|3|1),INTRON(MODIFIER|||||HORVU1Hr1G001510|Hv_IBSC_PGSB_r1||HORVU1Hr1G001510.24|1|1),INTRON(MODIFIER|||||HORVU1Hr1G001510|Hv_IBSC_PGSB_r1||HORVU1Hr1G001510.25|3|1),INTRON(MODIFIER|||||HORVU1Hr1G001510|Hv_IBSC_PGSB_r1||HORVU1Hr1G001510.26|2|1),INTRON(MODIFIER|||||HORVU1Hr1G001510|Hv_IBSC_PGSB_r1||HORVU1Hr1G001510.27|4|1),UPST…
		JHI-Hv50k-2016-3779	1H	3666610						3646851	3649827	HORVU1Hr1G001510	HORVU1Hr1G001510.11	Disease resistance protein RPM1	NA	validated	INTRON(MODIFIER|||||HORVU1Hr1G001510|Hv_IBSC_PGSB_r1||HORVU1Hr1G001510.23|3|1),INTRON(MODIFIER|||||HORVU1Hr1G001510|Hv_IBSC_PGSB_r1||HORVU1Hr1G001510.24|1|1),INTRON(MODIFIER|||||HORVU1Hr1G001510|Hv_IBSC_PGSB_r1||HORVU1Hr1G001510.25|3|1),INTRON(MODIFIER|||||HORVU1Hr1G001510|Hv_IBSC_PGSB_r1||HORVU1Hr1G001510.26|2|1),INTRON(MODIFIER|||||HORVU1Hr1G001510|Hv_IBSC_PGSB_r1||HORVU1Hr1G001510.27|4|1),UPST…
		SCRI_RS_232577	1H	3666934	1H	5	MxB	1H	4.96	3646851	3649827	HORVU1Hr1G001510	HORVU1Hr1G001510.11	Disease resistance protein RPM1	Phyllostachys edulis cDNA clone: bphyem115c16, full insert sequence	validated	EFF=INTRON(MODIFIER|||||HORVU1Hr1G001510|Hv_IBSC_PGSB_r1||HORVU1Hr1G001510.23|3|1),INTRON(MODIFIER|||||HORVU1Hr1G001510|Hv_IBSC_PGSB_r1||HORVU1Hr1G001510.24|1|1),INTRON(MODIFIER|||||HORVU1Hr1G001510|Hv_IBSC_PGSB_r1||HORVU1Hr1G001510.25|3|1),INTRON(MODIFIER|||||HORVU1Hr1G001510|Hv_IBSC_PGSB_r1||HORVU1Hr1G001510.26|2|1),INTRON(MODIFIER|||||HORVU1Hr1G001510|Hv_IBSC_PGSB_r1||HORVU1Hr1G001510.27|4|1),…
		JHI-Hv50k-2016-3800	1H	3667581						3666738	3667779	HORVU1Hr1G001560	HORVU1Hr1G001560.2	Glutathione S-transferase family protein	Triticum aestivum mRNA, clone: tplb0005d19, cultivar Chinese Spring	validated	DOWNSTREAM(MODIFIER||353|||HORVU1Hr1G001560|Hv_IBSC_PGSB_r1||HORVU1Hr1G001560.1||1),DOWNSTREAM(MODIFIER||3|||HORVU1Hr1G001560|Hv_IBSC_PGSB_r1||HORVU1Hr1G001560.5||1),INTRON(MODIFIER|||||HORVU1Hr1G001510|Hv_IBSC_PGSB_r1||HORVU1Hr1G001510.23|3|1),INTRON(MODIFIER|||||HORVU1Hr1G001510|Hv_IBSC_PGSB_r1||HORVU1Hr1G001510.24|1|1),INTRON(MODIFIER|||||HORVU1Hr1G001510|Hv_IBSC_PGSB_r1||HORVU1Hr1G001510.25|3…
		JHI-Hv50k-2016-3887	1H	3700002						3646851	3649827	HORVU1Hr1G001510	HORVU1Hr1G001510.11	Disease resistance protein RPM1	PREDICTED: Aegilops tauschii subsp. tauschii uncharacterized LOC109780916 (LOC109780916), mRNA	validated	INTRON(MODIFIER|||||HORVU1Hr1G001510|Hv_IBSC_PGSB_r1||HORVU1Hr1G001510.23|3|1),INTRON(MODIFIER|||||HORVU1Hr1G001510|Hv_IBSC_PGSB_r1||HORVU1Hr1G001510.24|1|1),INTRON(MODIFIER|||||HORVU1Hr1G001510|Hv_IBSC_PGSB_r1||HORVU1Hr1G001510.25|3|1),INTRON(MODIFIER|||||HORVU1Hr1G001510|Hv_IBSC_PGSB_r1||HORVU1Hr1G001510.26|2|1),INTRON(MODIFIER|||||HORVU1Hr1G001510|Hv_IBSC_PGSB_r1||HORVU1Hr1G001510.27|4|1)
		JHI-Hv50k-2016-3888	1H	3700056						3646851	3649827	HORVU1Hr1G001510	HORVU1Hr1G001510.11	Disease resistance protein RPM1	Hordeum vulgare subsp. vulgare mRNA for predicted protein, complete cds, clone: NIASHv2080A18	validated	INTRON(MODIFIER|||||HORVU1Hr1G001510|Hv_IBSC_PGSB_r1||HORVU1Hr1G001510.23|3|1),INTRON(MODIFIER|||||HORVU1Hr1G001510|Hv_IBSC_PGSB_r1||HORVU1Hr1G001510.24|1|1),INTRON(MODIFIER|||||HORVU1Hr1G001510|Hv_IBSC_PGSB_r1||HORVU1Hr1G001510.25|3|1),INTRON(MODIFIER|||||HORVU1Hr1G001510|Hv_IBSC_PGSB_r1||HORVU1Hr1G001510.26|2|1),INTRON(MODIFIER|||||HORVU1Hr1G001510|Hv_IBSC_PGSB_r1||HORVU1Hr1G001510.27|4|1)
		JHI-Hv50k-2016-3891	1H	3700190						3646851	3649827	HORVU1Hr1G001510	HORVU1Hr1G001510.11	Disease resistance protein RPM1	NA	validated	INTRON(MODIFIER|||||HORVU1Hr1G001510|Hv_IBSC_PGSB_r1||HORVU1Hr1G001510.23|3|1),INTRON(MODIFIER|||||HORVU1Hr1G001510|Hv_IBSC_PGSB_r1||HORVU1Hr1G001510.24|1|1),INTRON(MODIFIER|||||HORVU1Hr1G001510|Hv_IBSC_PGSB_r1||HORVU1Hr1G001510.25|3|1),INTRON(MODIFIER|||||HORVU1Hr1G001510|Hv_IBSC_PGSB_r1||HORVU1Hr1G001510.26|2|1),INTRON(MODIFIER|||||HORVU1Hr1G001510|Hv_IBSC_PGSB_r1||HORVU1Hr1G001510.27|4|1),UPST…
		JHI-Hv50k-2016-3896	1H	3700317						3646851	3649827	HORVU1Hr1G001510	HORVU1Hr1G001510.11	Disease resistance protein RPM1	NA	validated	INTRON(MODIFIER|||||HORVU1Hr1G001510|Hv_IBSC_PGSB_r1||HORVU1Hr1G001510.23|3|1),INTRON(MODIFIER|||||HORVU1Hr1G001510|Hv_IBSC_PGSB_r1||HORVU1Hr1G001510.24|1|1),INTRON(MODIFIER|||||HORVU1Hr1G001510|Hv_IBSC_PGSB_r1||HORVU1Hr1G001510.25|3|1),INTRON(MODIFIER|||||HORVU1Hr1G001510|Hv_IBSC_PGSB_r1||HORVU1Hr1G001510.26|2|1),INTRON(MODIFIER|||||HORVU1Hr1G001510|Hv_IBSC_PGSB_r1||HORVU1Hr1G001510.27|4|1),UPST…
		JHI-Hv50k-2016-3897	1H	3700428						3646851	3649827	HORVU1Hr1G001510	HORVU1Hr1G001510.11	Disease resistance protein RPM1	NA	validated	INTRON(MODIFIER|||||HORVU1Hr1G001510|Hv_IBSC_PGSB_r1||HORVU1Hr1G001510.23|3|1),INTRON(MODIFIER|||||HORVU1Hr1G001510|Hv_IBSC_PGSB_r1||HORVU1Hr1G001510.24|1|1),INTRON(MODIFIER|||||HORVU1Hr1G001510|Hv_IBSC_PGSB_r1||HORVU1Hr1G001510.25|3|1),INTRON(MODIFIER|||||HORVU1Hr1G001510|Hv_IBSC_PGSB_r1||HORVU1Hr1G001510.26|2|1),INTRON(MODIFIER|||||HORVU1Hr1G001510|Hv_IBSC_PGSB_r1||HORVU1Hr1G001510.27|4|1),UPST…
		JHI-Hv50k-2016-3902	1H	3700809						3646851	3649827	HORVU1Hr1G001510	HORVU1Hr1G001510.11	Disease resistance protein RPM1	NA	validated	INTRON(MODIFIER|||||HORVU1Hr1G001510|Hv_IBSC_PGSB_r1||HORVU1Hr1G001510.23|3|1),INTRON(MODIFIER|||||HORVU1Hr1G001510|Hv_IBSC_PGSB_r1||HORVU1Hr1G001510.24|1|1),INTRON(MODIFIER|||||HORVU1Hr1G001510|Hv_IBSC_PGSB_r1||HORVU1Hr1G001510.25|3|1),INTRON(MODIFIER|||||HORVU1Hr1G001510|Hv_IBSC_PGSB_r1||HORVU1Hr1G001510.26|2|1),INTRON(MODIFIER|||||HORVU1Hr1G001510|Hv_IBSC_PGSB_r1||HORVU1Hr1G001510.27|4|1),UPST…
		JHI-Hv50k-2016-3964	1H	3747169						3646851	3649827	HORVU1Hr1G001510	HORVU1Hr1G001510.11	Disease resistance protein RPM1	Triticum aestivum cultivar Glenlea clone TaBAC703A9, complete sequence	validated	INTRON(MODIFIER|||||HORVU1Hr1G001510|Hv_IBSC_PGSB_r1||HORVU1Hr1G001510.23|3|1),INTRON(MODIFIER|||||HORVU1Hr1G001510|Hv_IBSC_PGSB_r1||HORVU1Hr1G001510.24|1|1),INTRON(MODIFIER|||||HORVU1Hr1G001510|Hv_IBSC_PGSB_r1||HORVU1Hr1G001510.25|3|1),INTRON(MODIFIER|||||HORVU1Hr1G001510|Hv_IBSC_PGSB_r1||HORVU1Hr1G001510.26|2|1),INTRON(MODIFIER|||||HORVU1Hr1G001510|Hv_IBSC_PGSB_r1||HORVU1Hr1G001510.27|4|1),NON_…
		JHI-Hv50k-2016-4046	1H	3768074						3646851	3649827	HORVU1Hr1G001510	HORVU1Hr1G001510.11	Disease resistance protein RPM1	PREDICTED: Brachypodium distachyon probable receptor-like protein kinase At1g67000 (LOC100833795), mRNA	validated	DOWNSTREAM(MODIFIER||2949|||HORVU1Hr1G001510|Hv_IBSC_PGSB_r1||HORVU1Hr1G001510.23||1),DOWNSTREAM(MODIFIER||3082|||HORVU1Hr1G001510|Hv_IBSC_PGSB_r1||HORVU1Hr1G001510.25||1),DOWNSTREAM(MODIFIER||3258|||HORVU1Hr1G001510|Hv_IBSC_PGSB_r1||HORVU1Hr1G001510.26||1),DOWNSTREAM(MODIFIER||3265|||HORVU1Hr1G001510|Hv_IBSC_PGSB_r1||HORVU1Hr1G001510.27||1),DOWNSTREAM(MODIFIER||3271|||HORVU1Hr1G001510|Hv_IBSC_PG…
		JHI-Hv50k-2016-4056	1H	3768881						3646851	3649827	HORVU1Hr1G001510	HORVU1Hr1G001510.11	Disease resistance protein RPM1	Triticum aestivum receptor-like kinase ARK1AS (ARK1AS) gene, complete cds	validated	DOWNSTREAM(MODIFIER||3756|||HORVU1Hr1G001510|Hv_IBSC_PGSB_r1||HORVU1Hr1G001510.23||1),DOWNSTREAM(MODIFIER||3889|||HORVU1Hr1G001510|Hv_IBSC_PGSB_r1||HORVU1Hr1G001510.25||1),DOWNSTREAM(MODIFIER||4065|||HORVU1Hr1G001510|Hv_IBSC_PGSB_r1||HORVU1Hr1G001510.26||1),DOWNSTREAM(MODIFIER||4072|||HORVU1Hr1G001510|Hv_IBSC_PGSB_r1||HORVU1Hr1G001510.27||1),DOWNSTREAM(MODIFIER||4078|||HORVU1Hr1G001510|Hv_IBSC_PG…
		JHI-Hv50k-2016-4156	1H	3845877						3845372	3848663	HORVU1Hr1G001750	HORVU1Hr1G001750.6	RNA-binding protein with serine-rich domain 1-A	NA	validated	DOWNSTREAM(MODIFIER||61|||HORVU1Hr1G001750|Hv_IBSC_PGSB_r1||HORVU1Hr1G001750.14||1),INTRON(MODIFIER|||||HORVU1Hr1G001740|Hv_IBSC_PGSB_r1||HORVU1Hr1G001740.2|1|1),INTRON(MODIFIER|||||HORVU1Hr1G001750|Hv_IBSC_PGSB_r1||HORVU1Hr1G001750.10|8|1|WARNING_TRANSCRIPT_NO_START_CODON),INTRON(MODIFIER|||||HORVU1Hr1G001750|Hv_IBSC_PGSB_r1||HORVU1Hr1G001750.11|8|1|WARNING_TRANSCRIPT_INCOMPLETE),INTRON(MODIFIER…
		JHI-Hv50k-2016-4160	1H	3846303						NA	NA	HORVU1Hr1G001740	NA	NA	PREDICTED: Aegilops tauschii subsp. tauschii serine/arginine-rich splicing factor SR45-like (LOC109748216), transcript variant X3, misc_RNA	validated	DOWNSTREAM(MODIFIER||239|||HORVU1Hr1G001740|Hv_IBSC_PGSB_r1||HORVU1Hr1G001740.2||1),INTRON(MODIFIER|||||HORVU1Hr1G001750|Hv_IBSC_PGSB_r1||HORVU1Hr1G001750.10|6|1|WARNING_TRANSCRIPT_NO_START_CODON),INTRON(MODIFIER|||||HORVU1Hr1G001750|Hv_IBSC_PGSB_r1||HORVU1Hr1G001750.11|6|1|WARNING_TRANSCRIPT_INCOMPLETE),INTRON(MODIFIER|||||HORVU1Hr1G001750|Hv_IBSC_PGSB_r1||HORVU1Hr1G001750.12|7|1|WARNING_TRANSCR…
		JHI-Hv50k-2016-4164	1H	3847187						NA	NA	HORVU1Hr1G001740	NA	NA	NA	validated	DOWNSTREAM(MODIFIER||1123|||HORVU1Hr1G001740|Hv_IBSC_PGSB_r1||HORVU1Hr1G001740.2||1),DOWNSTREAM(MODIFIER||621|||HORVU1Hr1G001740|Hv_IBSC_PGSB_r1||HORVU1Hr1G001740.1||1),INTRON(MODIFIER|||||HORVU1Hr1G001750|Hv_IBSC_PGSB_r1||HORVU1Hr1G001750.10|5|1|WARNING_TRANSCRIPT_NO_START_CODON),INTRON(MODIFIER|||||HORVU1Hr1G001750|Hv_IBSC_PGSB_r1||HORVU1Hr1G001750.11|5|1|WARNING_TRANSCRIPT_INCOMPLETE),INTRON(M…
		JHI-Hv50k-2016-4166	1H	3847375						NA	NA	HORVU1Hr1G001740	NA	NA	PREDICTED: Aegilops tauschii subsp. tauschii serine/arginine-rich splicing factor SR45-like (LOC109748216), transcript variant X1, mRNA	validated	DOWNSTREAM(MODIFIER||1311|||HORVU1Hr1G001740|Hv_IBSC_PGSB_r1||HORVU1Hr1G001740.2||1),DOWNSTREAM(MODIFIER||809|||HORVU1Hr1G001740|Hv_IBSC_PGSB_r1||HORVU1Hr1G001740.1||1),NON_SYNONYMOUS_CODING(MODERATE|MISSENSE|cAc/cGc|H203R||HORVU1Hr1G001750|Hv_IBSC_PGSB_r1||HORVU1Hr1G001750.11|5|1|WARNING_TRANSCRIPT_INCOMPLETE),SYNONYMOUS_CODING(LOW|SILENT|tcA/tcG|S141||HORVU1Hr1G001750|Hv_IBSC_PGSB_r1||HORVU1Hr1…
		JHI-Hv50k-2016-4167	1H	3847584						NA	NA	HORVU1Hr1G001740	NA	NA	Hordeum vulgare subsp. vulgare mRNA for predicted protein, partial cds, clone: NIASHv1097D10	validated	DOWNSTREAM(MODIFIER||1018|||HORVU1Hr1G001740|Hv_IBSC_PGSB_r1||HORVU1Hr1G001740.1||1),DOWNSTREAM(MODIFIER||1520|||HORVU1Hr1G001740|Hv_IBSC_PGSB_r1||HORVU1Hr1G001740.2||1),NON_SYNONYMOUS_CODING(MODERATE|MISSENSE|Tct/Cct|S122P||HORVU1Hr1G001750|Hv_IBSC_PGSB_r1||HORVU1Hr1G001750.8|5|1|WARNING_TRANSCRIPT_NO_START_CODON),NON_SYNONYMOUS_CODING(MODERATE|MISSENSE|Tct/Cct|S134P||HORVU1Hr1G001750|Hv_IBSC_PG…
		JHI-Hv50k-2016-4173	1H	3847831						NA	NA	HORVU1Hr1G001740	NA	NA	PREDICTED: Aegilops tauschii subsp. tauschii serine/arginine-rich splicing factor SR45-like (LOC109748216), transcript variant X1, mRNA	validated	DOWNSTREAM(MODIFIER||1265|||HORVU1Hr1G001740|Hv_IBSC_PGSB_r1||HORVU1Hr1G001740.1||1),DOWNSTREAM(MODIFIER||1767|||HORVU1Hr1G001740|Hv_IBSC_PGSB_r1||HORVU1Hr1G001740.2||1),SYNONYMOUS_CODING(LOW|SILENT|ccG/ccA|P105||HORVU1Hr1G001750|Hv_IBSC_PGSB_r1||HORVU1Hr1G001750.7|4|1|WARNING_TRANSCRIPT_INCOMPLETE),SYNONYMOUS_CODING(LOW|SILENT|ccG/ccA|P209||HORVU1Hr1G001750|Hv_IBSC_PGSB_r1||HORVU1Hr1G001750.13|5…
		JHI-Hv50k-2016-4203	1H	3872031						3870156	3874757	HORVU1Hr1G001760	HORVU1Hr1G001760.3	Phosphatidate cytidylyltransferase family protein	NA	validated	INTRON(MODIFIER|||||HORVU1Hr1G001760|Hv_IBSC_PGSB_r1||HORVU1Hr1G001760.10|2|1),INTRON(MODIFIER|||||HORVU1Hr1G001760|Hv_IBSC_PGSB_r1||HORVU1Hr1G001760.11|3|1),INTRON(MODIFIER|||||HORVU1Hr1G001760|Hv_IBSC_PGSB_r1||HORVU1Hr1G001760.12|2|1),INTRON(MODIFIER|||||HORVU1Hr1G001760|Hv_IBSC_PGSB_r1||HORVU1Hr1G001760.13|2|1|WARNING_TRANSCRIPT_NO_START_CODON),INTRON(MODIFIER|||||HORVU1Hr1G001760|Hv_IBSC_PGSB…
		JHI-Hv50k-2016-4209	1H	3872752						3870156	3874757	HORVU1Hr1G001760	HORVU1Hr1G001760.3	Phosphatidate cytidylyltransferase family protein	Triticum aestivum mRNA, clone: tplb0006h21, cultivar Chinese Spring	validated	SYNONYMOUS_CODING(LOW|SILENT|aaA/aaG|K145||HORVU1Hr1G001760|Hv_IBSC_PGSB_r1||HORVU1Hr1G001760.16|3|1),SYNONYMOUS_CODING(LOW|SILENT|aaA/aaG|K171||HORVU1Hr1G001760|Hv_IBSC_PGSB_r1||HORVU1Hr1G001760.13|4|1|WARNING_TRANSCRIPT_NO_START_CODON),SYNONYMOUS_CODING(LOW|SILENT|aaA/aaG|K171||HORVU1Hr1G001760|Hv_IBSC_PGSB_r1||HORVU1Hr1G001760.14|4|1|WARNING_TRANSCRIPT_NO_START_CODON),SYNONYMOUS_CODING(LOW|SIL…
		JHI-Hv50k-2016-4216	1H	3873831						3870156	3874757	HORVU1Hr1G001760	HORVU1Hr1G001760.3	Phosphatidate cytidylyltransferase family protein	NA	validated	INTRON(MODIFIER|||||HORVU1Hr1G001760|Hv_IBSC_PGSB_r1||HORVU1Hr1G001760.10|5|1),INTRON(MODIFIER|||||HORVU1Hr1G001760|Hv_IBSC_PGSB_r1||HORVU1Hr1G001760.11|6|1),INTRON(MODIFIER|||||HORVU1Hr1G001760|Hv_IBSC_PGSB_r1||HORVU1Hr1G001760.12|5|1),INTRON(MODIFIER|||||HORVU1Hr1G001760|Hv_IBSC_PGSB_r1||HORVU1Hr1G001760.13|5|1|WARNING_TRANSCRIPT_NO_START_CODON),INTRON(MODIFIER|||||HORVU1Hr1G001760|Hv_IBSC_PGSB…
		JHI-Hv50k-2016-4228	1H	3879550						NA	NA	HORVU1Hr1G001780	NA	NA	NA	validated	DOWNSTREAM(MODIFIER||3860|||HORVU1Hr1G001780|Hv_IBSC_PGSB_r1||HORVU1Hr1G001780.1||1),DOWNSTREAM(MODIFIER||4793|||HORVU1Hr1G001760|Hv_IBSC_PGSB_r1||HORVU1Hr1G001760.2||1),DOWNSTREAM(MODIFIER||4793|||HORVU1Hr1G001760|Hv_IBSC_PGSB_r1||HORVU1Hr1G001760.3||1),DOWNSTREAM(MODIFIER||4793|||HORVU1Hr1G001760|Hv_IBSC_PGSB_r1||HORVU1Hr1G001760.4||1),DOWNSTREAM(MODIFIER||4985|||HORVU1Hr1G001760|Hv_IBSC_PGSB_r…
		JHI-Hv50k-2016-4247	1H	3880629						NA	NA	HORVU1Hr1G001780	NA	NA	PREDICTED: Aegilops tauschii subsp. tauschii G-type lectin S-receptor-like serine/threonine-protein kinase At2g19130 (LOC109765645), mRNA	validated	DOWNSTREAM(MODIFIER||2781|||HORVU1Hr1G001780|Hv_IBSC_PGSB_r1||HORVU1Hr1G001780.1||1),SYNONYMOUS_CODING(LOW|SILENT|ggC/ggT|G214||HORVU1Hr1G001770|Hv_IBSC_PGSB_r1||HORVU1Hr1G001770.1|1|1),SYNONYMOUS_CODING(LOW|SILENT|ggC/ggT|G214||HORVU1Hr1G001770|Hv_IBSC_PGSB_r1||HORVU1Hr1G001770.2|1|1),SYNONYMOUS_CODING(LOW|SILENT|ggC/ggT|G214||HORVU1Hr1G001770|Hv_IBSC_PGSB_r1||HORVU1Hr1G001770.3|1|1)
		JHI-Hv50k-2016-4257	1H	3881171						NA	NA	HORVU1Hr1G001780	NA	NA	PREDICTED: Aegilops tauschii subsp. tauschii G-type lectin S-receptor-like serine/threonine-protein kinase At2g19130 (LOC109754640), mRNA	validated	DOWNSTREAM(MODIFIER||2239|||HORVU1Hr1G001780|Hv_IBSC_PGSB_r1||HORVU1Hr1G001780.1||1),NON_SYNONYMOUS_CODING(MODERATE|MISSENSE|aTa/aCa|I395T||HORVU1Hr1G001770|Hv_IBSC_PGSB_r1||HORVU1Hr1G001770.1|1|1),NON_SYNONYMOUS_CODING(MODERATE|MISSENSE|aTa/aCa|I395T||HORVU1Hr1G001770|Hv_IBSC_PGSB_r1||HORVU1Hr1G001770.2|1|1),NON_SYNONYMOUS_CODING(MODERATE|MISSENSE|aTa/aCa|I395T||HORVU1Hr1G001770|Hv_IBSC_PGSB_r1|…
		JHI-Hv50k-2016-4260	1H	3881482						NA	NA	HORVU1Hr1G001780	NA	NA	Hordeum vulgare subsp. vulgare mRNA for predicted protein, complete cds, clone: NIASHv1055D20	validated	DOWNSTREAM(MODIFIER||1928|||HORVU1Hr1G001780|Hv_IBSC_PGSB_r1||HORVU1Hr1G001780.1||1),SYNONYMOUS_CODING(LOW|SILENT|Ctg/Ttg|L499||HORVU1Hr1G001770|Hv_IBSC_PGSB_r1||HORVU1Hr1G001770.1|1|1),SYNONYMOUS_CODING(LOW|SILENT|Ctg/Ttg|L499||HORVU1Hr1G001770|Hv_IBSC_PGSB_r1||HORVU1Hr1G001770.2|1|1),SYNONYMOUS_CODING(LOW|SILENT|Ctg/Ttg|L499||HORVU1Hr1G001770|Hv_IBSC_PGSB_r1||HORVU1Hr1G001770.3|1|1)
		JHI-Hv50k-2016-4298	1H	3895854						3895167	3897092	HORVU1Hr1G001800	HORVU1Hr1G001800.4	Phosphatidate cytidylyltransferase family protein	NA	validated	INTRON(MODIFIER|||||HORVU1Hr1G001800|Hv_IBSC_PGSB_r1||HORVU1Hr1G001800.2|3|1),INTRON(MODIFIER|||||HORVU1Hr1G001800|Hv_IBSC_PGSB_r1||HORVU1Hr1G001800.3|2|1),INTRON(MODIFIER|||||HORVU1Hr1G001800|Hv_IBSC_PGSB_r1||HORVU1Hr1G001800.4|3|1),UPSTREAM(MODIFIER||3977|||HORVU1Hr1G001790|Hv_IBSC_PGSB_r1||HORVU1Hr1G001790.1||1|WARNING_TRANSCRIPT_NO_START_CODON),UTR_3_PRIME(MODIFIER||146|||HORVU1Hr1G001800|Hv_…
		SCRI_RS_204348	1H	4131267						4131150	4132543	HORVU1Hr1G001850	HORVU1Hr1G001850.3	12-oxophytodienoate reductase 2	Hordeum vulgare subsp. vulgare mRNA for predicted protein, complete cds, clone: NIASHv2007P13	validated	EFF=DOWNSTREAM(MODIFIER||7|||HORVU1Hr1G001850|Hv_IBSC_PGSB_r1||HORVU1Hr1G001850.6||1|WARNING_TRANSCRIPT_INCOMPLETE),INTRON(MODIFIER|||||HORVU1Hr1G001850|Hv_IBSC_PGSB_r1||HORVU1Hr1G001850.3|2|1|WARNING_TRANSCRIPT_NO_START_CODON),INTRON(MODIFIER|||||HORVU1Hr1G001850|Hv_IBSC_PGSB_r1||HORVU1Hr1G001850.4|2|1|WARNING_TRANSCRIPT_INCOMPLETE),SPLICE_SITE_DONOR(HIGH|||||HORVU1Hr1G001850|Hv_IBSC_PGSB_r1||HO…
		SCRI_RS_60293	1H	4131373	1H	5	MxB	1H	4.96	4131150	4132543	HORVU1Hr1G001850	HORVU1Hr1G001850.3	12-oxophytodienoate reductase 2	Hordeum vulgare subsp. vulgare mRNA for predicted protein, complete cds, clone: NIASHv1005D07	validated	EFF=NON_SYNONYMOUS_CODING(MODERATE|MISSENSE|Gag/Aag|E339K||HORVU1Hr1G001850|Hv_IBSC_PGSB_r1||HORVU1Hr1G001850.3|2|1|WARNING_TRANSCRIPT_NO_START_CODON),SYNONYMOUS_CODING(LOW|SILENT|tcG/tcA|S178||HORVU1Hr1G001850|Hv_IBSC_PGSB_r1||HORVU1Hr1G001850.6|2|1|WARNING_TRANSCRIPT_INCOMPLETE),SYNONYMOUS_CODING(LOW|SILENT|tcG/tcA|S254||HORVU1Hr1G001850|Hv_IBSC_PGSB_r1||HORVU1Hr1G001850.5|3|1|WARNING_TRANSCRIP…
		JHI-Hv50k-2016-4387	1H	4152975						4152983	4159383	HORVU1Hr1G001890	HORVU1Hr1G001890.20	Tubulin-specific chaperone E	PREDICTED: Aegilops tauschii subsp. tauschii protein EMBRYO SAC DEVELOPMENT ARREST 3, chloroplastic (LOC109759341), mRNA	validated	DOWNSTREAM(MODIFIER||1385|||HORVU1Hr1G001890|Hv_IBSC_PGSB_r1||HORVU1Hr1G001890.24||1|WARNING_TRANSCRIPT_INCOMPLETE),DOWNSTREAM(MODIFIER||1385|||HORVU1Hr1G001890|Hv_IBSC_PGSB_r1||HORVU1Hr1G001890.25||1),DOWNSTREAM(MODIFIER||2934|||HORVU1Hr1G001890|Hv_IBSC_PGSB_r1||HORVU1Hr1G001890.26||1),DOWNSTREAM(MODIFIER||4|||HORVU1Hr1G001890|Hv_IBSC_PGSB_r1||HORVU1Hr1G001890.15||1|WARNING_TRANSCRIPT_NO_START_C…
		3101-111	1H	4153887						NA	NA	unknown	NA	NA	Triticum aestivum mRNA, clone: tplb0015d01, cultivar Chinese Spring	unvalidated	unknown
		JHI-Hv50k-2016-4414	1H	4154420						NA	NA	HORVU1Hr1G001900	NA	NA	Triticum aestivum cDNA, clone: SET3_M16, cultivar: Chinese Spring	validated	DOWNSTREAM(MODIFIER||1031|||HORVU1Hr1G001900|Hv_IBSC_PGSB_r1||HORVU1Hr1G001900.1||1|WARNING_TRANSCRIPT_NO_START_CODON),DOWNSTREAM(MODIFIER||1214|||HORVU1Hr1G001900|Hv_IBSC_PGSB_r1||HORVU1Hr1G001900.2||1|WARNING_TRANSCRIPT_NO_START_CODON),DOWNSTREAM(MODIFIER||1489|||HORVU1Hr1G001890|Hv_IBSC_PGSB_r1||HORVU1Hr1G001890.26||1),SYNONYMOUS_CODING(LOW|SILENT|gcT/gcG|A298||HORVU1Hr1G001890|Hv_IBSC_PGSB_r1…
		JHI-Hv50k-2016-4422	1H	4154761						4152983	4159383	HORVU1Hr1G001890	HORVU1Hr1G001890.20	Tubulin-specific chaperone E	Hordeum vulgare subsp. vulgare mRNA for predicted protein, complete cds, clone: NIASHv2020J08	validated	DOWNSTREAM(MODIFIER||1148|||HORVU1Hr1G001890|Hv_IBSC_PGSB_r1||HORVU1Hr1G001890.26||1),DOWNSTREAM(MODIFIER||1372|||HORVU1Hr1G001900|Hv_IBSC_PGSB_r1||HORVU1Hr1G001900.1||1|WARNING_TRANSCRIPT_NO_START_CODON),DOWNSTREAM(MODIFIER||1555|||HORVU1Hr1G001900|Hv_IBSC_PGSB_r1||HORVU1Hr1G001900.2||1|WARNING_TRANSCRIPT_NO_START_CODON),INTRON(MODIFIER|||||HORVU1Hr1G001890|Hv_IBSC_PGSB_r1||HORVU1Hr1G001890.10|1…
		JHI-Hv50k-2016-4426	1H	4155131						NA	NA	HORVU1Hr1G001900	NA	NA	PREDICTED: Aegilops tauschii subsp. tauschii tubulin-folding cofactor E (LOC109759340), transcript variant X1, mRNA	validated	DOWNSTREAM(MODIFIER||1742|||HORVU1Hr1G001900|Hv_IBSC_PGSB_r1||HORVU1Hr1G001900.1||1|WARNING_TRANSCRIPT_NO_START_CODON),DOWNSTREAM(MODIFIER||1925|||HORVU1Hr1G001900|Hv_IBSC_PGSB_r1||HORVU1Hr1G001900.2||1|WARNING_TRANSCRIPT_NO_START_CODON),DOWNSTREAM(MODIFIER||778|||HORVU1Hr1G001890|Hv_IBSC_PGSB_r1||HORVU1Hr1G001890.26||1),SPLICE_SITE_REGION(LOW|||||HORVU1Hr1G001890|Hv_IBSC_PGSB_r1||HORVU1Hr1G00189…
		JHI-Hv50k-2016-4445	1H	4156939						NA	NA	HORVU1Hr1G001900	NA	NA	PREDICTED: Aegilops tauschii subsp. tauschii tubulin-folding cofactor E (LOC109759340), transcript variant X1, mRNA	validated	DOWNSTREAM(MODIFIER||3550|||HORVU1Hr1G001900|Hv_IBSC_PGSB_r1||HORVU1Hr1G001900.1||1|WARNING_TRANSCRIPT_NO_START_CODON),DOWNSTREAM(MODIFIER||3733|||HORVU1Hr1G001900|Hv_IBSC_PGSB_r1||HORVU1Hr1G001900.2||1|WARNING_TRANSCRIPT_NO_START_CODON),NON_SYNONYMOUS_CODING(MODERATE|MISSENSE|Ctc/Ttc|L122F||HORVU1Hr1G001890|Hv_IBSC_PGSB_r1||HORVU1Hr1G001890.26|7|1),NON_SYNONYMOUS_CODING(MODERATE|MISSENSE|Ctc/Ttc…
		JHI-Hv50k-2016-4478	1H	4161558						4165311	4167785	HORVU1Hr1G001920	HORVU1Hr1G001920.3	Ras-related protein Rab-25	Hordeum vulgare subsp. vulgare mRNA for predicted protein, complete cds, clone: NIASHv1121O05	validated	DOWNSTREAM(MODIFIER||3617|||HORVU1Hr1G001920|Hv_IBSC_PGSB_r1||HORVU1Hr1G001920.1||1),DOWNSTREAM(MODIFIER||3622|||HORVU1Hr1G001920|Hv_IBSC_PGSB_r1||HORVU1Hr1G001920.2||1|WARNING_TRANSCRIPT_INCOMPLETE),DOWNSTREAM(MODIFIER||3753|||HORVU1Hr1G001920|Hv_IBSC_PGSB_r1||HORVU1Hr1G001920.3||1),INTRON(MODIFIER|||||HORVU1Hr1G001910|Hv_IBSC_PGSB_r1||HORVU1Hr1G001910.1|2|1),INTRON(MODIFIER|||||HORVU1Hr1G001910…
		JHI-Hv50k-2016-4520	1H	4163410						4165311	4167785	HORVU1Hr1G001920	HORVU1Hr1G001920.3	Ras-related protein Rab-25	Hordeum vulgare subsp. spontaneum voucher OUH602, partial sequence	validated	DOWNSTREAM(MODIFIER||1765|||HORVU1Hr1G001920|Hv_IBSC_PGSB_r1||HORVU1Hr1G001920.1||1),DOWNSTREAM(MODIFIER||1770|||HORVU1Hr1G001920|Hv_IBSC_PGSB_r1||HORVU1Hr1G001920.2||1|WARNING_TRANSCRIPT_INCOMPLETE),DOWNSTREAM(MODIFIER||1901|||HORVU1Hr1G001920|Hv_IBSC_PGSB_r1||HORVU1Hr1G001920.3||1),INTRON(MODIFIER|||||HORVU1Hr1G001910|Hv_IBSC_PGSB_r1||HORVU1Hr1G001910.10|2|1|WARNING_TRANSCRIPT_NO_START_CODON),I…
		JHI-Hv50k-2016-4522	1H	4163730						4165311	4167785	HORVU1Hr1G001920	HORVU1Hr1G001920.3	Ras-related protein Rab-25	Hordeum vulgare subsp. vulgare mRNA for predicted protein, complete cds, clone: NIASHv2001M12	validated	DOWNSTREAM(MODIFIER||1445|||HORVU1Hr1G001920|Hv_IBSC_PGSB_r1||HORVU1Hr1G001920.1||1),DOWNSTREAM(MODIFIER||1450|||HORVU1Hr1G001920|Hv_IBSC_PGSB_r1||HORVU1Hr1G001920.2||1|WARNING_TRANSCRIPT_INCOMPLETE),DOWNSTREAM(MODIFIER||1581|||HORVU1Hr1G001920|Hv_IBSC_PGSB_r1||HORVU1Hr1G001920.3||1),INTRON(MODIFIER|||||HORVU1Hr1G001910|Hv_IBSC_PGSB_r1||HORVU1Hr1G001910.10|3|1|WARNING_TRANSCRIPT_NO_START_CODON),I…
		JHI-Hv50k-2016-4532	1H	4164169						4165311	4167785	HORVU1Hr1G001920	HORVU1Hr1G001920.3	Ras-related protein Rab-25	Hordeum vulgare subsp. vulgare mRNA for predicted protein, complete cds, clone: NIASHv2001M12	validated	DOWNSTREAM(MODIFIER||1006|||HORVU1Hr1G001920|Hv_IBSC_PGSB_r1||HORVU1Hr1G001920.1||1),DOWNSTREAM(MODIFIER||1011|||HORVU1Hr1G001920|Hv_IBSC_PGSB_r1||HORVU1Hr1G001920.2||1|WARNING_TRANSCRIPT_INCOMPLETE),DOWNSTREAM(MODIFIER||1142|||HORVU1Hr1G001920|Hv_IBSC_PGSB_r1||HORVU1Hr1G001920.3||1),DOWNSTREAM(MODIFIER||319|||HORVU1Hr1G001910|Hv_IBSC_PGSB_r1||HORVU1Hr1G001910.6||1),DOWNSTREAM(MODIFIER||319|||HOR…
		JHI-Hv50k-2016-4599	1H	4182563						4182586	4184504	HORVU1Hr1G001950	HORVU1Hr1G001950.2	12-oxophytodienoate reductase 2	NA	validated	INTERGENIC(MODIFIER||||||||||1),UPSTREAM(MODIFIER||100|||HORVU1Hr1G001950|Hv_IBSC_PGSB_r1||HORVU1Hr1G001950.4||1|WARNING_TRANSCRIPT_NO_START_CODON),UPSTREAM(MODIFIER||11|||HORVU1Hr1G001950|Hv_IBSC_PGSB_r1||HORVU1Hr1G001950.1||1),UPSTREAM(MODIFIER||23|||HORVU1Hr1G001950|Hv_IBSC_PGSB_r1||HORVU1Hr1G001950.2||1),UPSTREAM(MODIFIER||4366|||HORVU1Hr1G001940|Hv_IBSC_PGSB_r1||HORVU1Hr1G001940.1||1),UPSTRE…
		JHI-Hv50k-2016-4600	1H	4182607						NA	NA	HORVU1Hr1G001940	NA	NA	PREDICTED: Aegilops tauschii subsp. tauschii 12-oxophytodienoate reductase 1-like (LOC109765646), mRNA	validated	UPSTREAM(MODIFIER||4410|||HORVU1Hr1G001940|Hv_IBSC_PGSB_r1||HORVU1Hr1G001940.1||1),UPSTREAM(MODIFIER||512|||HORVU1Hr1G001950|Hv_IBSC_PGSB_r1||HORVU1Hr1G001950.5||1),UPSTREAM(MODIFIER||54|||HORVU1Hr1G001950|Hv_IBSC_PGSB_r1||HORVU1Hr1G001950.3||1|WARNING_TRANSCRIPT_NO_START_CODON),UPSTREAM(MODIFIER||56|||HORVU1Hr1G001950|Hv_IBSC_PGSB_r1||HORVU1Hr1G001950.4||1|WARNING_TRANSCRIPT_NO_START_CODON),UTR_…
		JHI-Hv50k-2016-4622	1H	4184013						4182586	4184504	HORVU1Hr1G001950	HORVU1Hr1G001950.2	12-oxophytodienoate reductase 2	Hordeum vulgare subsp. vulgare mRNA for predicted protein, complete cds, clone: NIASHv1005D07	validated	SYNONYMOUS_CODING(LOW|SILENT|gtG/gtA|V277||HORVU1Hr1G001950|Hv_IBSC_PGSB_r1||HORVU1Hr1G001950.2|3|1),SYNONYMOUS_CODING(LOW|SILENT|gtG/gtA|V290||HORVU1Hr1G001950|Hv_IBSC_PGSB_r1||HORVU1Hr1G001950.3|3|1|WARNING_TRANSCRIPT_NO_START_CODON),SYNONYMOUS_CODING(LOW|SILENT|gtG/gtA|V294||HORVU1Hr1G001950|Hv_IBSC_PGSB_r1||HORVU1Hr1G001950.4|3|1|WARNING_TRANSCRIPT_NO_START_CODON),SYNONYMOUS_CODING(LOW|SILENT…
		SCRI_RS_60145	1H	4184290	1H	5	MxB			4189224	4190808	HORVU1Hr1G001960	HORVU1Hr1G001960.1	12-oxophytodienoate reductase 2	Hordeum vulgare subsp. vulgare mRNA for predicted protein, complete cds, clone: NIASHv1005D07	validated	EFF=UPSTREAM(MODIFIER||4934|||HORVU1Hr1G001960|Hv_IBSC_PGSB_r1||HORVU1Hr1G001960.1||1),UTR_3_PRIME(MODIFIER||19|||HORVU1Hr1G001950|Hv_IBSC_PGSB_r1||HORVU1Hr1G001950.2|3|1),UTR_3_PRIME(MODIFIER||19|||HORVU1Hr1G001950|Hv_IBSC_PGSB_r1||HORVU1Hr1G001950.3|3|1|WARNING_TRANSCRIPT_NO_START_CODON),UTR_3_PRIME(MODIFIER||19|||HORVU1Hr1G001950|Hv_IBSC_PGSB_r1||HORVU1Hr1G001950.4|3|1|WARNING_TRANSCRIPT_NO_ST…
		JHI-Hv50k-2016-4657	1H	4190186						4189224	4190808	HORVU1Hr1G001960	HORVU1Hr1G001960.1	12-oxophytodienoate reductase 2	NA	validated	INTRON(MODIFIER|||||HORVU1Hr1G001960|Hv_IBSC_PGSB_r1||HORVU1Hr1G001960.1|2|1),INTRON(MODIFIER|||||HORVU1Hr1G001960|Hv_IBSC_PGSB_r1||HORVU1Hr1G001960.2|2|1),UPSTREAM(MODIFIER||2128|||HORVU1Hr1G001970|Hv_IBSC_PGSB_r1||HORVU1Hr1G001970.1||1|WARNING_TRANSCRIPT_NO_START_CODON)
		SCRI_RS_149683	1H	4190638	1H	5	LD	1H	4.96	4189224	4190808	HORVU1Hr1G001960	HORVU1Hr1G001960.1	12-oxophytodienoate reductase 2	Hordeum vulgare subsp. vulgare cDNA clone: FLbaf23c20, mRNA sequence	validated	EFF=SYNONYMOUS_CODING(LOW|SILENT|ttC/ttT|F188||HORVU1Hr1G001960|Hv_IBSC_PGSB_r1||HORVU1Hr1G001960.2|3|1),SYNONYMOUS_CODING(LOW|SILENT|ttC/ttT|F355||HORVU1Hr1G001960|Hv_IBSC_PGSB_r1||HORVU1Hr1G001960.1|3|1),UPSTREAM(MODIFIER||1676|||HORVU1Hr1G001970|Hv_IBSC_PGSB_r1||HORVU1Hr1G001970.1||1|WARNING_TRANSCRIPT_NO_START_CODON)
2	TMET83_2	JHI-Hv50k-2016-4711	1H	4228359						4226240	4229021	HORVU1Hr1G002000	HORVU1Hr1G002000.2	Serine/threonine-protein kinase	Triticum aestivum cultivar Jagger stress-induced receptor-like kinase A1a gene, partial cds	validated	NON_SYNONYMOUS_CODING(MODERATE|MISSENSE|Gta/Ata|V496I||HORVU1Hr1G002000|Hv_IBSC_PGSB_r1||HORVU1Hr1G002000.1|2|1),NON_SYNONYMOUS_CODING(MODERATE|MISSENSE|Gta/Ata|V707I||HORVU1Hr1G002000|Hv_IBSC_PGSB_r1||HORVU1Hr1G002000.2|1|1|WARNING_TRANSCRIPT_NO_START_CODON)
2	TMET110_2, TMET116_2	JHI-Hv50k-2016-4712	1H	4228415						4226240	4229021	HORVU1Hr1G002000	HORVU1Hr1G002000.2	Serine/threonine-protein kinase	Oryza sativa Japonica Group DNA, chromosome 7, cultivar: Nipponbare, complete sequence	validated	SYNONYMOUS_CODING(LOW|SILENT|gaC/gaT|D514||HORVU1Hr1G002000|Hv_IBSC_PGSB_r1||HORVU1Hr1G002000.1|2|1),SYNONYMOUS_CODING(LOW|SILENT|gaC/gaT|D725||HORVU1Hr1G002000|Hv_IBSC_PGSB_r1||HORVU1Hr1G002000.2|1|1|WARNING_TRANSCRIPT_NO_START_CODON)
		JHI-Hv50k-2016-4713	1H	4228430						4226240	4229021	HORVU1Hr1G002000	HORVU1Hr1G002000.2	Serine/threonine-protein kinase	Oryza sativa Indica Group cultivar Shuhui498 chromosome 7 sequence	validated	SYNONYMOUS_CODING(LOW|SILENT|ggC/ggT|G519||HORVU1Hr1G002000|Hv_IBSC_PGSB_r1||HORVU1Hr1G002000.1|2|1),SYNONYMOUS_CODING(LOW|SILENT|ggC/ggT|G730||HORVU1Hr1G002000|Hv_IBSC_PGSB_r1||HORVU1Hr1G002000.2|1|1|WARNING_TRANSCRIPT_NO_START_CODON)
		JHI-Hv50k-2016-4715	1H	4228577						4226240	4229021	HORVU1Hr1G002000	HORVU1Hr1G002000.2	Serine/threonine-protein kinase	Oryza sativa Indica Group cultivar RP Bio-226 chromosome 11 sequence	validated	SYNONYMOUS_CODING(LOW|SILENT|ttG/ttA|L568||HORVU1Hr1G002000|Hv_IBSC_PGSB_r1||HORVU1Hr1G002000.1|2|1),SYNONYMOUS_CODING(LOW|SILENT|ttG/ttA|L779||HORVU1Hr1G002000|Hv_IBSC_PGSB_r1||HORVU1Hr1G002000.2|1|1|WARNING_TRANSCRIPT_NO_START_CODON)
		JHI-Hv50k-2016-4774	1H	4275805						4272425	4277502	HORVU1Hr1G002060	HORVU1Hr1G002060.2	Serine/threonine-protein kinase	PREDICTED: Aegilops tauschii subsp. tauschii G-type lectin S-receptor-like serine/threonine-protein kinase At2g19130 (LOC109742161), transcript variant X1, mRNA	validated	INTRON(MODIFIER|||||HORVU1Hr1G002060|Hv_IBSC_PGSB_r1||HORVU1Hr1G002060.8|1|1),NON_SYNONYMOUS_CODING(MODERATE|MISSENSE|tTc/tCc|F347S||HORVU1Hr1G002060|Hv_IBSC_PGSB_r1||HORVU1Hr1G002060.1|5|1),NON_SYNONYMOUS_CODING(MODERATE|MISSENSE|tTc/tCc|F354S||HORVU1Hr1G002060|Hv_IBSC_PGSB_r1||HORVU1Hr1G002060.5|2|1|WARNING_TRANSCRIPT_NO_START_CODON),NON_SYNONYMOUS_CODING(MODERATE|MISSENSE|tTc/tCc|F355S||HORVU1…
		JHI-Hv50k-2016-4775	1H	4275807						4272425	4277502	HORVU1Hr1G002060	HORVU1Hr1G002060.2	Serine/threonine-protein kinase	PREDICTED: Aegilops tauschii subsp. tauschii G-type lectin S-receptor-like serine/threonine-protein kinase At2g19130 (LOC109742161), transcript variant X1, mRNA	validated	INTRON(MODIFIER|||||HORVU1Hr1G002060|Hv_IBSC_PGSB_r1||HORVU1Hr1G002060.8|1|1),STOP_GAINED(HIGH|NONSENSE|Cag/Tag|Q348*||HORVU1Hr1G002060|Hv_IBSC_PGSB_r1||HORVU1Hr1G002060.1|5|1),STOP_GAINED(HIGH|NONSENSE|Cag/Tag|Q355*||HORVU1Hr1G002060|Hv_IBSC_PGSB_r1||HORVU1Hr1G002060.5|2|1|WARNING_TRANSCRIPT_NO_START_CODON),STOP_GAINED(HIGH|NONSENSE|Cag/Tag|Q356*||HORVU1Hr1G002060|Hv_IBSC_PGSB_r1||HORVU1Hr1G0020…
		JHI-Hv50k-2016-4790	1H	4276600						4272425	4277502	HORVU1Hr1G002060	HORVU1Hr1G002060.2	Serine/threonine-protein kinase	PREDICTED: Aegilops tauschii subsp. tauschii G-type lectin S-receptor-like serine/threonine-protein kinase At2g19130 (LOC109742175), mRNA	validated	DOWNSTREAM(MODIFIER||86|||HORVU1Hr1G002060|Hv_IBSC_PGSB_r1||HORVU1Hr1G002060.5||1|WARNING_TRANSCRIPT_NO_START_CODON),NON_SYNONYMOUS_CODING(MODERATE|MISSENSE|aGt/aAt|S157N||HORVU1Hr1G002060|Hv_IBSC_PGSB_r1||HORVU1Hr1G002060.8|2|1),NON_SYNONYMOUS_CODING(MODERATE|MISSENSE|aGt/aAt|S612N||HORVU1Hr1G002060|Hv_IBSC_PGSB_r1||HORVU1Hr1G002060.1|5|1),NON_SYNONYMOUS_CODING(MODERATE|MISSENSE|aGt/aAt|S620N||H…
		JHI-Hv50k-2016-4822	1H	4284236						NA	NA	HORVU1Hr1G002070	NA	NA	PREDICTED: Aegilops tauschii subsp. tauschii arginine decarboxylase-like (LOC109757809), mRNA	validated	DOWNSTREAM(MODIFIER||2537|||HORVU1Hr1G002070|Hv_IBSC_PGSB_r1||HORVU1Hr1G002070.1||1),INTRON(MODIFIER|||||HORVU1Hr1G002090|Hv_IBSC_PGSB_r1||HORVU1Hr1G002090.15|2|1|WARNING_TRANSCRIPT_NO_START_CODON),INTRON(MODIFIER|||||HORVU1Hr1G002090|Hv_IBSC_PGSB_r1||HORVU1Hr1G002090.9|2|1|WARNING_TRANSCRIPT_NO_START_CODON),NON_SYNONYMOUS_CODING(MODERATE|MISSENSE|Aaa/Gaa|K10E||HORVU1Hr1G002090|Hv_IBSC_PGSB_r1||H…
		12_10636	1H	4285541	1H	5	MxB	1H	4.11	4283580	4286133	HORVU1Hr1G002090	HORVU1Hr1G002090.11	arginine decarboxylase 1	PREDICTED: Aegilops tauschii subsp. tauschii arginine decarboxylase-like (LOC109757809), mRNA	validated	EFF=DOWNSTREAM(MODIFIER||299|||HORVU1Hr1G002090|Hv_IBSC_PGSB_r1||HORVU1Hr1G002090.3||1|WARNING_TRANSCRIPT_NO_START_CODON),DOWNSTREAM(MODIFIER||3842|||HORVU1Hr1G002070|Hv_IBSC_PGSB_r1||HORVU1Hr1G002070.1||1),INTRON(MODIFIER|||||HORVU1Hr1G002090|Hv_IBSC_PGSB_r1||HORVU1Hr1G002090.4|2|1|WARNING_TRANSCRIPT_NO_START_CODON),STOP_LOST(HIGH|MISSENSE|Tga/Cga|*275R||HORVU1Hr1G002090|Hv_IBSC_PGSB_r1||HORVU1H…
		JHI-Hv50k-2016-4897	1H	4297755						NA	NA	HORVU1Hr1G002130	NA	NA	Hordeum vulgare subsp. vulgare mRNA for predicted protein, complete cds, clone: NIASHv1009H20	validated	DOWNSTREAM(MODIFIER||3309|||HORVU1Hr1G002130|Hv_IBSC_PGSB_r1||HORVU1Hr1G002130.1||1|WARNING_TRANSCRIPT_NO_START_CODON),SYNONYMOUS_CODING(LOW|SILENT|ctG/ctC|L100||HORVU1Hr1G002110|Hv_IBSC_PGSB_r1||HORVU1Hr1G002110.3|1|1|WARNING_TRANSCRIPT_NO_START_CODON),SYNONYMOUS_CODING(LOW|SILENT|ctG/ctC|L66||HORVU1Hr1G002110|Hv_IBSC_PGSB_r1||HORVU1Hr1G002110.5|1|1),SYNONYMOUS_CODING(LOW|SILENT|ctG/ctC|L76||HOR…
		JHI-Hv50k-2016-4906	1H	4301416						4297334	4299493	HORVU1Hr1G002110	HORVU1Hr1G002110.2	unknown function	NA	validated	DOWNSTREAM(MODIFIER||1923|||HORVU1Hr1G002110|Hv_IBSC_PGSB_r1||HORVU1Hr1G002110.2||1),DOWNSTREAM(MODIFIER||2002|||HORVU1Hr1G002110|Hv_IBSC_PGSB_r1||HORVU1Hr1G002110.1||1),DOWNSTREAM(MODIFIER||2033|||HORVU1Hr1G002110|Hv_IBSC_PGSB_r1||HORVU1Hr1G002110.4||1),DOWNSTREAM(MODIFIER||2150|||HORVU1Hr1G002110|Hv_IBSC_PGSB_r1||HORVU1Hr1G002110.3||1|WARNING_TRANSCRIPT_NO_START_CODON),DOWNSTREAM(MODIFIER||2320…
		JHI-Hv50k-2016-4918	1H	4302048						NA	NA	HORVU1Hr1G002120	NA	NA	NA	validated	DOWNSTREAM(MODIFIER||14|||HORVU1Hr1G002120|Hv_IBSC_PGSB_r1||HORVU1Hr1G002120.1||1),DOWNSTREAM(MODIFIER||2555|||HORVU1Hr1G002110|Hv_IBSC_PGSB_r1||HORVU1Hr1G002110.2||1),DOWNSTREAM(MODIFIER||2634|||HORVU1Hr1G002110|Hv_IBSC_PGSB_r1||HORVU1Hr1G002110.1||1),DOWNSTREAM(MODIFIER||2665|||HORVU1Hr1G002110|Hv_IBSC_PGSB_r1||HORVU1Hr1G002110.4||1),DOWNSTREAM(MODIFIER||2782|||HORVU1Hr1G002110|Hv_IBSC_PGSB_r1|…
		JHI-Hv50k-2016-4935	1H	4312646						4312752	4320319	HORVU1Hr1G002150	HORVU1Hr1G002150.11	methionine S-methyltransferase	Hordeum vulgare Hv-MMT1 mRNA for S-adenosyl-L-methionine: L-methionine S-methyltransferase, complete cds	validated	DOWNSTREAM(MODIFIER||106|||HORVU1Hr1G002150|Hv_IBSC_PGSB_r1||HORVU1Hr1G002150.10||1),DOWNSTREAM(MODIFIER||106|||HORVU1Hr1G002150|Hv_IBSC_PGSB_r1||HORVU1Hr1G002150.11||1),DOWNSTREAM(MODIFIER||112|||HORVU1Hr1G002150|Hv_IBSC_PGSB_r1||HORVU1Hr1G002150.12||1),DOWNSTREAM(MODIFIER||116|||HORVU1Hr1G002150|Hv_IBSC_PGSB_r1||HORVU1Hr1G002150.13||1),DOWNSTREAM(MODIFIER||1262|||HORVU1Hr1G002150|Hv_IBSC_PGSB_r…
		12_10410	1H	4312779	1H	5	LD	1H	4.11	4312752	4320319	HORVU1Hr1G002150	HORVU1Hr1G002150.11	methionine S-methyltransferase	Triticum aestivum cDNA, clone: WT009_F09, cultivar: Chinese Spring	validated	EFF=DOWNSTREAM(MODIFIER||1129|||HORVU1Hr1G002150|Hv_IBSC_PGSB_r1||HORVU1Hr1G002150.15||1),DOWNSTREAM(MODIFIER||4098|||HORVU1Hr1G002150|Hv_IBSC_PGSB_r1||HORVU1Hr1G002150.16||1),SYNONYMOUS_CODING(LOW|SILENT|ggC/ggG|G1020||HORVU1Hr1G002150|Hv_IBSC_PGSB_r1||HORVU1Hr1G002150.12|13|1),SYNONYMOUS_CODING(LOW|SILENT|ggC/ggG|G1032||HORVU1Hr1G002150|Hv_IBSC_PGSB_r1||HORVU1Hr1G002150.6|12|1|WARNING_TRANSCRIP…
		JHI-Hv50k-2016-4942	1H	4313335						4312752	4320319	HORVU1Hr1G002150	HORVU1Hr1G002150.11	methionine S-methyltransferase	PREDICTED: Setaria italica methionine S-methyltransferase (LOC101760501), transcript variant X1, mRNA	validated	DOWNSTREAM(MODIFIER||3542|||HORVU1Hr1G002150|Hv_IBSC_PGSB_r1||HORVU1Hr1G002150.16||1),DOWNSTREAM(MODIFIER||573|||HORVU1Hr1G002150|Hv_IBSC_PGSB_r1||HORVU1Hr1G002150.15||1),SYNONYMOUS_CODING(LOW|SILENT|acT/acG|T175||HORVU1Hr1G002150|Hv_IBSC_PGSB_r1||HORVU1Hr1G002150.5|9|1),SYNONYMOUS_CODING(LOW|SILENT|acT/acG|T673||HORVU1Hr1G002150|Hv_IBSC_PGSB_r1||HORVU1Hr1G002150.13|7|1),SYNONYMOUS_CODING(LOW|SIL…
		JHI-Hv50k-2016-4957	1H	4316184						4312752	4320319	HORVU1Hr1G002150	HORVU1Hr1G002150.11	methionine S-methyltransferase	Triticum aestivum chromosome 3B, genomic scaffold, cultivar Chinese Spring	validated	DOWNSTREAM(MODIFIER||4061|||HORVU1Hr1G002150|Hv_IBSC_PGSB_r1||HORVU1Hr1G002150.17||1|WARNING_TRANSCRIPT_NO_START_CODON),DOWNSTREAM(MODIFIER||693|||HORVU1Hr1G002150|Hv_IBSC_PGSB_r1||HORVU1Hr1G002150.16||1),SYNONYMOUS_CODING(LOW|SILENT|ctT/ctA|L19||HORVU1Hr1G002150|Hv_IBSC_PGSB_r1||HORVU1Hr1G002150.13|1|1),SYNONYMOUS_CODING(LOW|SILENT|ctT/ctA|L19||HORVU1Hr1G002150|Hv_IBSC_PGSB_r1||HORVU1Hr1G002150.…
		JHI-Hv50k-2016-4971	1H	4317883						4312752	4320319	HORVU1Hr1G002150	HORVU1Hr1G002150.11	methionine S-methyltransferase	Triticum aestivum cDNA, clone: WT009_F09, cultivar: Chinese Spring	validated	DOWNSTREAM(MODIFIER||2362|||HORVU1Hr1G002150|Hv_IBSC_PGSB_r1||HORVU1Hr1G002150.17||1|WARNING_TRANSCRIPT_NO_START_CODON),START_GAINED(LOW|||||HORVU1Hr1G002150|Hv_IBSC_PGSB_r1||HORVU1Hr1G002150.14|2|1),START_GAINED(LOW|||||HORVU1Hr1G002150|Hv_IBSC_PGSB_r1||HORVU1Hr1G002150.3|2|1),START_GAINED(LOW|||||HORVU1Hr1G002150|Hv_IBSC_PGSB_r1||HORVU1Hr1G002150.4|2|1),START_GAINED(LOW|||||HORVU1Hr1G002150|Hv_…
		JHI-Hv50k-2016-5029	1H	4328018						4328347	4329682	HORVU1Hr1G002160	HORVU1Hr1G002160.2	Glutathione S-transferase family protein	NA	validated	DOWNSTREAM(MODIFIER||172|||HORVU1Hr1G002160|Hv_IBSC_PGSB_r1||HORVU1Hr1G002160.1||1|WARNING_TRANSCRIPT_NO_START_CODON),DOWNSTREAM(MODIFIER||329|||HORVU1Hr1G002160|Hv_IBSC_PGSB_r1||HORVU1Hr1G002160.2||1),DOWNSTREAM(MODIFIER||4888|||HORVU1Hr1G002170|Hv_IBSC_PGSB_r1||HORVU1Hr1G002170.1||1|WARNING_TRANSCRIPT_INCOMPLETE),DOWNSTREAM(MODIFIER||4888|||HORVU1Hr1G002170|Hv_IBSC_PGSB_r1||HORVU1Hr1G002170.2||…
		JHI-Hv50k-2016-5030	1H	4328092						4328347	4329682	HORVU1Hr1G002160	HORVU1Hr1G002160.2	Glutathione S-transferase family protein	NA	validated	DOWNSTREAM(MODIFIER||255|||HORVU1Hr1G002160|Hv_IBSC_PGSB_r1||HORVU1Hr1G002160.2||1),DOWNSTREAM(MODIFIER||4814|||HORVU1Hr1G002170|Hv_IBSC_PGSB_r1||HORVU1Hr1G002170.1||1|WARNING_TRANSCRIPT_INCOMPLETE),DOWNSTREAM(MODIFIER||4814|||HORVU1Hr1G002170|Hv_IBSC_PGSB_r1||HORVU1Hr1G002170.2||1),DOWNSTREAM(MODIFIER||98|||HORVU1Hr1G002160|Hv_IBSC_PGSB_r1||HORVU1Hr1G002160.1||1|WARNING_TRANSCRIPT_NO_START_CODON…
		JHI-Hv50k-2016-5040	1H	4328449						4332906	4333565	HORVU1Hr1G002170	HORVU1Hr1G002170.1	Defensin-like protein	PREDICTED: Aegilops tauschii subsp. tauschii glutathione S-transferase 1-like (LOC109757807), mRNA	validated	DOWNSTREAM(MODIFIER||4457|||HORVU1Hr1G002170|Hv_IBSC_PGSB_r1||HORVU1Hr1G002170.1||1|WARNING_TRANSCRIPT_INCOMPLETE),DOWNSTREAM(MODIFIER||4457|||HORVU1Hr1G002170|Hv_IBSC_PGSB_r1||HORVU1Hr1G002170.2||1),INTRON(MODIFIER|||||HORVU1Hr1G002150|Hv_IBSC_PGSB_r1||HORVU1Hr1G002150.1|1|1|WARNING_TRANSCRIPT_NO_START_CODON),INTRON(MODIFIER|||||HORVU1Hr1G002150|Hv_IBSC_PGSB_r1||HORVU1Hr1G002150.3|1|1),INTRON(MO…
		JHI-Hv50k-2016-5042	1H	4328542						4332906	4333565	HORVU1Hr1G002170	HORVU1Hr1G002170.1	Defensin-like protein	PREDICTED: Aegilops tauschii subsp. tauschii glutathione S-transferase 1-like (LOC109757807), mRNA	validated	DOWNSTREAM(MODIFIER||4364|||HORVU1Hr1G002170|Hv_IBSC_PGSB_r1||HORVU1Hr1G002170.1||1|WARNING_TRANSCRIPT_INCOMPLETE),DOWNSTREAM(MODIFIER||4364|||HORVU1Hr1G002170|Hv_IBSC_PGSB_r1||HORVU1Hr1G002170.2||1),INTRON(MODIFIER|||||HORVU1Hr1G002150|Hv_IBSC_PGSB_r1||HORVU1Hr1G002150.1|1|1|WARNING_TRANSCRIPT_NO_START_CODON),INTRON(MODIFIER|||||HORVU1Hr1G002150|Hv_IBSC_PGSB_r1||HORVU1Hr1G002150.3|1|1),INTRON(MO…
		JHI-Hv50k-2016-5102	1H	4341578						NA	NA	HORVU1Hr1G002180	NA	NA	Hordeum vulgare subsp. vulgare mRNA for predicted protein, complete cds, clone: NIASHv1055D20	validated	DOWNSTREAM(MODIFIER||564|||HORVU1Hr1G002180|Hv_IBSC_PGSB_r1||HORVU1Hr1G002180.1||1|WARNING_TRANSCRIPT_NO_START_CODON),INTRON(MODIFIER|||||HORVU1Hr1G002150|Hv_IBSC_PGSB_r1||HORVU1Hr1G002150.1|1|1|WARNING_TRANSCRIPT_NO_START_CODON),INTRON(MODIFIER|||||HORVU1Hr1G002150|Hv_IBSC_PGSB_r1||HORVU1Hr1G002150.3|1|1),INTRON(MODIFIER|||||HORVU1Hr1G002150|Hv_IBSC_PGSB_r1||HORVU1Hr1G002150.4|1|1),INTRON(MODIFI…
		JHI-Hv50k-2016-5139	1H	4397984						4398249	4400774	HORVU1Hr1G002210	HORVU1Hr1G002210.3	GDSL esterase/lipase	NA	validated	DOWNSTREAM(MODIFIER||166|||HORVU1Hr1G002210|Hv_IBSC_PGSB_r1||HORVU1Hr1G002210.1||1|WARNING_TRANSCRIPT_INCOMPLETE),DOWNSTREAM(MODIFIER||166|||HORVU1Hr1G002210|Hv_IBSC_PGSB_r1||HORVU1Hr1G002210.2||1|WARNING_TRANSCRIPT_NO_START_CODON),DOWNSTREAM(MODIFIER||265|||HORVU1Hr1G002210|Hv_IBSC_PGSB_r1||HORVU1Hr1G002210.3||1|WARNING_TRANSCRIPT_INCOMPLETE),DOWNSTREAM(MODIFIER||342|||HORVU1Hr1G002210|Hv_IBSC_P…
		JHI-Hv50k-2016-5157	1H	4398937						4398249	4400774	HORVU1Hr1G002210	HORVU1Hr1G002210.3	GDSL esterase/lipase	Hordeum vulgare subsp. vulgare mRNA for predicted protein, complete cds, clone: NIASHv2039P02	validated	NON_SYNONYMOUS_CODING(MODERATE|MISSENSE|aGg/aCg|R218T||HORVU1Hr1G002210|Hv_IBSC_PGSB_r1||HORVU1Hr1G002210.4|4|1|WARNING_TRANSCRIPT_INCOMPLETE),NON_SYNONYMOUS_CODING(MODERATE|MISSENSE|aGg/aCg|R220T||HORVU1Hr1G002210|Hv_IBSC_PGSB_r1||HORVU1Hr1G002210.1|4|1|WARNING_TRANSCRIPT_INCOMPLETE),NON_SYNONYMOUS_CODING(MODERATE|MISSENSE|aGg/aCg|R220T||HORVU1Hr1G002210|Hv_IBSC_PGSB_r1||HORVU1Hr1G002210.2|4|1|W…
		JHI-Hv50k-2016-5180	1H	4399874						4404734	4406482	HORVU1Hr1G002220	HORVU1Hr1G002220.2	GDSL esterase/lipase	Hordeum vulgare subsp. vulgare mRNA for predicted protein, complete cds, clone: NIASHv2039P02	validated	DOWNSTREAM(MODIFIER||4856|||HORVU1Hr1G002220|Hv_IBSC_PGSB_r1||HORVU1Hr1G002220.1||1),DOWNSTREAM(MODIFIER||4860|||HORVU1Hr1G002220|Hv_IBSC_PGSB_r1||HORVU1Hr1G002220.2||1|WARNING_TRANSCRIPT_INCOMPLETE),INTRON(MODIFIER|||||HORVU1Hr1G002210|Hv_IBSC_PGSB_r1||HORVU1Hr1G002210.1|3|1|WARNING_TRANSCRIPT_INCOMPLETE),INTRON(MODIFIER|||||HORVU1Hr1G002210|Hv_IBSC_PGSB_r1||HORVU1Hr1G002210.2|3|1|WARNING_TRANSC…
		SCRI_RS_194326	1H	4405317	1H	5	MxB	1H	4.96	NA	NA	unknown	NA	NA	NA	unvalidated	unknown
		JHI-Hv50k-2016-5228	1H	4405609						4404734	4406482	HORVU1Hr1G002220	HORVU1Hr1G002220.2	GDSL esterase/lipase	NA	validated	INTRON(MODIFIER|||||HORVU1Hr1G002220|Hv_IBSC_PGSB_r1||HORVU1Hr1G002220.1|3|1),INTRON(MODIFIER|||||HORVU1Hr1G002220|Hv_IBSC_PGSB_r1||HORVU1Hr1G002220.2|3|1|WARNING_TRANSCRIPT_INCOMPLETE),UPSTREAM(MODIFIER||4177|||HORVU1Hr1G002230|Hv_IBSC_PGSB_r1||HORVU1Hr1G002230.1||1),UPSTREAM(MODIFIER||4835|||HORVU1Hr1G002210|Hv_IBSC_PGSB_r1||HORVU1Hr1G002210.3||1|WARNING_TRANSCRIPT_INCOMPLETE),UPSTREAM(MODIFIER…
		JHI-Hv50k-2016-5246	1H	4406524						NA	NA	HORVU1Hr1G002230	NA	NA	NA	validated	INTERGENIC(MODIFIER||||||||||1),UPSTREAM(MODIFIER||3262|||HORVU1Hr1G002230|Hv_IBSC_PGSB_r1||HORVU1Hr1G002230.1||1),UPSTREAM(MODIFIER||42|||HORVU1Hr1G002220|Hv_IBSC_PGSB_r1||HORVU1Hr1G002220.2||1|WARNING_TRANSCRIPT_INCOMPLETE),UPSTREAM(MODIFIER||85|||HORVU1Hr1G002220|Hv_IBSC_PGSB_r1||HORVU1Hr1G002220.1||1)
		JHI-Hv50k-2016-5286	1H	4417497						NA	NA	HORVU1Hr1G002250	NA	NA	PREDICTED: Aegilops tauschii subsp. tauschii E3 ubiquitin-protein ligase CHIP-like (LOC109757815), transcript variant X1, mRNA	validated	DOWNSTREAM(MODIFIER||85|||HORVU1Hr1G002250|Hv_IBSC_PGSB_r1||HORVU1Hr1G002250.1||1),INTRON(MODIFIER|||||HORVU1Hr1G002240|Hv_IBSC_PGSB_r1||HORVU1Hr1G002240.1|4|1|WARNING_TRANSCRIPT_NO_START_CODON),INTRON(MODIFIER|||||HORVU1Hr1G002240|Hv_IBSC_PGSB_r1||HORVU1Hr1G002240.2|2|1),INTRON(MODIFIER|||||HORVU1Hr1G002240|Hv_IBSC_PGSB_r1||HORVU1Hr1G002240.3|4|1|WARNING_TRANSCRIPT_NO_START_CODON),INTRON(MODIFIE…
		JHI-Hv50k-2016-5337	1H	4626400						4625904	4630197	HORVU1Hr1G002300	HORVU1Hr1G002300.8	formin homology 1	Aegilops tauschii chromosome 1Ds prolamin gene locus, complete sequence	validated	NON_SYNONYMOUS_CODING(MODERATE|MISSENSE|aCg/aTg|T272M||HORVU1Hr1G002300|Hv_IBSC_PGSB_r1||HORVU1Hr1G002300.6|4|1|WARNING_TRANSCRIPT_NO_START_CODON),NON_SYNONYMOUS_CODING(MODERATE|MISSENSE|aCg/aTg|T274M||HORVU1Hr1G002300|Hv_IBSC_PGSB_r1||HORVU1Hr1G002300.7|4|1|WARNING_TRANSCRIPT_NO_START_CODON),NON_SYNONYMOUS_CODING(MODERATE|MISSENSE|aCg/aTg|T282M||HORVU1Hr1G002300|Hv_IBSC_PGSB_r1||HORVU1Hr1G002300…
		12_31144	1H	4653990						NA	NA	unknown	NA	NA	Triticum aestivum mitochondrial L2 ribosomal protein mRNA, complete cds; nuclear gene for mitochondrial product	unvalidated	unknown
		JHI-Hv50k-2016-5369	1H	4654115						4653916	4655385	HORVU1Hr1G002310	HORVU1Hr1G002310.3	50S ribosomal protein L2	Hordeum vulgare subsp. vulgare cDNA clone: FLbaf76g16, mRNA sequence	validated	SYNONYMOUS_CODING(LOW|SILENT|ccC/ccT|P102||HORVU1Hr1G002310|Hv_IBSC_PGSB_r1||HORVU1Hr1G002310.2|2|1|WARNING_TRANSCRIPT_NO_START_CODON),SYNONYMOUS_CODING(LOW|SILENT|ccC/ccT|P103||HORVU1Hr1G002310|Hv_IBSC_PGSB_r1||HORVU1Hr1G002310.1|2|1|WARNING_TRANSCRIPT_NO_START_CODON),SYNONYMOUS_CODING(LOW|SILENT|ccC/ccT|P66||HORVU1Hr1G002310|Hv_IBSC_PGSB_r1||HORVU1Hr1G002310.3|1|1|WARNING_TRANSCRIPT_NO_START_CO…
		JHI-Hv50k-2016-5404	1H	4655565						4653916	4655385	HORVU1Hr1G002310	HORVU1Hr1G002310.3	50S ribosomal protein L2	Hordeum vulgare clone HV_Mba152-O10, complete sequence	validated	DOWNSTREAM(MODIFIER||180|||HORVU1Hr1G002310|Hv_IBSC_PGSB_r1||HORVU1Hr1G002310.3||1|WARNING_TRANSCRIPT_NO_START_CODON),DOWNSTREAM(MODIFIER||348|||HORVU1Hr1G002310|Hv_IBSC_PGSB_r1||HORVU1Hr1G002310.1||1|WARNING_TRANSCRIPT_NO_START_CODON),DOWNSTREAM(MODIFIER||537|||HORVU1Hr1G002310|Hv_IBSC_PGSB_r1||HORVU1Hr1G002310.2||1|WARNING_TRANSCRIPT_NO_START_CODON),INTERGENIC(MODIFIER||||||||||1),UPSTREAM(MODI…
		JHI-Hv50k-2016-5408	1H	4657000						4653916	4655385	HORVU1Hr1G002310	HORVU1Hr1G002310.3	50S ribosomal protein L2	NA	validated	DOWNSTREAM(MODIFIER||1615|||HORVU1Hr1G002310|Hv_IBSC_PGSB_r1||HORVU1Hr1G002310.3||1|WARNING_TRANSCRIPT_NO_START_CODON),DOWNSTREAM(MODIFIER||1783|||HORVU1Hr1G002310|Hv_IBSC_PGSB_r1||HORVU1Hr1G002310.1||1|WARNING_TRANSCRIPT_NO_START_CODON),DOWNSTREAM(MODIFIER||1972|||HORVU1Hr1G002310|Hv_IBSC_PGSB_r1||HORVU1Hr1G002310.2||1|WARNING_TRANSCRIPT_NO_START_CODON),DOWNSTREAM(MODIFIER||321|||HORVU1Hr1G00232…
		4456-443	1H	4657144						4653916	4655385	HORVU1Hr1G002310	HORVU1Hr1G002310.3	50S ribosomal protein L2	Aegilops tauschii chromosome 1Ds prolamin gene locus, complete sequence	validated	EFF=DOWNSTREAM(MODIFIER||1759|||HORVU1Hr1G002310|Hv_IBSC_PGSB_r1||HORVU1Hr1G002310.3||1|WARNING_TRANSCRIPT_NO_START_CODON),DOWNSTREAM(MODIFIER||1927|||HORVU1Hr1G002310|Hv_IBSC_PGSB_r1||HORVU1Hr1G002310.1||1|WARNING_TRANSCRIPT_NO_START_CODON),DOWNSTREAM(MODIFIER||2116|||HORVU1Hr1G002310|Hv_IBSC_PGSB_r1||HORVU1Hr1G002310.2||1|WARNING_TRANSCRIPT_NO_START_CODON),DOWNSTREAM(MODIFIER||465|||HORVU1Hr1G0…
		JHI-Hv50k-2016-5409	1H	4657144						4653916	4655385	HORVU1Hr1G002310	HORVU1Hr1G002310.3	50S ribosomal protein L2	Aegilops tauschii chromosome 1Ds prolamin gene locus, complete sequence	validated	DOWNSTREAM(MODIFIER||1759|||HORVU1Hr1G002310|Hv_IBSC_PGSB_r1||HORVU1Hr1G002310.3||1|WARNING_TRANSCRIPT_NO_START_CODON),DOWNSTREAM(MODIFIER||1927|||HORVU1Hr1G002310|Hv_IBSC_PGSB_r1||HORVU1Hr1G002310.1||1|WARNING_TRANSCRIPT_NO_START_CODON),DOWNSTREAM(MODIFIER||2116|||HORVU1Hr1G002310|Hv_IBSC_PGSB_r1||HORVU1Hr1G002310.2||1|WARNING_TRANSCRIPT_NO_START_CODON),DOWNSTREAM(MODIFIER||465|||HORVU1Hr1G00232…
		JHI-Hv50k-2016-5448	1H	4675402						NA	NA	HORVU1Hr1G002350	NA	NA	NA	validated	DOWNSTREAM(MODIFIER||2445|||HORVU1Hr1G002350|Hv_IBSC_PGSB_r1||HORVU1Hr1G002350.1||1),INTRON(MODIFIER|||||HORVU1Hr1G002340|Hv_IBSC_PGSB_r1||HORVU1Hr1G002340.10|1|1),INTRON(MODIFIER|||||HORVU1Hr1G002340|Hv_IBSC_PGSB_r1||HORVU1Hr1G002340.1|1|1),INTRON(MODIFIER|||||HORVU1Hr1G002340|Hv_IBSC_PGSB_r1||HORVU1Hr1G002340.2|1|1),INTRON(MODIFIER|||||HORVU1Hr1G002340|Hv_IBSC_PGSB_r1||HORVU1Hr1G002340.3|1|1),I…
		SCRI_RS_207257	1H	4676266	1H	5	LD	1H	4.11	NA	NA	unknown	NA	NA	Aegilops tauschii chromosome 1Ds prolamin gene locus, complete sequence	unvalidated|chr1H:4677445(unvalidated)	unknown
		JHI-Hv50k-2016-5486	1H	4677739						NA	NA	HORVU1Hr1G002350	NA	NA	NA	validated	DOWNSTREAM(MODIFIER||108|||HORVU1Hr1G002350|Hv_IBSC_PGSB_r1||HORVU1Hr1G002350.1||1),DOWNSTREAM(MODIFIER||3074|||HORVU1Hr1G002370|Hv_IBSC_PGSB_r1||HORVU1Hr1G002370.1||1|WARNING_TRANSCRIPT_NO_START_CODON),DOWNSTREAM(MODIFIER||3349|||HORVU1Hr1G002370|Hv_IBSC_PGSB_r1||HORVU1Hr1G002370.2||1),INTRON(MODIFIER|||||HORVU1Hr1G002340|Hv_IBSC_PGSB_r1||HORVU1Hr1G002340.10|3|1),INTRON(MODIFIER|||||HORVU1Hr1G00…
		JHI-Hv50k-2016-5493	1H	4678154						NA	NA	HORVU1Hr1G002370	NA	NA	NA	validated	DOWNSTREAM(MODIFIER||2659|||HORVU1Hr1G002370|Hv_IBSC_PGSB_r1||HORVU1Hr1G002370.1||1|WARNING_TRANSCRIPT_NO_START_CODON),DOWNSTREAM(MODIFIER||2934|||HORVU1Hr1G002370|Hv_IBSC_PGSB_r1||HORVU1Hr1G002370.2||1),INTRON(MODIFIER|||||HORVU1Hr1G002340|Hv_IBSC_PGSB_r1||HORVU1Hr1G002340.10|3|1),INTRON(MODIFIER|||||HORVU1Hr1G002340|Hv_IBSC_PGSB_r1||HORVU1Hr1G002340.11|2|1),INTRON(MODIFIER|||||HORVU1Hr1G002340|…
		JHI-Hv50k-2016-5571	1H	4690938						NA	NA	HORVU1Hr1G002380	NA	NA	NA	validated	DOWNSTREAM(MODIFIER||2996|||HORVU1Hr1G002380|Hv_IBSC_PGSB_r1||HORVU1Hr1G002380.1||1),INTERGENIC(MODIFIER||||||||||1)
		JHI-Hv50k-2016-5579	1H	4691900						NA	NA	HORVU1Hr1G002380	NA	NA	NA	validated	DOWNSTREAM(MODIFIER||2034|||HORVU1Hr1G002380|Hv_IBSC_PGSB_r1||HORVU1Hr1G002380.1||1),INTERGENIC(MODIFIER||||||||||1)
		JHI-Hv50k-2016-5633	1H	4759917						4762948	4764312	HORVU1Hr1G002410	HORVU1Hr1G002410.1	Leucine-rich repeat receptor-like protein kinase family protein	NA	validated	DOWNSTREAM(MODIFIER||3031|||HORVU1Hr1G002410|Hv_IBSC_PGSB_r1||HORVU1Hr1G002410.1||1|WARNING_TRANSCRIPT_NO_START_CODON),DOWNSTREAM(MODIFIER||4869|||HORVU1Hr1G002390|Hv_IBSC_PGSB_r1||HORVU1Hr1G002390.2||1),DOWNSTREAM(MODIFIER||4912|||HORVU1Hr1G002390|Hv_IBSC_PGSB_r1||HORVU1Hr1G002390.3||1),DOWNSTREAM(MODIFIER||4912|||HORVU1Hr1G002390|Hv_IBSC_PGSB_r1||HORVU1Hr1G002390.4||1),DOWNSTREAM(MODIFIER||4955…
		JHI-Hv50k-2016-5663	1H	4765347						4758065	4760637	HORVU1Hr1G002400	HORVU1Hr1G002400.1	Protein kinase superfamily protein	PREDICTED: Brachypodium distachyon transforming growth factor-beta receptor-associated protein 1 (LOC100836335), transcript variant X1, mRNA	validated	DOWNSTREAM(MODIFIER||4710|||HORVU1Hr1G002400|Hv_IBSC_PGSB_r1||HORVU1Hr1G002400.1||1),SYNONYMOUS_CODING(LOW|SILENT|gtT/gtC|V325||HORVU1Hr1G002390|Hv_IBSC_PGSB_r1||HORVU1Hr1G002390.9|13|1),SYNONYMOUS_CODING(LOW|SILENT|gtT/gtC|V581||HORVU1Hr1G002390|Hv_IBSC_PGSB_r1||HORVU1Hr1G002390.5|14|1),SYNONYMOUS_CODING(LOW|SILENT|gtT/gtC|V937||HORVU1Hr1G002390|Hv_IBSC_PGSB_r1||HORVU1Hr1G002390.1|14|1),SYNONYMO…
		JHI-Hv50k-2016-5674	1H	4766310						4764829	4771545	HORVU1Hr1G002390	HORVU1Hr1G002390.4	Transforming growth factor-beta receptor-associated protein 1	PREDICTED: Oryza sativa Japonica Group transforming growth factor-beta receptor-associated protein 1 (LOC4337547), transcript variant X1, mRNA	validated	SYNONYMOUS_CODING(LOW|SILENT|ctG/ctA|L152||HORVU1Hr1G002390|Hv_IBSC_PGSB_r1||HORVU1Hr1G002390.9|9|1),SYNONYMOUS_CODING(LOW|SILENT|ctG/ctA|L408||HORVU1Hr1G002390|Hv_IBSC_PGSB_r1||HORVU1Hr1G002390.5|10|1),SYNONYMOUS_CODING(LOW|SILENT|ctG/ctA|L764||HORVU1Hr1G002390|Hv_IBSC_PGSB_r1||HORVU1Hr1G002390.10|10|1|WARNING_TRANSCRIPT_INCOMPLETE),SYNONYMOUS_CODING(LOW|SILENT|ctG/ctA|L764||HORVU1Hr1G002390|Hv_…
		JHI-Hv50k-2016-5675	1H	4766392						4764829	4771545	HORVU1Hr1G002390	HORVU1Hr1G002390.4	Transforming growth factor-beta receptor-associated protein 1	NA	validated	INTRON(MODIFIER|||||HORVU1Hr1G002390|Hv_IBSC_PGSB_r1||HORVU1Hr1G002390.10|9|1|WARNING_TRANSCRIPT_INCOMPLETE),INTRON(MODIFIER|||||HORVU1Hr1G002390|Hv_IBSC_PGSB_r1||HORVU1Hr1G002390.1|9|1),INTRON(MODIFIER|||||HORVU1Hr1G002390|Hv_IBSC_PGSB_r1||HORVU1Hr1G002390.2|8|1),INTRON(MODIFIER|||||HORVU1Hr1G002390|Hv_IBSC_PGSB_r1||HORVU1Hr1G002390.3|8|1),INTRON(MODIFIER|||||HORVU1Hr1G002390|Hv_IBSC_PGSB_r1||HO…
		JHI-Hv50k-2016-5784	1H	4961453						4960525	4962190	HORVU1Hr1G002450	HORVU1Hr1G002450.1	Disease resistance-responsive (dirigent-like protein) family protein	NA	validated	DOWNSTREAM(MODIFIER||100|||HORVU1Hr1G002450|Hv_IBSC_PGSB_r1||HORVU1Hr1G002450.2||1),DOWNSTREAM(MODIFIER||500|||HORVU1Hr1G002450|Hv_IBSC_PGSB_r1||HORVU1Hr1G002450.3||1),SYNONYMOUS_CODING(LOW|SILENT|ctT/ctA|L191||HORVU1Hr1G002450|Hv_IBSC_PGSB_r1||HORVU1Hr1G002450.1|3|1)
		JHI-Hv50k-2016-5927	1H	5005100						NA	NA	HORVU1Hr1G002490	NA	NA	NA	validated	DOWNSTREAM(MODIFIER||194|||HORVU1Hr1G002490|Hv_IBSC_PGSB_r1||HORVU1Hr1G002490.11||1|WARNING_TRANSCRIPT_NO_START_CODON),DOWNSTREAM(MODIFIER||2341|||HORVU1Hr1G002490|Hv_IBSC_PGSB_r1||HORVU1Hr1G002490.12||1),DOWNSTREAM(MODIFIER||2674|||HORVU1Hr1G002490|Hv_IBSC_PGSB_r1||HORVU1Hr1G002490.13||1),DOWNSTREAM(MODIFIER||4642|||HORVU1Hr1G002490|Hv_IBSC_PGSB_r1||HORVU1Hr1G002490.14||1|WARNING_TRANSCRIPT_INCO…
		JHI-Hv50k-2016-5929	1H	5005260						NA	NA	HORVU1Hr1G002490	NA	NA	NA	validated	DOWNSTREAM(MODIFIER||2181|||HORVU1Hr1G002490|Hv_IBSC_PGSB_r1||HORVU1Hr1G002490.12||1),DOWNSTREAM(MODIFIER||2514|||HORVU1Hr1G002490|Hv_IBSC_PGSB_r1||HORVU1Hr1G002490.13||1),DOWNSTREAM(MODIFIER||34|||HORVU1Hr1G002490|Hv_IBSC_PGSB_r1||HORVU1Hr1G002490.11||1|WARNING_TRANSCRIPT_NO_START_CODON),DOWNSTREAM(MODIFIER||4482|||HORVU1Hr1G002490|Hv_IBSC_PGSB_r1||HORVU1Hr1G002490.14||1|WARNING_TRANSCRIPT_INCOM…
		JHI-Hv50k-2016-5959	1H	5008667						NA	NA	HORVU1Hr1G002490	NA	NA	Triticum aestivum cDNA, clone: WT012_I10, cultivar: Chinese Spring	validated	DOWNSTREAM(MODIFIER||1075|||HORVU1Hr1G002490|Hv_IBSC_PGSB_r1||HORVU1Hr1G002490.14||1|WARNING_TRANSCRIPT_INCOMPLETE),DOWNSTREAM(MODIFIER||4766|||HORVU1Hr1G002500|Hv_IBSC_PGSB_r1||HORVU1Hr1G002500.1||1),DOWNSTREAM(MODIFIER||4990|||HORVU1Hr1G002500|Hv_IBSC_PGSB_r1||HORVU1Hr1G002500.2||1|WARNING_TRANSCRIPT_INCOMPLETE),DOWNSTREAM(MODIFIER||4994|||HORVU1Hr1G002500|Hv_IBSC_PGSB_r1||HORVU1Hr1G002500.3||1…
		JHI-Hv50k-2016-5960	1H	5008676						NA	NA	HORVU1Hr1G002490	NA	NA	PREDICTED: Setaria italica zinc finger transcription factor YY1 (LOC101782381), mRNA	validated	DOWNSTREAM(MODIFIER||1066|||HORVU1Hr1G002490|Hv_IBSC_PGSB_r1||HORVU1Hr1G002490.14||1|WARNING_TRANSCRIPT_INCOMPLETE),DOWNSTREAM(MODIFIER||4757|||HORVU1Hr1G002500|Hv_IBSC_PGSB_r1||HORVU1Hr1G002500.1||1),DOWNSTREAM(MODIFIER||4981|||HORVU1Hr1G002500|Hv_IBSC_PGSB_r1||HORVU1Hr1G002500.2||1|WARNING_TRANSCRIPT_INCOMPLETE),DOWNSTREAM(MODIFIER||4985|||HORVU1Hr1G002500|Hv_IBSC_PGSB_r1||HORVU1Hr1G002500.3||1…
		JHI-Hv50k-2016-5993	1H	5013999						5017502	5021990	HORVU1Hr1G002510	HORVU1Hr1G002510.3	Nuclear inhibitor of protein phosphatase 1	PREDICTED: Asparagus officinalis V-type proton ATPase subunit c1 (LOC109825900), mRNA	validated	DOWNSTREAM(MODIFIER||2259|||HORVU1Hr1G002510|Hv_IBSC_PGSB_r1||HORVU1Hr1G002510.1||1|WARNING_TRANSCRIPT_INCOMPLETE),DOWNSTREAM(MODIFIER||2847|||HORVU1Hr1G002510|Hv_IBSC_PGSB_r1||HORVU1Hr1G002510.2||1),DOWNSTREAM(MODIFIER||3503|||HORVU1Hr1G002510|Hv_IBSC_PGSB_r1||HORVU1Hr1G002510.3||1|WARNING_TRANSCRIPT_INCOMPLETE),DOWNSTREAM(MODIFIER||3624|||HORVU1Hr1G002510|Hv_IBSC_PGSB_r1||HORVU1Hr1G002510.4||1|…
		JHI-Hv50k-2016-6030	1H	5017944						5017502	5021990	HORVU1Hr1G002510	HORVU1Hr1G002510.3	Nuclear inhibitor of protein phosphatase 1	NA	validated	DOWNSTREAM(MODIFIER||2016|||HORVU1Hr1G002510|Hv_IBSC_PGSB_r1||HORVU1Hr1G002510.6||1|WARNING_TRANSCRIPT_INCOMPLETE),INTRON(MODIFIER|||||HORVU1Hr1G002470|Hv_IBSC_PGSB_r1||HORVU1Hr1G002470.2|3|1),INTRON(MODIFIER|||||HORVU1Hr1G002470|Hv_IBSC_PGSB_r1||HORVU1Hr1G002470.3|3|1),INTRON(MODIFIER|||||HORVU1Hr1G002510|Hv_IBSC_PGSB_r1||HORVU1Hr1G002510.1|2|1|WARNING_TRANSCRIPT_INCOMPLETE),INTRON(MODIFIER|||||…
		JHI-Hv50k-2016-6041	1H	5019768						5017502	5021990	HORVU1Hr1G002510	HORVU1Hr1G002510.3	Nuclear inhibitor of protein phosphatase 1	NA	validated	DOWNSTREAM(MODIFIER||192|||HORVU1Hr1G002510|Hv_IBSC_PGSB_r1||HORVU1Hr1G002510.6||1|WARNING_TRANSCRIPT_INCOMPLETE),INTRON(MODIFIER|||||HORVU1Hr1G002470|Hv_IBSC_PGSB_r1||HORVU1Hr1G002470.2|3|1),INTRON(MODIFIER|||||HORVU1Hr1G002470|Hv_IBSC_PGSB_r1||HORVU1Hr1G002470.3|3|1),INTRON(MODIFIER|||||HORVU1Hr1G002510|Hv_IBSC_PGSB_r1||HORVU1Hr1G002510.1|2|1|WARNING_TRANSCRIPT_INCOMPLETE),INTRON(MODIFIER|||||H…
		JHI-Hv50k-2016-6049	1H	5020164						4990116	4994426	HORVU1Hr1G002470	HORVU1Hr1G002470.1	receptor-like protein kinase 4	Hordeum vulgare subsp. vulgare cDNA clone: FLbaf94f23, mRNA sequence	validated	INTRON(MODIFIER|||||HORVU1Hr1G002470|Hv_IBSC_PGSB_r1||HORVU1Hr1G002470.2|3|1),INTRON(MODIFIER|||||HORVU1Hr1G002470|Hv_IBSC_PGSB_r1||HORVU1Hr1G002470.3|3|1),STOP_LOST(HIGH|MISSENSE|Tga/Cga|*417R||HORVU1Hr1G002510|Hv_IBSC_PGSB_r1||HORVU1Hr1G002510.1|2|1|WARNING_TRANSCRIPT_INCOMPLETE),STOP_LOST(HIGH|MISSENSE|Tga/Cga|*417R||HORVU1Hr1G002510|Hv_IBSC_PGSB_r1||HORVU1Hr1G002510.3|2|1|WARNING_TRANSCRIPT_I…
		JHI-Hv50k-2016-6050	1H	5020371						4990116	4994426	HORVU1Hr1G002470	HORVU1Hr1G002470.1	receptor-like protein kinase 4	Hordeum vulgare subsp. vulgare cDNA clone: FLbaf94f23, mRNA sequence	validated	INTRON(MODIFIER|||||HORVU1Hr1G002470|Hv_IBSC_PGSB_r1||HORVU1Hr1G002470.2|3|1),INTRON(MODIFIER|||||HORVU1Hr1G002470|Hv_IBSC_PGSB_r1||HORVU1Hr1G002470.3|3|1),NON_SYNONYMOUS_CODING(MODERATE|MISSENSE|Tac/Cac|Y348H||HORVU1Hr1G002510|Hv_IBSC_PGSB_r1||HORVU1Hr1G002510.1|2|1|WARNING_TRANSCRIPT_INCOMPLETE),NON_SYNONYMOUS_CODING(MODERATE|MISSENSE|Tac/Cac|Y348H||HORVU1Hr1G002510|Hv_IBSC_PGSB_r1||HORVU1Hr1G0…
		JHI-Hv50k-2016-6057	1H	5020938						4990116	4994426	HORVU1Hr1G002470	HORVU1Hr1G002470.1	receptor-like protein kinase 4	Triticum aestivum clone UCDTA01078 genomic sequence	validated	INTRON(MODIFIER|||||HORVU1Hr1G002470|Hv_IBSC_PGSB_r1||HORVU1Hr1G002470.2|3|1),INTRON(MODIFIER|||||HORVU1Hr1G002470|Hv_IBSC_PGSB_r1||HORVU1Hr1G002470.3|3|1),STOP_GAINED(HIGH|NONSENSE|Cga/Tga|R159*||HORVU1Hr1G002510|Hv_IBSC_PGSB_r1||HORVU1Hr1G002510.1|2|1|WARNING_TRANSCRIPT_INCOMPLETE),STOP_GAINED(HIGH|NONSENSE|Cga/Tga|R159*||HORVU1Hr1G002510|Hv_IBSC_PGSB_r1||HORVU1Hr1G002510.3|2|1|WARNING_TRANSCRI…
		JHI-Hv50k-2016-6091	1H	5141334						NA	NA	HORVU1Hr1G002570	NA	NA	NA	validated	NON_SYNONYMOUS_CODING(MODERATE|MISSENSE|Gta/Ata|V20I||HORVU1Hr1G002570|Hv_IBSC_PGSB_r1||HORVU1Hr1G002570.1|1|1),UPSTREAM(MODIFIER||2199|||HORVU1Hr1G002580|Hv_IBSC_PGSB_r1||HORVU1Hr1G002580.1||1|WARNING_TRANSCRIPT_NO_START_CODON)
		JHI-Hv50k-2016-6092	1H	5141410						NA	NA	HORVU1Hr1G002570	NA	NA	NA	validated	NON_SYNONYMOUS_CODING(MODERATE|MISSENSE|tCg/tTg|S45L||HORVU1Hr1G002570|Hv_IBSC_PGSB_r1||HORVU1Hr1G002570.1|1|1),UPSTREAM(MODIFIER||2123|||HORVU1Hr1G002580|Hv_IBSC_PGSB_r1||HORVU1Hr1G002580.1||1|WARNING_TRANSCRIPT_NO_START_CODON)
		JHI-Hv50k-2016-6144	1H	5153743						NA	NA	HORVU1Hr1G002610	NA	NA	Hordeum vulgare receptor-like kinase gene, partial cds	validated	DOWNSTREAM(MODIFIER||1629|||HORVU1Hr1G002610|Hv_IBSC_PGSB_r1||HORVU1Hr1G002610.1||1|WARNING_TRANSCRIPT_NO_START_CODON),DOWNSTREAM(MODIFIER||1750|||HORVU1Hr1G002610|Hv_IBSC_PGSB_r1||HORVU1Hr1G002610.2||1|WARNING_TRANSCRIPT_INCOMPLETE),DOWNSTREAM(MODIFIER||2112|||HORVU1Hr1G002610|Hv_IBSC_PGSB_r1||HORVU1Hr1G002610.3||1),DOWNSTREAM(MODIFIER||2316|||HORVU1Hr1G002610|Hv_IBSC_PGSB_r1||HORVU1Hr1G002610.4…
		JHI-Hv50k-2016-6156	1H	5154320						NA	NA	HORVU1Hr1G002610	NA	NA	PREDICTED: Aegilops tauschii subsp. tauschii rust resistance kinase Lr10-like (LOC109766047), transcript variant X2, mRNA	validated	DOWNSTREAM(MODIFIER||1052|||HORVU1Hr1G002610|Hv_IBSC_PGSB_r1||HORVU1Hr1G002610.1||1|WARNING_TRANSCRIPT_NO_START_CODON),DOWNSTREAM(MODIFIER||1173|||HORVU1Hr1G002610|Hv_IBSC_PGSB_r1||HORVU1Hr1G002610.2||1|WARNING_TRANSCRIPT_INCOMPLETE),DOWNSTREAM(MODIFIER||1535|||HORVU1Hr1G002610|Hv_IBSC_PGSB_r1||HORVU1Hr1G002610.3||1),DOWNSTREAM(MODIFIER||1739|||HORVU1Hr1G002610|Hv_IBSC_PGSB_r1||HORVU1Hr1G002610.4…
		JHI-Hv50k-2016-6159	1H	5154527						NA	NA	HORVU1Hr1G002610	NA	NA	Triticum aestivum PST19 (Pst19), LRR19 (Lrr19), TAK19-1 (Tak19-1), and LRK19 (Lrk19) genes, complete cds	validated	DOWNSTREAM(MODIFIER||1328|||HORVU1Hr1G002610|Hv_IBSC_PGSB_r1||HORVU1Hr1G002610.3||1),DOWNSTREAM(MODIFIER||1532|||HORVU1Hr1G002610|Hv_IBSC_PGSB_r1||HORVU1Hr1G002610.4||1),DOWNSTREAM(MODIFIER||1625|||HORVU1Hr1G002610|Hv_IBSC_PGSB_r1||HORVU1Hr1G002610.5||1),DOWNSTREAM(MODIFIER||3041|||HORVU1Hr1G002620|Hv_IBSC_PGSB_r1||HORVU1Hr1G002620.1||1),DOWNSTREAM(MODIFIER||3266|||HORVU1Hr1G002620|Hv_IBSC_PGSB_r…
		JHI-Hv50k-2016-6206	1H	5157188						5152293	5154878	HORVU1Hr1G002590	HORVU1Hr1G002590.4	receptor-like protein kinase 4	Hordeum vulgare HV1LRR1 (HV1LRR1) gene, complete cds	validated	DOWNSTREAM(MODIFIER||2141|||HORVU1Hr1G002590|Hv_IBSC_PGSB_r1||HORVU1Hr1G002590.3||1),DOWNSTREAM(MODIFIER||2158|||HORVU1Hr1G002590|Hv_IBSC_PGSB_r1||HORVU1Hr1G002590.2||1),DOWNSTREAM(MODIFIER||2175|||HORVU1Hr1G002590|Hv_IBSC_PGSB_r1||HORVU1Hr1G002590.8||1),DOWNSTREAM(MODIFIER||2302|||HORVU1Hr1G002590|Hv_IBSC_PGSB_r1||HORVU1Hr1G002590.1||1),DOWNSTREAM(MODIFIER||2304|||HORVU1Hr1G002590|Hv_IBSC_PGSB_r…
		JHI-Hv50k-2016-6222	1H	5157517						5152293	5154878	HORVU1Hr1G002590	HORVU1Hr1G002590.4	receptor-like protein kinase 4	Hordeum vulgare HV1LRR1 (HV1LRR1) gene, complete cds	validated	DOWNSTREAM(MODIFIER||2470|||HORVU1Hr1G002590|Hv_IBSC_PGSB_r1||HORVU1Hr1G002590.3||1),DOWNSTREAM(MODIFIER||2487|||HORVU1Hr1G002590|Hv_IBSC_PGSB_r1||HORVU1Hr1G002590.2||1),DOWNSTREAM(MODIFIER||2504|||HORVU1Hr1G002590|Hv_IBSC_PGSB_r1||HORVU1Hr1G002590.8||1),DOWNSTREAM(MODIFIER||2631|||HORVU1Hr1G002590|Hv_IBSC_PGSB_r1||HORVU1Hr1G002590.1||1),DOWNSTREAM(MODIFIER||2633|||HORVU1Hr1G002590|Hv_IBSC_PGSB_r…
		JHI-Hv50k-2016-6236	1H	5158215						5152293	5154878	HORVU1Hr1G002590	HORVU1Hr1G002590.4	receptor-like protein kinase 4	PREDICTED: Brachypodium distachyon disease resistance protein RPM1-like (LOC100837875), mRNA	validated	DOWNSTREAM(MODIFIER||3168|||HORVU1Hr1G002590|Hv_IBSC_PGSB_r1||HORVU1Hr1G002590.3||1),DOWNSTREAM(MODIFIER||3185|||HORVU1Hr1G002590|Hv_IBSC_PGSB_r1||HORVU1Hr1G002590.2||1),DOWNSTREAM(MODIFIER||3202|||HORVU1Hr1G002590|Hv_IBSC_PGSB_r1||HORVU1Hr1G002590.8||1),DOWNSTREAM(MODIFIER||3329|||HORVU1Hr1G002590|Hv_IBSC_PGSB_r1||HORVU1Hr1G002590.1||1),DOWNSTREAM(MODIFIER||3331|||HORVU1Hr1G002590|Hv_IBSC_PGSB_r…
		JHI-Hv50k-2016-6373	1H	5234019						NA	NA	HORVU1Hr1G002650	NA	NA	NA	validated	INTRON(MODIFIER|||||HORVU1Hr1G002650|Hv_IBSC_PGSB_r1||HORVU1Hr1G002650.3|1|1|WARNING_TRANSCRIPT_INCOMPLETE),INTRON(MODIFIER|||||HORVU1Hr1G002650|Hv_IBSC_PGSB_r1||HORVU1Hr1G002650.4|1|1|WARNING_TRANSCRIPT_INCOMPLETE),NON_SYNONYMOUS_CODING(MODERATE|MISSENSE|Gta/Tta|V114L||HORVU1Hr1G002650|Hv_IBSC_PGSB_r1||HORVU1Hr1G002650.5|1|1|WARNING_TRANSCRIPT_NO_START_CODON),UPSTREAM(MODIFIER||231|||HORVU1Hr1G0…
		JHI-Hv50k-2016-6421	1H	5276638						5280107	5281287	HORVU1Hr1G002690	HORVU1Hr1G002690.5	Disease resistance protein RPM1	NA	validated	DOWNSTREAM(MODIFIER||3443|||HORVU1Hr1G002690|Hv_IBSC_PGSB_r1||HORVU1Hr1G002690.1||1),DOWNSTREAM(MODIFIER||3443|||HORVU1Hr1G002690|Hv_IBSC_PGSB_r1||HORVU1Hr1G002690.2||1),DOWNSTREAM(MODIFIER||3443|||HORVU1Hr1G002690|Hv_IBSC_PGSB_r1||HORVU1Hr1G002690.3||1|WARNING_TRANSCRIPT_INCOMPLETE),DOWNSTREAM(MODIFIER||3450|||HORVU1Hr1G002690|Hv_IBSC_PGSB_r1||HORVU1Hr1G002690.4||1),DOWNSTREAM(MODIFIER||3469|||H…
		JHI-Hv50k-2016-6424	1H	5276790						5280107	5281287	HORVU1Hr1G002690	HORVU1Hr1G002690.5	Disease resistance protein RPM1	NA	validated	DOWNSTREAM(MODIFIER||3291|||HORVU1Hr1G002690|Hv_IBSC_PGSB_r1||HORVU1Hr1G002690.1||1),DOWNSTREAM(MODIFIER||3291|||HORVU1Hr1G002690|Hv_IBSC_PGSB_r1||HORVU1Hr1G002690.2||1),DOWNSTREAM(MODIFIER||3291|||HORVU1Hr1G002690|Hv_IBSC_PGSB_r1||HORVU1Hr1G002690.3||1|WARNING_TRANSCRIPT_INCOMPLETE),DOWNSTREAM(MODIFIER||3298|||HORVU1Hr1G002690|Hv_IBSC_PGSB_r1||HORVU1Hr1G002690.4||1),DOWNSTREAM(MODIFIER||3317|||H…
		JHI-Hv50k-2016-6437	1H	5277337						5280107	5281287	HORVU1Hr1G002690	HORVU1Hr1G002690.5	Disease resistance protein RPM1	NA	validated	DOWNSTREAM(MODIFIER||2744|||HORVU1Hr1G002690|Hv_IBSC_PGSB_r1||HORVU1Hr1G002690.1||1),DOWNSTREAM(MODIFIER||2744|||HORVU1Hr1G002690|Hv_IBSC_PGSB_r1||HORVU1Hr1G002690.2||1),DOWNSTREAM(MODIFIER||2744|||HORVU1Hr1G002690|Hv_IBSC_PGSB_r1||HORVU1Hr1G002690.3||1|WARNING_TRANSCRIPT_INCOMPLETE),DOWNSTREAM(MODIFIER||2751|||HORVU1Hr1G002690|Hv_IBSC_PGSB_r1||HORVU1Hr1G002690.4||1),DOWNSTREAM(MODIFIER||2770|||H…
		JHI-Hv50k-2016-6438	1H	5277391						5280107	5281287	HORVU1Hr1G002690	HORVU1Hr1G002690.5	Disease resistance protein RPM1	NA	validated	DOWNSTREAM(MODIFIER||2690|||HORVU1Hr1G002690|Hv_IBSC_PGSB_r1||HORVU1Hr1G002690.1||1),DOWNSTREAM(MODIFIER||2690|||HORVU1Hr1G002690|Hv_IBSC_PGSB_r1||HORVU1Hr1G002690.2||1),DOWNSTREAM(MODIFIER||2690|||HORVU1Hr1G002690|Hv_IBSC_PGSB_r1||HORVU1Hr1G002690.3||1|WARNING_TRANSCRIPT_INCOMPLETE),DOWNSTREAM(MODIFIER||2697|||HORVU1Hr1G002690|Hv_IBSC_PGSB_r1||HORVU1Hr1G002690.4||1),DOWNSTREAM(MODIFIER||2716|||H…
		JHI-Hv50k-2016-6447	1H	5277617						5280107	5281287	HORVU1Hr1G002690	HORVU1Hr1G002690.5	Disease resistance protein RPM1	NA	validated	DOWNSTREAM(MODIFIER||2464|||HORVU1Hr1G002690|Hv_IBSC_PGSB_r1||HORVU1Hr1G002690.1||1),DOWNSTREAM(MODIFIER||2464|||HORVU1Hr1G002690|Hv_IBSC_PGSB_r1||HORVU1Hr1G002690.2||1),DOWNSTREAM(MODIFIER||2464|||HORVU1Hr1G002690|Hv_IBSC_PGSB_r1||HORVU1Hr1G002690.3||1|WARNING_TRANSCRIPT_INCOMPLETE),DOWNSTREAM(MODIFIER||2471|||HORVU1Hr1G002690|Hv_IBSC_PGSB_r1||HORVU1Hr1G002690.4||1),DOWNSTREAM(MODIFIER||2490|||H…
		JHI-Hv50k-2016-6448	1H	5277748						5280107	5281287	HORVU1Hr1G002690	HORVU1Hr1G002690.5	Disease resistance protein RPM1	NA	validated	DOWNSTREAM(MODIFIER||2333|||HORVU1Hr1G002690|Hv_IBSC_PGSB_r1||HORVU1Hr1G002690.1||1),DOWNSTREAM(MODIFIER||2333|||HORVU1Hr1G002690|Hv_IBSC_PGSB_r1||HORVU1Hr1G002690.2||1),DOWNSTREAM(MODIFIER||2333|||HORVU1Hr1G002690|Hv_IBSC_PGSB_r1||HORVU1Hr1G002690.3||1|WARNING_TRANSCRIPT_INCOMPLETE),DOWNSTREAM(MODIFIER||2340|||HORVU1Hr1G002690|Hv_IBSC_PGSB_r1||HORVU1Hr1G002690.4||1),DOWNSTREAM(MODIFIER||2359|||H…
		JHI-Hv50k-2016-6496	1H	5280858						5280107	5281287	HORVU1Hr1G002690	HORVU1Hr1G002690.5	Disease resistance protein RPM1	NA	validated	NON_SYNONYMOUS_CODING(MODERATE|MISSENSE|Aag/Gag|K97E||HORVU1Hr1G002690|Hv_IBSC_PGSB_r1||HORVU1Hr1G002690.1|1|1),NON_SYNONYMOUS_CODING(MODERATE|MISSENSE|Aag/Gag|K97E||HORVU1Hr1G002690|Hv_IBSC_PGSB_r1||HORVU1Hr1G002690.2|1|1),NON_SYNONYMOUS_CODING(MODERATE|MISSENSE|Aag/Gag|K97E||HORVU1Hr1G002690|Hv_IBSC_PGSB_r1||HORVU1Hr1G002690.3|1|1|WARNING_TRANSCRIPT_INCOMPLETE),NON_SYNONYMOUS_CODING(MODERATE|MI…
		JHI-Hv50k-2016-6497	1H	5280925						5280107	5281287	HORVU1Hr1G002690	HORVU1Hr1G002690.5	Disease resistance protein RPM1	NA	validated	NON_SYNONYMOUS_CODING(MODERATE|MISSENSE|gaG/gaC|E74D||HORVU1Hr1G002690|Hv_IBSC_PGSB_r1||HORVU1Hr1G002690.1|1|1),NON_SYNONYMOUS_CODING(MODERATE|MISSENSE|gaG/gaC|E74D||HORVU1Hr1G002690|Hv_IBSC_PGSB_r1||HORVU1Hr1G002690.2|1|1),NON_SYNONYMOUS_CODING(MODERATE|MISSENSE|gaG/gaC|E74D||HORVU1Hr1G002690|Hv_IBSC_PGSB_r1||HORVU1Hr1G002690.3|1|1|WARNING_TRANSCRIPT_INCOMPLETE),NON_SYNONYMOUS_CODING(MODERATE|MI…
		JHI-Hv50k-2016-6527	1H	5502458						5502121	5508568	HORVU1Hr1G002740	HORVU1Hr1G002740.1	Regulator of chromosome condensation (RCC1) family protein	PREDICTED: Aegilops tauschii subsp. tauschii E3 ubiquitin-protein ligase HERC2-like (LOC109747999), mRNA	validated	DOWNSTREAM(MODIFIER||1605|||HORVU1Hr1G002740|Hv_IBSC_PGSB_r1||HORVU1Hr1G002740.4||1),DOWNSTREAM(MODIFIER||699|||HORVU1Hr1G002740|Hv_IBSC_PGSB_r1||HORVU1Hr1G002740.3||1),UTR_3_PRIME(MODIFIER||135|||HORVU1Hr1G002740|Hv_IBSC_PGSB_r1||HORVU1Hr1G002740.1|5|1|WARNING_TRANSCRIPT_INCOMPLETE),UTR_3_PRIME(MODIFIER||1730|||HORVU1Hr1G002740|Hv_IBSC_PGSB_r1||HORVU1Hr1G002740.2|5|1)
		JHI-Hv50k-2016-6529	1H	5502801						5502121	5508568	HORVU1Hr1G002740	HORVU1Hr1G002740.1	Regulator of chromosome condensation (RCC1) family protein	NA	validated	DOWNSTREAM(MODIFIER||1262|||HORVU1Hr1G002740|Hv_IBSC_PGSB_r1||HORVU1Hr1G002740.4||1),DOWNSTREAM(MODIFIER||356|||HORVU1Hr1G002740|Hv_IBSC_PGSB_r1||HORVU1Hr1G002740.3||1),INTRON(MODIFIER|||||HORVU1Hr1G002740|Hv_IBSC_PGSB_r1||HORVU1Hr1G002740.1|4|1|WARNING_TRANSCRIPT_INCOMPLETE),INTRON(MODIFIER|||||HORVU1Hr1G002740|Hv_IBSC_PGSB_r1||HORVU1Hr1G002740.2|4|1)
		JHI-Hv50k-2016-6532	1H	5503119						5502121	5508568	HORVU1Hr1G002740	HORVU1Hr1G002740.1	Regulator of chromosome condensation (RCC1) family protein	NA	validated	DOWNSTREAM(MODIFIER||38|||HORVU1Hr1G002740|Hv_IBSC_PGSB_r1||HORVU1Hr1G002740.3||1),DOWNSTREAM(MODIFIER||944|||HORVU1Hr1G002740|Hv_IBSC_PGSB_r1||HORVU1Hr1G002740.4||1),INTRON(MODIFIER|||||HORVU1Hr1G002740|Hv_IBSC_PGSB_r1||HORVU1Hr1G002740.1|4|1|WARNING_TRANSCRIPT_INCOMPLETE),INTRON(MODIFIER|||||HORVU1Hr1G002740|Hv_IBSC_PGSB_r1||HORVU1Hr1G002740.2|4|1)
		JHI-Hv50k-2016-6533	1H	5503177						5502121	5508568	HORVU1Hr1G002740	HORVU1Hr1G002740.1	Regulator of chromosome condensation (RCC1) family protein	PREDICTED: Aegilops tauschii subsp. tauschii E3 ubiquitin-protein ligase HERC2-like (LOC109747999), mRNA	validated	DOWNSTREAM(MODIFIER||886|||HORVU1Hr1G002740|Hv_IBSC_PGSB_r1||HORVU1Hr1G002740.4||1),SYNONYMOUS_CODING(LOW|SILENT|Ttg/Ctg|L859||HORVU1Hr1G002740|Hv_IBSC_PGSB_r1||HORVU1Hr1G002740.1|4|1|WARNING_TRANSCRIPT_INCOMPLETE),SYNONYMOUS_CODING(LOW|SILENT|Ttg/Ctg|L859||HORVU1Hr1G002740|Hv_IBSC_PGSB_r1||HORVU1Hr1G002740.3|3|1),UTR_3_PRIME(MODIFIER||1011|||HORVU1Hr1G002740|Hv_IBSC_PGSB_r1||HORVU1Hr1G002740.2|4…
		JHI-Hv50k-2016-6534	1H	5503238						5502121	5508568	HORVU1Hr1G002740	HORVU1Hr1G002740.1	Regulator of chromosome condensation (RCC1) family protein	PREDICTED: Aegilops tauschii subsp. tauschii E3 ubiquitin-protein ligase HERC2-like (LOC109747999), mRNA	validated	DOWNSTREAM(MODIFIER||825|||HORVU1Hr1G002740|Hv_IBSC_PGSB_r1||HORVU1Hr1G002740.4||1),SYNONYMOUS_CODING(LOW|SILENT|atC/atT|I838||HORVU1Hr1G002740|Hv_IBSC_PGSB_r1||HORVU1Hr1G002740.1|4|1|WARNING_TRANSCRIPT_INCOMPLETE),SYNONYMOUS_CODING(LOW|SILENT|atC/atT|I838||HORVU1Hr1G002740|Hv_IBSC_PGSB_r1||HORVU1Hr1G002740.3|3|1),UTR_3_PRIME(MODIFIER||950|||HORVU1Hr1G002740|Hv_IBSC_PGSB_r1||HORVU1Hr1G002740.2|4|…
		JHI-Hv50k-2016-6543	1H	5503846						5502121	5508568	HORVU1Hr1G002740	HORVU1Hr1G002740.1	Regulator of chromosome condensation (RCC1) family protein	NA	validated	DOWNSTREAM(MODIFIER||217|||HORVU1Hr1G002740|Hv_IBSC_PGSB_r1||HORVU1Hr1G002740.4||1),INTRON(MODIFIER|||||HORVU1Hr1G002740|Hv_IBSC_PGSB_r1||HORVU1Hr1G002740.1|3|1|WARNING_TRANSCRIPT_INCOMPLETE),INTRON(MODIFIER|||||HORVU1Hr1G002740|Hv_IBSC_PGSB_r1||HORVU1Hr1G002740.2|3|1),INTRON(MODIFIER|||||HORVU1Hr1G002740|Hv_IBSC_PGSB_r1||HORVU1Hr1G002740.3|2|1)
		JHI-Hv50k-2016-6556	1H	5505863						5502121	5508568	HORVU1Hr1G002740	HORVU1Hr1G002740.1	Regulator of chromosome condensation (RCC1) family protein	PREDICTED: Oryza sativa Japonica Group probable E3 ubiquitin-protein ligase HERC2 (LOC4337567), mRNA	validated	SYNONYMOUS_CODING(LOW|SILENT|ggC/ggT|G148||HORVU1Hr1G002740|Hv_IBSC_PGSB_r1||HORVU1Hr1G002740.1|2|1|WARNING_TRANSCRIPT_INCOMPLETE),SYNONYMOUS_CODING(LOW|SILENT|ggC/ggT|G148||HORVU1Hr1G002740|Hv_IBSC_PGSB_r1||HORVU1Hr1G002740.2|2|1),SYNONYMOUS_CODING(LOW|SILENT|ggC/ggT|G148||HORVU1Hr1G002740|Hv_IBSC_PGSB_r1||HORVU1Hr1G002740.3|1|1),SYNONYMOUS_CODING(LOW|SILENT|ggC/ggT|G148||HORVU1Hr1G002740|Hv_IBS…
		SCRI_RS_198544	1H	5506103	1H	9.9	LD	1H	6.02	5502121	5508568	HORVU1Hr1G002740	HORVU1Hr1G002740.1	Regulator of chromosome condensation (RCC1) family protein	PREDICTED: Zea mays PH, RCC1 and FYVE domains-containing protein 1 (LOC103636262), mRNA	validated	EFF=SYNONYMOUS_CODING(LOW|SILENT|ccG/ccA|P68||HORVU1Hr1G002740|Hv_IBSC_PGSB_r1||HORVU1Hr1G002740.1|2|1|WARNING_TRANSCRIPT_INCOMPLETE),SYNONYMOUS_CODING(LOW|SILENT|ccG/ccA|P68||HORVU1Hr1G002740|Hv_IBSC_PGSB_r1||HORVU1Hr1G002740.2|2|1),SYNONYMOUS_CODING(LOW|SILENT|ccG/ccA|P68||HORVU1Hr1G002740|Hv_IBSC_PGSB_r1||HORVU1Hr1G002740.3|1|1),SYNONYMOUS_CODING(LOW|SILENT|ccG/ccA|P68||HORVU1Hr1G002740|Hv_IBS…
		JHI-Hv50k-2016-6607	1H	5572431						5571941	5574145	HORVU1Hr1G002750	HORVU1Hr1G002750.3	nodulin MtN21 /EamA-like transporter family protein	NA	validated	NON_SYNONYMOUS_CODING(MODERATE|MISSENSE|tTa/tCa|L184S||HORVU1Hr1G002750|Hv_IBSC_PGSB_r1||HORVU1Hr1G002750.2|3|1),NON_SYNONYMOUS_CODING(MODERATE|MISSENSE|tTa/tCa|L300S||HORVU1Hr1G002750|Hv_IBSC_PGSB_r1||HORVU1Hr1G002750.1|4|1),NON_SYNONYMOUS_CODING(MODERATE|MISSENSE|tTa/tCa|L300S||HORVU1Hr1G002750|Hv_IBSC_PGSB_r1||HORVU1Hr1G002750.3|4|1)
		JHI-Hv50k-2016-6625	1H	5573109						5571941	5574145	HORVU1Hr1G002750	HORVU1Hr1G002750.3	nodulin MtN21 /EamA-like transporter family protein	NA	validated	SYNONYMOUS_CODING(LOW|SILENT|ttC/ttT|F202||HORVU1Hr1G002750|Hv_IBSC_PGSB_r1||HORVU1Hr1G002750.1|2|1),SYNONYMOUS_CODING(LOW|SILENT|ttC/ttT|F202||HORVU1Hr1G002750|Hv_IBSC_PGSB_r1||HORVU1Hr1G002750.3|2|1),SYNONYMOUS_CODING(LOW|SILENT|ttC/ttT|F86||HORVU1Hr1G002750|Hv_IBSC_PGSB_r1||HORVU1Hr1G002750.2|1|1)
		JHI-Hv50k-2016-6626	1H	5573183						5571941	5574145	HORVU1Hr1G002750	HORVU1Hr1G002750.3	nodulin MtN21 /EamA-like transporter family protein	NA	validated	NON_SYNONYMOUS_CODING(MODERATE|MISSENSE|Ctg/Atg|L178M||HORVU1Hr1G002750|Hv_IBSC_PGSB_r1||HORVU1Hr1G002750.1|2|1),NON_SYNONYMOUS_CODING(MODERATE|MISSENSE|Ctg/Atg|L178M||HORVU1Hr1G002750|Hv_IBSC_PGSB_r1||HORVU1Hr1G002750.3|2|1),NON_SYNONYMOUS_CODING(MODERATE|MISSENSE|Ctg/Atg|L62M||HORVU1Hr1G002750|Hv_IBSC_PGSB_r1||HORVU1Hr1G002750.2|1|1)
		JHI-Hv50k-2016-6652	1H	5575404						5580362	5581957	HORVU1Hr1G002760	HORVU1Hr1G002760.2	thionin 2.2	NA	validated	DOWNSTREAM(MODIFIER||4958|||HORVU1Hr1G002760|Hv_IBSC_PGSB_r1||HORVU1Hr1G002760.1||1|WARNING_TRANSCRIPT_INCOMPLETE),DOWNSTREAM(MODIFIER||4958|||HORVU1Hr1G002760|Hv_IBSC_PGSB_r1||HORVU1Hr1G002760.2||1|WARNING_TRANSCRIPT_INCOMPLETE),INTERGENIC(MODIFIER||||||||||1),UPSTREAM(MODIFIER||1067|||HORVU1Hr1G002750|Hv_IBSC_PGSB_r1||HORVU1Hr1G002750.1||1),UPSTREAM(MODIFIER||1067|||HORVU1Hr1G002750|Hv_IBSC_PGS…
		JHI-Hv50k-2016-6656	1H	5575519						5580362	5581957	HORVU1Hr1G002760	HORVU1Hr1G002760.2	thionin 2.2	NA	validated	DOWNSTREAM(MODIFIER||4843|||HORVU1Hr1G002760|Hv_IBSC_PGSB_r1||HORVU1Hr1G002760.1||1|WARNING_TRANSCRIPT_INCOMPLETE),DOWNSTREAM(MODIFIER||4843|||HORVU1Hr1G002760|Hv_IBSC_PGSB_r1||HORVU1Hr1G002760.2||1|WARNING_TRANSCRIPT_INCOMPLETE),INTERGENIC(MODIFIER||||||||||1),UPSTREAM(MODIFIER||1182|||HORVU1Hr1G002750|Hv_IBSC_PGSB_r1||HORVU1Hr1G002750.1||1),UPSTREAM(MODIFIER||1182|||HORVU1Hr1G002750|Hv_IBSC_PGS…
		JHI-Hv50k-2016-6679	1H	5576493						5580362	5581957	HORVU1Hr1G002760	HORVU1Hr1G002760.2	thionin 2.2	NA	validated	DOWNSTREAM(MODIFIER||3869|||HORVU1Hr1G002760|Hv_IBSC_PGSB_r1||HORVU1Hr1G002760.1||1|WARNING_TRANSCRIPT_INCOMPLETE),DOWNSTREAM(MODIFIER||3869|||HORVU1Hr1G002760|Hv_IBSC_PGSB_r1||HORVU1Hr1G002760.2||1|WARNING_TRANSCRIPT_INCOMPLETE),INTERGENIC(MODIFIER||||||||||1),UPSTREAM(MODIFIER||2156|||HORVU1Hr1G002750|Hv_IBSC_PGSB_r1||HORVU1Hr1G002750.1||1),UPSTREAM(MODIFIER||2156|||HORVU1Hr1G002750|Hv_IBSC_PGS…
		JHI-Hv50k-2016-6686	1H	5577100						5580362	5581957	HORVU1Hr1G002760	HORVU1Hr1G002760.2	thionin 2.2	PREDICTED: Aegilops tauschii subsp. tauschii zinc finger MYM-type protein 1-like (LOC109769402), mRNA	validated	DOWNSTREAM(MODIFIER||3262|||HORVU1Hr1G002760|Hv_IBSC_PGSB_r1||HORVU1Hr1G002760.1||1|WARNING_TRANSCRIPT_INCOMPLETE),DOWNSTREAM(MODIFIER||3262|||HORVU1Hr1G002760|Hv_IBSC_PGSB_r1||HORVU1Hr1G002760.2||1|WARNING_TRANSCRIPT_INCOMPLETE),INTERGENIC(MODIFIER||||||||||1),UPSTREAM(MODIFIER||2763|||HORVU1Hr1G002750|Hv_IBSC_PGSB_r1||HORVU1Hr1G002750.1||1),UPSTREAM(MODIFIER||2763|||HORVU1Hr1G002750|Hv_IBSC_PGS…
		JHI-Hv50k-2016-6735	1H	5581542						5584370	5585818	HORVU1Hr1G002770	HORVU1Hr1G002770.4	nodulin MtN21 /EamA-like transporter family protein	Hordeum vulgare subsp. vulgare mRNA for predicted protein, complete cds, clone: NIASHv1112K11	validated	DOWNSTREAM(MODIFIER||2689|||HORVU1Hr1G002770|Hv_IBSC_PGSB_r1||HORVU1Hr1G002770.1||1|WARNING_TRANSCRIPT_INCOMPLETE),DOWNSTREAM(MODIFIER||2696|||HORVU1Hr1G002770|Hv_IBSC_PGSB_r1||HORVU1Hr1G002770.2||1|WARNING_TRANSCRIPT_INCOMPLETE),DOWNSTREAM(MODIFIER||2828|||HORVU1Hr1G002770|Hv_IBSC_PGSB_r1||HORVU1Hr1G002770.3||1),DOWNSTREAM(MODIFIER||2828|||HORVU1Hr1G002770|Hv_IBSC_PGSB_r1||HORVU1Hr1G002770.4||1)…
		JHI-Hv50k-2016-6838	1H	5756915						5756565	5763952	HORVU1Hr1G002820	HORVU1Hr1G002820.2	Phosphoinositide phosphatase family protein	PREDICTED: Aegilops tauschii subsp. tauschii phosphoinositide phosphatase SAC7-like (LOC109765607), transcript variant X2, mRNA	validated	DOWNSTREAM(MODIFIER||540|||HORVU1Hr1G002820|Hv_IBSC_PGSB_r1||HORVU1Hr1G002820.10||1|WARNING_TRANSCRIPT_NO_START_CODON),DOWNSTREAM(MODIFIER||561|||HORVU1Hr1G002820|Hv_IBSC_PGSB_r1||HORVU1Hr1G002820.11||1|WARNING_TRANSCRIPT_NO_START_CODON),DOWNSTREAM(MODIFIER||684|||HORVU1Hr1G002820|Hv_IBSC_PGSB_r1||HORVU1Hr1G002820.12||1),NON_SYNONYMOUS_CODING(MODERATE|MISSENSE|tGt/tAt|C153Y||HORVU1Hr1G002820|Hv_I…
		JHI-Hv50k-2016-6845	1H	5757469						5756565	5763952	HORVU1Hr1G002820	HORVU1Hr1G002820.2	Phosphoinositide phosphatase family protein	PREDICTED: Aegilops tauschii subsp. tauschii phosphoinositide phosphatase SAC7-like (LOC109765607), transcript variant X1, mRNA	validated	DOWNSTREAM(MODIFIER||130|||HORVU1Hr1G002820|Hv_IBSC_PGSB_r1||HORVU1Hr1G002820.12||1),DOWNSTREAM(MODIFIER||4634|||HORVU1Hr1G002820|Hv_IBSC_PGSB_r1||HORVU1Hr1G002820.13||1|WARNING_TRANSCRIPT_NO_START_CODON),DOWNSTREAM(MODIFIER||7|||HORVU1Hr1G002820|Hv_IBSC_PGSB_r1||HORVU1Hr1G002820.11||1|WARNING_TRANSCRIPT_NO_START_CODON),SYNONYMOUS_CODING(LOW|SILENT|taT/taC|Y126||HORVU1Hr1G002820|Hv_IBSC_PGSB_r1||…
		JHI-Hv50k-2016-6897	1H	5759693						5756565	5763952	HORVU1Hr1G002820	HORVU1Hr1G002820.2	Phosphoinositide phosphatase family protein	PREDICTED: Aegilops tauschii subsp. tauschii phosphoinositide phosphatase SAC7-like (LOC109765607), transcript variant X1, mRNA	validated	DOWNSTREAM(MODIFIER||2410|||HORVU1Hr1G002820|Hv_IBSC_PGSB_r1||HORVU1Hr1G002820.13||1|WARNING_TRANSCRIPT_NO_START_CODON),INTRON(MODIFIER|||||HORVU1Hr1G002820|Hv_IBSC_PGSB_r1||HORVU1Hr1G002820.11|12|1|WARNING_TRANSCRIPT_NO_START_CODON),INTRON(MODIFIER|||||HORVU1Hr1G002820|Hv_IBSC_PGSB_r1||HORVU1Hr1G002820.12|11|1),INTRON(MODIFIER|||||HORVU1Hr1G002820|Hv_IBSC_PGSB_r1||HORVU1Hr1G002820.2|12|1|WARNING…
		JHI-Hv50k-2016-7025	1H	5768045						5769472	5771081	HORVU1Hr1G002840	HORVU1Hr1G002840.6	actin 7	Hordeum vulgare subsp. vulgare mRNA for predicted protein, complete cds, clone: NIASHv2065C05	validated	DOWNSTREAM(MODIFIER||1088|||HORVU1Hr1G002840|Hv_IBSC_PGSB_r1||HORVU1Hr1G002840.2||1),DOWNSTREAM(MODIFIER||1132|||HORVU1Hr1G002840|Hv_IBSC_PGSB_r1||HORVU1Hr1G002840.3||1),DOWNSTREAM(MODIFIER||1200|||HORVU1Hr1G002840|Hv_IBSC_PGSB_r1||HORVU1Hr1G002840.4||1),DOWNSTREAM(MODIFIER||1391|||HORVU1Hr1G002840|Hv_IBSC_PGSB_r1||HORVU1Hr1G002840.5||1),DOWNSTREAM(MODIFIER||1427|||HORVU1Hr1G002840|Hv_IBSC_PGSB_r…
		JHI-Hv50k-2016-7033	1H	5768370						5769472	5771081	HORVU1Hr1G002840	HORVU1Hr1G002840.6	actin 7	PREDICTED: Aegilops tauschii subsp. tauschii uncharacterized LOC109765606 (LOC109765606), mRNA	validated	DOWNSTREAM(MODIFIER||1066|||HORVU1Hr1G002840|Hv_IBSC_PGSB_r1||HORVU1Hr1G002840.5||1),DOWNSTREAM(MODIFIER||1102|||HORVU1Hr1G002840|Hv_IBSC_PGSB_r1||HORVU1Hr1G002840.6||1),DOWNSTREAM(MODIFIER||1102|||HORVU1Hr1G002840|Hv_IBSC_PGSB_r1||HORVU1Hr1G002840.7||1),DOWNSTREAM(MODIFIER||27|||HORVU1Hr1G002830|Hv_IBSC_PGSB_r1||HORVU1Hr1G002830.6||1|WARNING_TRANSCRIPT_NO_START_CODON),DOWNSTREAM(MODIFIER||27|||H…
		JHI-Hv50k-2016-7035	1H	5768430						5769472	5771081	HORVU1Hr1G002840	HORVU1Hr1G002840.6	actin 7	Hordeum vulgare subsp. vulgare mRNA for predicted protein, complete cds, clone: NIASHv2065C05	validated	DOWNSTREAM(MODIFIER||1006|||HORVU1Hr1G002840|Hv_IBSC_PGSB_r1||HORVU1Hr1G002840.5||1),DOWNSTREAM(MODIFIER||1042|||HORVU1Hr1G002840|Hv_IBSC_PGSB_r1||HORVU1Hr1G002840.6||1),DOWNSTREAM(MODIFIER||1042|||HORVU1Hr1G002840|Hv_IBSC_PGSB_r1||HORVU1Hr1G002840.7||1),DOWNSTREAM(MODIFIER||54|||HORVU1Hr1G002830|Hv_IBSC_PGSB_r1||HORVU1Hr1G002830.10||1),DOWNSTREAM(MODIFIER||583|||HORVU1Hr1G002840|Hv_IBSC_PGSB_r1|…
		SCRI_RS_179144	1H	5769175	1H	5	LD			5769472	5771081	HORVU1Hr1G002840	HORVU1Hr1G002840.6	actin 7	Hordeum vulgare subsp. vulgare mRNA for predicted protein, complete cds, clone: NIASHv1040N19	validated	EFF=DOWNSTREAM(MODIFIER||261|||HORVU1Hr1G002840|Hv_IBSC_PGSB_r1||HORVU1Hr1G002840.5||1),DOWNSTREAM(MODIFIER||297|||HORVU1Hr1G002840|Hv_IBSC_PGSB_r1||HORVU1Hr1G002840.6||1),DOWNSTREAM(MODIFIER||297|||HORVU1Hr1G002840|Hv_IBSC_PGSB_r1||HORVU1Hr1G002840.7||1),DOWNSTREAM(MODIFIER||2|||HORVU1Hr1G002840|Hv_IBSC_PGSB_r1||HORVU1Hr1G002840.3||1),DOWNSTREAM(MODIFIER||398|||HORVU1Hr1G002830|Hv_IBSC_PGSB_r1||…
		JHI-Hv50k-2016-7051	1H	5769541						5766149	5768755	HORVU1Hr1G002830	HORVU1Hr1G002830.2	Chaperone protein DnaJ	Zea mays Actin-7 (umc2243), mRNA	validated	DOWNSTREAM(MODIFIER||1165|||HORVU1Hr1G002830|Hv_IBSC_PGSB_r1||HORVU1Hr1G002830.10||1),DOWNSTREAM(MODIFIER||1198|||HORVU1Hr1G002830|Hv_IBSC_PGSB_r1||HORVU1Hr1G002830.6||1|WARNING_TRANSCRIPT_NO_START_CODON),DOWNSTREAM(MODIFIER||1198|||HORVU1Hr1G002830|Hv_IBSC_PGSB_r1||HORVU1Hr1G002830.7||1|WARNING_TRANSCRIPT_NO_START_CODON),DOWNSTREAM(MODIFIER||1199|||HORVU1Hr1G002830|Hv_IBSC_PGSB_r1||HORVU1Hr1G002…
		12_11011	1H	5770204	1H	6	MxB	1H	6.02	5766149	5768755	HORVU1Hr1G002830	HORVU1Hr1G002830.2	Chaperone protein DnaJ	Lolium multiflorum partial mRNA for putative actin (act gene)	validated	EFF=DOWNSTREAM(MODIFIER||1427|||HORVU1Hr1G002830|Hv_IBSC_PGSB_r1||HORVU1Hr1G002830.1||1),DOWNSTREAM(MODIFIER||1449|||HORVU1Hr1G002830|Hv_IBSC_PGSB_r1||HORVU1Hr1G002830.2||1),DOWNSTREAM(MODIFIER||1489|||HORVU1Hr1G002830|Hv_IBSC_PGSB_r1||HORVU1Hr1G002830.5||1|WARNING_TRANSCRIPT_NO_START_CODON),DOWNSTREAM(MODIFIER||1504|||HORVU1Hr1G002830|Hv_IBSC_PGSB_r1||HORVU1Hr1G002830.8||1|WARNING_TRANSCRIPT_NO_…
		12_30933	1H	5770474	1H	6	MxB	1H	6.02	5766149	5768755	HORVU1Hr1G002830	HORVU1Hr1G002830.2	Chaperone protein DnaJ	NA	validated	EFF=DOWNSTREAM(MODIFIER||1697|||HORVU1Hr1G002830|Hv_IBSC_PGSB_r1||HORVU1Hr1G002830.1||1),DOWNSTREAM(MODIFIER||1719|||HORVU1Hr1G002830|Hv_IBSC_PGSB_r1||HORVU1Hr1G002830.2||1),DOWNSTREAM(MODIFIER||1759|||HORVU1Hr1G002830|Hv_IBSC_PGSB_r1||HORVU1Hr1G002830.5||1|WARNING_TRANSCRIPT_NO_START_CODON),DOWNSTREAM(MODIFIER||1774|||HORVU1Hr1G002830|Hv_IBSC_PGSB_r1||HORVU1Hr1G002830.8||1|WARNING_TRANSCRIPT_NO_…
		JHI-Hv50k-2016-7066	1H	5771103						5766149	5768755	HORVU1Hr1G002830	HORVU1Hr1G002830.2	Chaperone protein DnaJ	Oryza sativa Indica Group cultivar Shuhui498 chromosome 5 sequence	validated	DOWNSTREAM(MODIFIER||2326|||HORVU1Hr1G002830|Hv_IBSC_PGSB_r1||HORVU1Hr1G002830.1||1),DOWNSTREAM(MODIFIER||2348|||HORVU1Hr1G002830|Hv_IBSC_PGSB_r1||HORVU1Hr1G002830.2||1),DOWNSTREAM(MODIFIER||2388|||HORVU1Hr1G002830|Hv_IBSC_PGSB_r1||HORVU1Hr1G002830.5||1|WARNING_TRANSCRIPT_NO_START_CODON),DOWNSTREAM(MODIFIER||2403|||HORVU1Hr1G002830|Hv_IBSC_PGSB_r1||HORVU1Hr1G002830.8||1|WARNING_TRANSCRIPT_NO_STAR…
		JHI-Hv50k-2016-7067	1H	5771227						5766149	5768755	HORVU1Hr1G002830	HORVU1Hr1G002830.2	Chaperone protein DnaJ	NA	validated	DOWNSTREAM(MODIFIER||2450|||HORVU1Hr1G002830|Hv_IBSC_PGSB_r1||HORVU1Hr1G002830.1||1),DOWNSTREAM(MODIFIER||2472|||HORVU1Hr1G002830|Hv_IBSC_PGSB_r1||HORVU1Hr1G002830.2||1),DOWNSTREAM(MODIFIER||2512|||HORVU1Hr1G002830|Hv_IBSC_PGSB_r1||HORVU1Hr1G002830.5||1|WARNING_TRANSCRIPT_NO_START_CODON),DOWNSTREAM(MODIFIER||2527|||HORVU1Hr1G002830|Hv_IBSC_PGSB_r1||HORVU1Hr1G002830.8||1|WARNING_TRANSCRIPT_NO_STAR…
		JHI-Hv50k-2016-7218	1H	6248430						6242905	6244735	HORVU1Hr1G002950	HORVU1Hr1G002950.1	late embryogenesis abundant protein-related / LEA protein-related	NA	validated	DOWNSTREAM(MODIFIER||3687|||HORVU1Hr1G002950|Hv_IBSC_PGSB_r1||HORVU1Hr1G002950.2||1),DOWNSTREAM(MODIFIER||3695|||HORVU1Hr1G002950|Hv_IBSC_PGSB_r1||HORVU1Hr1G002950.1||1),DOWNSTREAM(MODIFIER||3979|||HORVU1Hr1G002950|Hv_IBSC_PGSB_r1||HORVU1Hr1G002950.3||1|WARNING_TRANSCRIPT_NO_START_CODON),INTRON(MODIFIER|||||HORVU1Hr1G002960|Hv_IBSC_PGSB_r1||HORVU1Hr1G002960.10|1|1),INTRON(MODIFIER|||||HORVU1Hr1G0…
		JHI-Hv50k-2016-7219	1H	6248484						6242905	6244735	HORVU1Hr1G002950	HORVU1Hr1G002950.1	late embryogenesis abundant protein-related / LEA protein-related	NA	validated	DOWNSTREAM(MODIFIER||3741|||HORVU1Hr1G002950|Hv_IBSC_PGSB_r1||HORVU1Hr1G002950.2||1),DOWNSTREAM(MODIFIER||3749|||HORVU1Hr1G002950|Hv_IBSC_PGSB_r1||HORVU1Hr1G002950.1||1),DOWNSTREAM(MODIFIER||4033|||HORVU1Hr1G002950|Hv_IBSC_PGSB_r1||HORVU1Hr1G002950.3||1|WARNING_TRANSCRIPT_NO_START_CODON),INTRON(MODIFIER|||||HORVU1Hr1G002960|Hv_IBSC_PGSB_r1||HORVU1Hr1G002960.10|1|1),INTRON(MODIFIER|||||HORVU1Hr1G0…
		JHI-Hv50k-2016-7221	1H	6248863						6242905	6244735	HORVU1Hr1G002950	HORVU1Hr1G002950.1	late embryogenesis abundant protein-related / LEA protein-related	NA	validated	DOWNSTREAM(MODIFIER||4120|||HORVU1Hr1G002950|Hv_IBSC_PGSB_r1||HORVU1Hr1G002950.2||1),DOWNSTREAM(MODIFIER||4128|||HORVU1Hr1G002950|Hv_IBSC_PGSB_r1||HORVU1Hr1G002950.1||1),DOWNSTREAM(MODIFIER||4412|||HORVU1Hr1G002950|Hv_IBSC_PGSB_r1||HORVU1Hr1G002950.3||1|WARNING_TRANSCRIPT_NO_START_CODON),INTRON(MODIFIER|||||HORVU1Hr1G002960|Hv_IBSC_PGSB_r1||HORVU1Hr1G002960.10|2|1),INTRON(MODIFIER|||||HORVU1Hr1G0…
		JHI-Hv50k-2016-7222	1H	6249020						6242905	6244735	HORVU1Hr1G002950	HORVU1Hr1G002950.1	late embryogenesis abundant protein-related / LEA protein-related	NA	validated	DOWNSTREAM(MODIFIER||4277|||HORVU1Hr1G002950|Hv_IBSC_PGSB_r1||HORVU1Hr1G002950.2||1),DOWNSTREAM(MODIFIER||4285|||HORVU1Hr1G002950|Hv_IBSC_PGSB_r1||HORVU1Hr1G002950.1||1),DOWNSTREAM(MODIFIER||4569|||HORVU1Hr1G002950|Hv_IBSC_PGSB_r1||HORVU1Hr1G002950.3||1|WARNING_TRANSCRIPT_NO_START_CODON),INTRON(MODIFIER|||||HORVU1Hr1G002960|Hv_IBSC_PGSB_r1||HORVU1Hr1G002960.10|2|1),INTRON(MODIFIER|||||HORVU1Hr1G0…
		JHI-Hv50k-2016-7228	1H	6249804						6247444	6254886	HORVU1Hr1G002960	HORVU1Hr1G002960.1	Chromosome 3B, genomic scaffold, cultivar Chinese Spring	PREDICTED: Aegilops tauschii subsp. tauschii uncharacterized LOC109784178 (LOC109784178), transcript variant X1, mRNA	validated	NON_SYNONYMOUS_CODING(MODERATE|MISSENSE|gAa/gGa|E188G||HORVU1Hr1G002960|Hv_IBSC_PGSB_r1||HORVU1Hr1G002960.17|3|1|WARNING_TRANSCRIPT_NO_START_CODON),NON_SYNONYMOUS_CODING(MODERATE|MISSENSE|gAa/gGa|E206G||HORVU1Hr1G002960|Hv_IBSC_PGSB_r1||HORVU1Hr1G002960.15|4|1|WARNING_TRANSCRIPT_NO_START_CODON),NON_SYNONYMOUS_CODING(MODERATE|MISSENSE|gAa/gGa|E222G||HORVU1Hr1G002960|Hv_IBSC_PGSB_r1||HORVU1Hr1G0029…
		JHI-Hv50k-2016-7237	1H	6251227						6247444	6254886	HORVU1Hr1G002960	HORVU1Hr1G002960.1	Chromosome 3B, genomic scaffold, cultivar Chinese Spring	NA	validated	INTRON(MODIFIER|||||HORVU1Hr1G002960|Hv_IBSC_PGSB_r1||HORVU1Hr1G002960.10|8|1),INTRON(MODIFIER|||||HORVU1Hr1G002960|Hv_IBSC_PGSB_r1||HORVU1Hr1G002960.11|7|1),INTRON(MODIFIER|||||HORVU1Hr1G002960|Hv_IBSC_PGSB_r1||HORVU1Hr1G002960.12|7|1|WARNING_TRANSCRIPT_NO_START_CODON),INTRON(MODIFIER|||||HORVU1Hr1G002960|Hv_IBSC_PGSB_r1||HORVU1Hr1G002960.13|8|1|WARNING_TRANSCRIPT_NO_START_CODON),INTRON(MODIFIER…
		JHI-Hv50k-2016-7238	1H	6251406						6247444	6254886	HORVU1Hr1G002960	HORVU1Hr1G002960.1	Chromosome 3B, genomic scaffold, cultivar Chinese Spring	PREDICTED: Aegilops tauschii subsp. tauschii uncharacterized LOC109784178 (LOC109784178), transcript variant X1, mRNA	validated	NON_SYNONYMOUS_CODING(MODERATE|MISSENSE|aaT/aaA|N149K||HORVU1Hr1G002960|Hv_IBSC_PGSB_r1||HORVU1Hr1G002960.14|8|1),NON_SYNONYMOUS_CODING(MODERATE|MISSENSE|aaT/aaA|N149K||HORVU1Hr1G002960|Hv_IBSC_PGSB_r1||HORVU1Hr1G002960.16|8|1),NON_SYNONYMOUS_CODING(MODERATE|MISSENSE|aaT/aaA|N149K||HORVU1Hr1G002960|Hv_IBSC_PGSB_r1||HORVU1Hr1G002960.3|9|1),NON_SYNONYMOUS_CODING(MODERATE|MISSENSE|aaT/aaA|N149K||HOR…
		JHI-Hv50k-2016-7263	1H	6276543						NA	NA	HORVU1Hr1G002980	NA	NA	NA	validated	UTR_3_PRIME(MODIFIER||13|||HORVU1Hr1G002980|Hv_IBSC_PGSB_r1||HORVU1Hr1G002980.4|3|1),UTR_3_PRIME(MODIFIER||13|||HORVU1Hr1G002980|Hv_IBSC_PGSB_r1||HORVU1Hr1G002980.6|2|1),UTR_3_PRIME(MODIFIER||13|||HORVU1Hr1G002980|Hv_IBSC_PGSB_r1||HORVU1Hr1G002980.8|4|1),UTR_5_PRIME(MODIFIER||443|||HORVU1Hr1G002980|Hv_IBSC_PGSB_r1||HORVU1Hr1G002980.1|3|1),UTR_5_PRIME(MODIFIER||443|||HORVU1Hr1G002980|Hv_IBSC_PGSB_…
		JHI-Hv50k-2016-7264	1H	6276788						6275737	6372630	HORVU1Hr1G002970	HORVU1Hr1G002970.1	undescribed protein	NA	validated	INTRON(MODIFIER|||||HORVU1Hr1G002970|Hv_IBSC_PGSB_r1||HORVU1Hr1G002970.1|1|1),INTRON(MODIFIER|||||HORVU1Hr1G002970|Hv_IBSC_PGSB_r1||HORVU1Hr1G002970.5|1|1),INTRON(MODIFIER|||||HORVU1Hr1G002980|Hv_IBSC_PGSB_r1||HORVU1Hr1G002980.1|2|1),INTRON(MODIFIER|||||HORVU1Hr1G002980|Hv_IBSC_PGSB_r1||HORVU1Hr1G002980.3|2|1),INTRON(MODIFIER|||||HORVU1Hr1G002980|Hv_IBSC_PGSB_r1||HORVU1Hr1G002980.4|2|1),INTRON(MO…
		JHI-Hv50k-2016-7265	1H	6276869						6275737	6372630	HORVU1Hr1G002970	HORVU1Hr1G002970.1	undescribed protein	NA	validated	INTRON(MODIFIER|||||HORVU1Hr1G002970|Hv_IBSC_PGSB_r1||HORVU1Hr1G002970.1|1|1),INTRON(MODIFIER|||||HORVU1Hr1G002970|Hv_IBSC_PGSB_r1||HORVU1Hr1G002970.5|1|1),INTRON(MODIFIER|||||HORVU1Hr1G002980|Hv_IBSC_PGSB_r1||HORVU1Hr1G002980.1|2|1),INTRON(MODIFIER|||||HORVU1Hr1G002980|Hv_IBSC_PGSB_r1||HORVU1Hr1G002980.3|2|1),INTRON(MODIFIER|||||HORVU1Hr1G002980|Hv_IBSC_PGSB_r1||HORVU1Hr1G002980.4|2|1),INTRON(MO…
		JHI-Hv50k-2016-7266	1H	6276938						6275737	6372630	HORVU1Hr1G002970	HORVU1Hr1G002970.1	undescribed protein	NA	validated	INTRON(MODIFIER|||||HORVU1Hr1G002970|Hv_IBSC_PGSB_r1||HORVU1Hr1G002970.1|1|1),INTRON(MODIFIER|||||HORVU1Hr1G002970|Hv_IBSC_PGSB_r1||HORVU1Hr1G002970.5|1|1),INTRON(MODIFIER|||||HORVU1Hr1G002980|Hv_IBSC_PGSB_r1||HORVU1Hr1G002980.1|2|1),INTRON(MODIFIER|||||HORVU1Hr1G002980|Hv_IBSC_PGSB_r1||HORVU1Hr1G002980.3|2|1),INTRON(MODIFIER|||||HORVU1Hr1G002980|Hv_IBSC_PGSB_r1||HORVU1Hr1G002980.4|2|1),INTRON(MO…
		JHI-Hv50k-2016-7270	1H	6277463						6275737	6372630	HORVU1Hr1G002970	HORVU1Hr1G002970.1	undescribed protein	NA	validated	INTRON(MODIFIER|||||HORVU1Hr1G002970|Hv_IBSC_PGSB_r1||HORVU1Hr1G002970.1|3|1),INTRON(MODIFIER|||||HORVU1Hr1G002970|Hv_IBSC_PGSB_r1||HORVU1Hr1G002970.2|2|1),INTRON(MODIFIER|||||HORVU1Hr1G002970|Hv_IBSC_PGSB_r1||HORVU1Hr1G002970.3|2|1),INTRON(MODIFIER|||||HORVU1Hr1G002970|Hv_IBSC_PGSB_r1||HORVU1Hr1G002970.4|2|1),INTRON(MODIFIER|||||HORVU1Hr1G002970|Hv_IBSC_PGSB_r1||HORVU1Hr1G002970.5|2|1),INTRON(MO…
		JHI-Hv50k-2016-7343	1H	6292535						6275737	6372630	HORVU1Hr1G002970	HORVU1Hr1G002970.1	undescribed protein	PREDICTED: Aegilops tauschii subsp. tauschii disease resistance protein RPM1-like (LOC109780217), mRNA	validated	INTRON(MODIFIER|||||HORVU1Hr1G002970|Hv_IBSC_PGSB_r1||HORVU1Hr1G002970.1|3|1),INTRON(MODIFIER|||||HORVU1Hr1G002970|Hv_IBSC_PGSB_r1||HORVU1Hr1G002970.2|2|1),INTRON(MODIFIER|||||HORVU1Hr1G002970|Hv_IBSC_PGSB_r1||HORVU1Hr1G002970.3|2|1),INTRON(MODIFIER|||||HORVU1Hr1G002970|Hv_IBSC_PGSB_r1||HORVU1Hr1G002970.4|2|1),INTRON(MODIFIER|||||HORVU1Hr1G002970|Hv_IBSC_PGSB_r1||HORVU1Hr1G002970.5|2|1),INTRON(MO…
2	TMET116_2	JHI-Hv50k-2016-7390	1H	6332167						6327291	6328600	HORVU1Hr1G003030	HORVU1Hr1G003030.1	Photosystem II CP47 reaction center protein	Hordeum vulgare subsp. vulgare mRNA for predicted protein, complete cds, clone: NIASHv2082B11	validated	DOWNSTREAM(MODIFIER||3567|||HORVU1Hr1G003030|Hv_IBSC_PGSB_r1||HORVU1Hr1G003030.1||1),INTRON(MODIFIER|||||HORVU1Hr1G002970|Hv_IBSC_PGSB_r1||HORVU1Hr1G002970.1|3|1),INTRON(MODIFIER|||||HORVU1Hr1G002970|Hv_IBSC_PGSB_r1||HORVU1Hr1G002970.2|2|1),INTRON(MODIFIER|||||HORVU1Hr1G002970|Hv_IBSC_PGSB_r1||HORVU1Hr1G002970.3|2|1),INTRON(MODIFIER|||||HORVU1Hr1G002970|Hv_IBSC_PGSB_r1||HORVU1Hr1G002970.4|2|1),IN…
		JHI-Hv50k-2016-7394	1H	6332253						6327291	6328600	HORVU1Hr1G003030	HORVU1Hr1G003030.1	Photosystem II CP47 reaction center protein	Hordeum vulgare subsp. vulgare mRNA for predicted protein, complete cds, clone: NIASHv2082B11	validated	DOWNSTREAM(MODIFIER||3653|||HORVU1Hr1G003030|Hv_IBSC_PGSB_r1||HORVU1Hr1G003030.1||1),INTRON(MODIFIER|||||HORVU1Hr1G002970|Hv_IBSC_PGSB_r1||HORVU1Hr1G002970.1|3|1),INTRON(MODIFIER|||||HORVU1Hr1G002970|Hv_IBSC_PGSB_r1||HORVU1Hr1G002970.2|2|1),INTRON(MODIFIER|||||HORVU1Hr1G002970|Hv_IBSC_PGSB_r1||HORVU1Hr1G002970.3|2|1),INTRON(MODIFIER|||||HORVU1Hr1G002970|Hv_IBSC_PGSB_r1||HORVU1Hr1G002970.4|2|1),IN…
		JHI-Hv50k-2016-7404	1H	6332460						6327291	6328600	HORVU1Hr1G003030	HORVU1Hr1G003030.1	Photosystem II CP47 reaction center protein	Hordeum vulgare subsp. vulgare mRNA for predicted protein, complete cds, clone: NIASHv2082B11	validated	DOWNSTREAM(MODIFIER||3860|||HORVU1Hr1G003030|Hv_IBSC_PGSB_r1||HORVU1Hr1G003030.1||1),INTRON(MODIFIER|||||HORVU1Hr1G002970|Hv_IBSC_PGSB_r1||HORVU1Hr1G002970.1|3|1),INTRON(MODIFIER|||||HORVU1Hr1G002970|Hv_IBSC_PGSB_r1||HORVU1Hr1G002970.2|2|1),INTRON(MODIFIER|||||HORVU1Hr1G002970|Hv_IBSC_PGSB_r1||HORVU1Hr1G002970.3|2|1),INTRON(MODIFIER|||||HORVU1Hr1G002970|Hv_IBSC_PGSB_r1||HORVU1Hr1G002970.4|2|1),IN…
		JHI-Hv50k-2016-7405	1H	6332518						6327291	6328600	HORVU1Hr1G003030	HORVU1Hr1G003030.1	Photosystem II CP47 reaction center protein	Hordeum vulgare subsp. vulgare mRNA for predicted protein, complete cds, clone: NIASHv2082B11	validated	DOWNSTREAM(MODIFIER||3918|||HORVU1Hr1G003030|Hv_IBSC_PGSB_r1||HORVU1Hr1G003030.1||1),INTRON(MODIFIER|||||HORVU1Hr1G002970|Hv_IBSC_PGSB_r1||HORVU1Hr1G002970.1|3|1),INTRON(MODIFIER|||||HORVU1Hr1G002970|Hv_IBSC_PGSB_r1||HORVU1Hr1G002970.2|2|1),INTRON(MODIFIER|||||HORVU1Hr1G002970|Hv_IBSC_PGSB_r1||HORVU1Hr1G002970.3|2|1),INTRON(MODIFIER|||||HORVU1Hr1G002970|Hv_IBSC_PGSB_r1||HORVU1Hr1G002970.4|2|1),IN…
		JHI-Hv50k-2016-7423	1H	6348964						6348635	6351357	HORVU1Hr1G003050	HORVU1Hr1G003050.1	Pentatricopeptide repeat-containing protein	NA	validated	DOWNSTREAM(MODIFIER||1083|||HORVU1Hr1G003050|Hv_IBSC_PGSB_r1||HORVU1Hr1G003050.4||1|WARNING_TRANSCRIPT_NO_START_CODON),DOWNSTREAM(MODIFIER||1083|||HORVU1Hr1G003050|Hv_IBSC_PGSB_r1||HORVU1Hr1G003050.5||1|WARNING_TRANSCRIPT_NO_START_CODON),DOWNSTREAM(MODIFIER||243|||HORVU1Hr1G003050|Hv_IBSC_PGSB_r1||HORVU1Hr1G003050.3||1|WARNING_TRANSCRIPT_NO_START_CODON),DOWNSTREAM(MODIFIER||35|||HORVU1Hr1G003050|…
		JHI-Hv50k-2016-7443	1H	6350065						6275737	6372630	HORVU1Hr1G002970	HORVU1Hr1G002970.1	undescribed protein	PREDICTED: Aegilops tauschii subsp. tauschii pentatricopeptide repeat-containing protein At3g51320 (LOC109784179), mRNA	validated	INTRON(MODIFIER|||||HORVU1Hr1G002970|Hv_IBSC_PGSB_r1||HORVU1Hr1G002970.1|3|1),INTRON(MODIFIER|||||HORVU1Hr1G002970|Hv_IBSC_PGSB_r1||HORVU1Hr1G002970.2|2|1),INTRON(MODIFIER|||||HORVU1Hr1G002970|Hv_IBSC_PGSB_r1||HORVU1Hr1G002970.3|2|1),INTRON(MODIFIER|||||HORVU1Hr1G002970|Hv_IBSC_PGSB_r1||HORVU1Hr1G002970.4|2|1),INTRON(MODIFIER|||||HORVU1Hr1G002970|Hv_IBSC_PGSB_r1||HORVU1Hr1G002970.5|2|1),INTRON(MO…
		JHI-Hv50k-2016-7449	1H	6350560						6275737	6372630	HORVU1Hr1G002970	HORVU1Hr1G002970.1	undescribed protein	PREDICTED: Aegilops tauschii subsp. tauschii pentatricopeptide repeat-containing protein At3g51320 (LOC109784179), mRNA	validated	INTRON(MODIFIER|||||HORVU1Hr1G002970|Hv_IBSC_PGSB_r1||HORVU1Hr1G002970.1|3|1),INTRON(MODIFIER|||||HORVU1Hr1G002970|Hv_IBSC_PGSB_r1||HORVU1Hr1G002970.2|2|1),INTRON(MODIFIER|||||HORVU1Hr1G002970|Hv_IBSC_PGSB_r1||HORVU1Hr1G002970.3|2|1),INTRON(MODIFIER|||||HORVU1Hr1G002970|Hv_IBSC_PGSB_r1||HORVU1Hr1G002970.4|2|1),INTRON(MODIFIER|||||HORVU1Hr1G002970|Hv_IBSC_PGSB_r1||HORVU1Hr1G002970.5|2|1),INTRON(MO…
		JHI-Hv50k-2016-7452	1H	6350837						6275737	6372630	HORVU1Hr1G002970	HORVU1Hr1G002970.1	undescribed protein	PREDICTED: Oryza brachyantha pentatricopeptide repeat-containing protein At3g51320-like (LOC102708340), partial mRNA	validated	INTRON(MODIFIER|||||HORVU1Hr1G002970|Hv_IBSC_PGSB_r1||HORVU1Hr1G002970.1|3|1),INTRON(MODIFIER|||||HORVU1Hr1G002970|Hv_IBSC_PGSB_r1||HORVU1Hr1G002970.2|2|1),INTRON(MODIFIER|||||HORVU1Hr1G002970|Hv_IBSC_PGSB_r1||HORVU1Hr1G002970.3|2|1),INTRON(MODIFIER|||||HORVU1Hr1G002970|Hv_IBSC_PGSB_r1||HORVU1Hr1G002970.4|2|1),INTRON(MODIFIER|||||HORVU1Hr1G002970|Hv_IBSC_PGSB_r1||HORVU1Hr1G002970.5|2|1),INTRON(MO…
		JHI-Hv50k-2016-7609	1H	6567464						6566076	6574363	HORVU1Hr1G003150	HORVU1Hr1G003150.2	unknown protein; BEST Arabidopsis thaliana protein match is: unknown protein .	NA	validated	INTRON(MODIFIER|||||HORVU1Hr1G003150|Hv_IBSC_PGSB_r1||HORVU1Hr1G003150.2|3|1),UPSTREAM(MODIFIER||1128|||HORVU1Hr1G003150|Hv_IBSC_PGSB_r1||HORVU1Hr1G003150.1||1|WARNING_TRANSCRIPT_NO_START_CODON),UPSTREAM(MODIFIER||144|||HORVU1Hr1G003150|Hv_IBSC_PGSB_r1||HORVU1Hr1G003150.4||1|WARNING_TRANSCRIPT_INCOMPLETE),UPSTREAM(MODIFIER||158|||HORVU1Hr1G003150|Hv_IBSC_PGSB_r1||HORVU1Hr1G003150.3||1|WARNING_TRA…
		JHI-Hv50k-2016-7612	1H	6567732						6566076	6574363	HORVU1Hr1G003150	HORVU1Hr1G003150.2	unknown protein; BEST Arabidopsis thaliana protein match is: unknown protein .	NA	validated	INTRON(MODIFIER|||||HORVU1Hr1G003150|Hv_IBSC_PGSB_r1||HORVU1Hr1G003150.2|3|1),UPSTREAM(MODIFIER||1396|||HORVU1Hr1G003150|Hv_IBSC_PGSB_r1||HORVU1Hr1G003150.1||1|WARNING_TRANSCRIPT_NO_START_CODON),UPSTREAM(MODIFIER||412|||HORVU1Hr1G003150|Hv_IBSC_PGSB_r1||HORVU1Hr1G003150.4||1|WARNING_TRANSCRIPT_INCOMPLETE),UPSTREAM(MODIFIER||426|||HORVU1Hr1G003150|Hv_IBSC_PGSB_r1||HORVU1Hr1G003150.3||1|WARNING_TRA…
		JHI-Hv50k-2016-7618	1H	6573692						6566076	6574363	HORVU1Hr1G003150	HORVU1Hr1G003150.2	unknown protein; BEST Arabidopsis thaliana protein match is: unknown protein .	NA	validated	INTRON(MODIFIER|||||HORVU1Hr1G003150|Hv_IBSC_PGSB_r1||HORVU1Hr1G003150.2|2|1)
		JHI-Hv50k-2016-7619	1H	6573793						6566076	6574363	HORVU1Hr1G003150	HORVU1Hr1G003150.2	unknown protein; BEST Arabidopsis thaliana protein match is: unknown protein .	PREDICTED: Aegilops tauschii subsp. tauschii uncharacterized LOC109784178 (LOC109784178), transcript variant X1, mRNA	validated	INTRON(MODIFIER|||||HORVU1Hr1G003150|Hv_IBSC_PGSB_r1||HORVU1Hr1G003150.2|2|1),SPLICE_SITE_DONOR(HIGH|||||HORVU1Hr1G003150|Hv_IBSC_PGSB_r1||HORVU1Hr1G003150.2|2|1)
		JHI-Hv50k-2016-7695	1H	6690043						6686868	6690451	HORVU1Hr1G003170	HORVU1Hr1G003170.2	TBC1 domain family member 2A	NA	validated	INTRON(MODIFIER|||||HORVU1Hr1G003170|Hv_IBSC_PGSB_r1||HORVU1Hr1G003170.1|7|1),INTRON(MODIFIER|||||HORVU1Hr1G003170|Hv_IBSC_PGSB_r1||HORVU1Hr1G003170.2|6|1),INTRON(MODIFIER|||||HORVU1Hr1G003170|Hv_IBSC_PGSB_r1||HORVU1Hr1G003170.3|8|1)
		SCRI_RS_162524	1H	6690341	1H	8.6	MxB	1H	8.5	NA	NA	unknown	NA	NA	PREDICTED: Aegilops tauschii subsp. tauschii growth hormone-regulated TBC protein 1 (LOC109737886), transcript variant X1, mRNA	unvalidated	unknown
		JHI-Hv50k-2016-7701	1H	6690809						6686868	6690451	HORVU1Hr1G003170	HORVU1Hr1G003170.2	TBC1 domain family member 2A	Hordeum vulgare subsp. vulgare mRNA for predicted protein, complete cds, clone: NIASHv2003F19	validated	DOWNSTREAM(MODIFIER||358|||HORVU1Hr1G003170|Hv_IBSC_PGSB_r1||HORVU1Hr1G003170.2||1),DOWNSTREAM(MODIFIER||36|||HORVU1Hr1G003170|Hv_IBSC_PGSB_r1||HORVU1Hr1G003170.1||1),DOWNSTREAM(MODIFIER||61|||HORVU1Hr1G003170|Hv_IBSC_PGSB_r1||HORVU1Hr1G003170.3||1),INTERGENIC(MODIFIER||||||||||1)
		JHI-Hv50k-2016-7752	1H	6976698						NA	NA	HORVU1Hr1G003220	NA	NA	NA	validated	UTR_3_PRIME(MODIFIER||4|||HORVU1Hr1G003220|Hv_IBSC_PGSB_r1||HORVU1Hr1G003220.1|2|1)
		JHI-Hv50k-2016-7753	1H	6976816						NA	NA	HORVU1Hr1G003220	NA	NA	NA	validated	SYNONYMOUS_CODING(LOW|SILENT|ctG/ctA|L575||HORVU1Hr1G003220|Hv_IBSC_PGSB_r1||HORVU1Hr1G003220.1|2|1)
		JHI-Hv50k-2016-7755	1H	6976942						NA	NA	HORVU1Hr1G003220	NA	NA	NA	validated	SYNONYMOUS_CODING(LOW|SILENT|aaG/aaA|K533||HORVU1Hr1G003220|Hv_IBSC_PGSB_r1||HORVU1Hr1G003220.1|2|1)
		JHI-Hv50k-2016-7757	1H	6976974						NA	NA	HORVU1Hr1G003220	NA	NA	NA	validated	SYNONYMOUS_CODING(LOW|SILENT|Cga/Aga|R523||HORVU1Hr1G003220|Hv_IBSC_PGSB_r1||HORVU1Hr1G003220.1|2|1)
		JHI-Hv50k-2016-7758	1H	6977068						NA	NA	HORVU1Hr1G003220	NA	NA	NA	validated	SYNONYMOUS_CODING(LOW|SILENT|ctG/ctA|L491||HORVU1Hr1G003220|Hv_IBSC_PGSB_r1||HORVU1Hr1G003220.1|2|1)
		JHI-Hv50k-2016-7793	1H	6995151						7000915	7004834	HORVU1Hr1G003230	HORVU1Hr1G003230.12	Fidgetin-like protein 1	Hordeum vulgare subsp. vulgare mRNA for predicted protein, partial cds, clone: NIASHv2124N15	validated	SYNONYMOUS_CODING(LOW|SILENT|ccC/ccT|P52||HORVU1Hr1G003230|Hv_IBSC_PGSB_r1||HORVU1Hr1G003230.1|1|1),SYNONYMOUS_CODING(LOW|SILENT|ccC/ccT|P52||HORVU1Hr1G003230|Hv_IBSC_PGSB_r1||HORVU1Hr1G003230.2|1|1),SYNONYMOUS_CODING(LOW|SILENT|ccC/ccT|P52||HORVU1Hr1G003230|Hv_IBSC_PGSB_r1||HORVU1Hr1G003230.3|1|1),SYNONYMOUS_CODING(LOW|SILENT|ccC/ccT|P52||HORVU1Hr1G003230|Hv_IBSC_PGSB_r1||HORVU1Hr1G003230.6|1|1)…
		JHI-Hv50k-2016-7841	1H	7004595						7000915	7004834	HORVU1Hr1G003230	HORVU1Hr1G003230.12	Fidgetin-like protein 1	Hordeum vulgare subsp. vulgare mRNA for predicted protein, partial cds, clone: NIASHv2124N15	validated	DOWNSTREAM(MODIFIER||345|||HORVU1Hr1G003230|Hv_IBSC_PGSB_r1||HORVU1Hr1G003230.10||1),DOWNSTREAM(MODIFIER||4928|||HORVU1Hr1G003240|Hv_IBSC_PGSB_r1||HORVU1Hr1G003240.1||1),SYNONYMOUS_CODING(LOW|SILENT|Ttg/Ctg|L259||HORVU1Hr1G003230|Hv_IBSC_PGSB_r1||HORVU1Hr1G003230.4|15|1),SYNONYMOUS_CODING(LOW|SILENT|Ttg/Ctg|L371||HORVU1Hr1G003230|Hv_IBSC_PGSB_r1||HORVU1Hr1G003230.5|16|1),SYNONYMOUS_CODING(LOW|SIL…
		JHI-Hv50k-2016-7843	1H	7004854						7000915	7004834	HORVU1Hr1G003230	HORVU1Hr1G003230.12	Fidgetin-like protein 1	Hordeum vulgare subsp. vulgare mRNA for predicted protein, complete cds, clone: NIASHv2072D03	validated	DOWNSTREAM(MODIFIER||105|||HORVU1Hr1G003230|Hv_IBSC_PGSB_r1||HORVU1Hr1G003230.1||1),DOWNSTREAM(MODIFIER||105|||HORVU1Hr1G003230|Hv_IBSC_PGSB_r1||HORVU1Hr1G003230.2||1),DOWNSTREAM(MODIFIER||168|||HORVU1Hr1G003230|Hv_IBSC_PGSB_r1||HORVU1Hr1G003230.6||1),DOWNSTREAM(MODIFIER||185|||HORVU1Hr1G003230|Hv_IBSC_PGSB_r1||HORVU1Hr1G003230.4||1),DOWNSTREAM(MODIFIER||185|||HORVU1Hr1G003230|Hv_IBSC_PGSB_r1||HO…
		JHI-Hv50k-2016-7860	1H	7054241						7053356	7058991	HORVU1Hr1G003250	HORVU1Hr1G003250.3	Protein of unknown function (DUF594)	Hordeum vulgare subsp. vulgare cDNA clone: FLbaf149l22, mRNA sequence	validated	NON_SYNONYMOUS_CODING(MODERATE|MISSENSE|Cac/Tac|H481Y||HORVU1Hr1G003250|Hv_IBSC_PGSB_r1||HORVU1Hr1G003250.3|2|1|WARNING_TRANSCRIPT_INCOMPLETE),SYNONYMOUS_CODING(LOW|SILENT|gaC/gaT|D401||HORVU1Hr1G003250|Hv_IBSC_PGSB_r1||HORVU1Hr1G003250.1|2|1),SYNONYMOUS_CODING(LOW|SILENT|gaC/gaT|D476||HORVU1Hr1G003250|Hv_IBSC_PGSB_r1||HORVU1Hr1G003250.2|2|1|WARNING_TRANSCRIPT_NO_START_CODON)
		JHI-Hv50k-2016-7866	1H	7060431						7060403	7069490	HORVU1Hr1G003260	HORVU1Hr1G003260.11	unknown function	PREDICTED: Aegilops tauschii subsp. tauschii uncharacterized LOC109741984 (LOC109741984), mRNA	validated	NON_SYNONYMOUS_CODING(MODERATE|MISSENSE|aCg/aTg|T257M||HORVU1Hr1G003260|Hv_IBSC_PGSB_r1||HORVU1Hr1G003260.6|2|1|WARNING_TRANSCRIPT_NO_START_CODON),NON_SYNONYMOUS_CODING(MODERATE|MISSENSE|aCg/aTg|T310M||HORVU1Hr1G003260|Hv_IBSC_PGSB_r1||HORVU1Hr1G003260.11|4|1),NON_SYNONYMOUS_CODING(MODERATE|MISSENSE|aCg/aTg|T336M||HORVU1Hr1G003260|Hv_IBSC_PGSB_r1||HORVU1Hr1G003260.3|5|1),NON_SYNONYMOUS_CODING(MOD…
		JHI-Hv50k-2016-7869	1H	7060867						7060403	7069490	HORVU1Hr1G003260	HORVU1Hr1G003260.11	unknown function	PREDICTED: Aegilops tauschii subsp. tauschii uncharacterized LOC109741984 (LOC109741984), mRNA	validated	NON_SYNONYMOUS_CODING(MODERATE|MISSENSE|Ata/Gta|I112V||HORVU1Hr1G003260|Hv_IBSC_PGSB_r1||HORVU1Hr1G003260.6|2|1|WARNING_TRANSCRIPT_NO_START_CODON),NON_SYNONYMOUS_CODING(MODERATE|MISSENSE|Ata/Gta|I165V||HORVU1Hr1G003260|Hv_IBSC_PGSB_r1||HORVU1Hr1G003260.11|4|1),NON_SYNONYMOUS_CODING(MODERATE|MISSENSE|Ata/Gta|I191V||HORVU1Hr1G003260|Hv_IBSC_PGSB_r1||HORVU1Hr1G003260.3|5|1),NON_SYNONYMOUS_CODING(MOD…
		JHI-Hv50k-2016-7870	1H	7060971						7060403	7069490	HORVU1Hr1G003260	HORVU1Hr1G003260.11	unknown function	PREDICTED: Aegilops tauschii subsp. tauschii uncharacterized LOC109741984 (LOC109741984), mRNA	validated	INTRON(MODIFIER|||||HORVU1Hr1G003260|Hv_IBSC_PGSB_r1||HORVU1Hr1G003260.10|2|1|WARNING_TRANSCRIPT_NO_START_CODON),INTRON(MODIFIER|||||HORVU1Hr1G003260|Hv_IBSC_PGSB_r1||HORVU1Hr1G003260.11|3|1),INTRON(MODIFIER|||||HORVU1Hr1G003260|Hv_IBSC_PGSB_r1||HORVU1Hr1G003260.1|4|1),INTRON(MODIFIER|||||HORVU1Hr1G003260|Hv_IBSC_PGSB_r1||HORVU1Hr1G003260.2|4|1|WARNING_TRANSCRIPT_NO_START_CODON),INTRON(MODIFIER||…
		6949-895	1H	7137635						7136395	7138091	HORVU1Hr1G003270	HORVU1Hr1G003270.2	unknown function	Triticum aestivum mRNA, clone: tplb0037i16, cultivar Chinese Spring	validated	EFF=SYNONYMOUS_CODING(LOW|SILENT|ttT/ttC|F120||HORVU1Hr1G003270|Hv_IBSC_PGSB_r1||HORVU1Hr1G003270.5|3|1),SYNONYMOUS_CODING(LOW|SILENT|ttT/ttC|F171||HORVU1Hr1G003270|Hv_IBSC_PGSB_r1||HORVU1Hr1G003270.3|3|1),SYNONYMOUS_CODING(LOW|SILENT|ttT/ttC|F171||HORVU1Hr1G003270|Hv_IBSC_PGSB_r1||HORVU1Hr1G003270.4|4|1),SYNONYMOUS_CODING(LOW|SILENT|ttT/ttC|F171||HORVU1Hr1G003270|Hv_IBSC_PGSB_r1||HORVU1Hr1G00327…
		JHI-Hv50k-2016-7883	1H	7145424						7143223	7154874	HORVU1Hr1G003280	HORVU1Hr1G003280.11	unknown function	NA	validated	INTRON(MODIFIER|||||HORVU1Hr1G003280|Hv_IBSC_PGSB_r1||HORVU1Hr1G003280.10|7|1|WARNING_TRANSCRIPT_INCOMPLETE),INTRON(MODIFIER|||||HORVU1Hr1G003280|Hv_IBSC_PGSB_r1||HORVU1Hr1G003280.11|7|1|WARNING_TRANSCRIPT_NO_START_CODON),INTRON(MODIFIER|||||HORVU1Hr1G003280|Hv_IBSC_PGSB_r1||HORVU1Hr1G003280.12|7|1|WARNING_TRANSCRIPT_NO_START_CODON),INTRON(MODIFIER|||||HORVU1Hr1G003280|Hv_IBSC_PGSB_r1||HORVU1Hr1G…
		JHI-Hv50k-2016-7887	1H	7147443						7143223	7154874	HORVU1Hr1G003280	HORVU1Hr1G003280.11	unknown function	NA	validated	NON_SYNONYMOUS_CODING(MODERATE|MISSENSE|gCc/gTc|A120V||HORVU1Hr1G003280|Hv_IBSC_PGSB_r1||HORVU1Hr1G003280.2|3|1|WARNING_TRANSCRIPT_INCOMPLETE),NON_SYNONYMOUS_CODING(MODERATE|MISSENSE|gCc/gTc|A378V||HORVU1Hr1G003280|Hv_IBSC_PGSB_r1||HORVU1Hr1G003280.5|5|1|WARNING_TRANSCRIPT_INCOMPLETE),NON_SYNONYMOUS_CODING(MODERATE|MISSENSE|gCc/gTc|A440V||HORVU1Hr1G003280|Hv_IBSC_PGSB_r1||HORVU1Hr1G003280.15|5|1|…
		JHI-Hv50k-2016-7888	1H	7147566						7143223	7154874	HORVU1Hr1G003280	HORVU1Hr1G003280.11	unknown function	NA	validated	INTRON(MODIFIER|||||HORVU1Hr1G003280|Hv_IBSC_PGSB_r1||HORVU1Hr1G003280.10|4|1|WARNING_TRANSCRIPT_INCOMPLETE),INTRON(MODIFIER|||||HORVU1Hr1G003280|Hv_IBSC_PGSB_r1||HORVU1Hr1G003280.11|4|1|WARNING_TRANSCRIPT_NO_START_CODON),INTRON(MODIFIER|||||HORVU1Hr1G003280|Hv_IBSC_PGSB_r1||HORVU1Hr1G003280.12|4|1|WARNING_TRANSCRIPT_NO_START_CODON),INTRON(MODIFIER|||||HORVU1Hr1G003280|Hv_IBSC_PGSB_r1||HORVU1Hr1G…
		JHI-Hv50k-2016-7921	1H	7218861						7216893	7217326	HORVU1Hr1G003290	HORVU1Hr1G003290.1	Peroxiredoxin-2E-1, chloroplastic	NA	validated	DOWNSTREAM(MODIFIER||1535|||HORVU1Hr1G003290|Hv_IBSC_PGSB_r1||HORVU1Hr1G003290.1||1|WARNING_TRANSCRIPT_NO_START_CODON),INTRON(MODIFIER|||||HORVU1Hr1G003300|Hv_IBSC_PGSB_r1||HORVU1Hr1G003300.10|2|1),INTRON(MODIFIER|||||HORVU1Hr1G003300|Hv_IBSC_PGSB_r1||HORVU1Hr1G003300.11|2|1|WARNING_TRANSCRIPT_NO_START_CODON),INTRON(MODIFIER|||||HORVU1Hr1G003300|Hv_IBSC_PGSB_r1||HORVU1Hr1G003300.12|2|1),INTRON(MO…
		JHI-Hv50k-2016-7922	1H	7218934						7216893	7217326	HORVU1Hr1G003290	HORVU1Hr1G003290.1	Peroxiredoxin-2E-1, chloroplastic	NA	validated	DOWNSTREAM(MODIFIER||1608|||HORVU1Hr1G003290|Hv_IBSC_PGSB_r1||HORVU1Hr1G003290.1||1|WARNING_TRANSCRIPT_NO_START_CODON),INTRON(MODIFIER|||||HORVU1Hr1G003300|Hv_IBSC_PGSB_r1||HORVU1Hr1G003300.10|2|1),INTRON(MODIFIER|||||HORVU1Hr1G003300|Hv_IBSC_PGSB_r1||HORVU1Hr1G003300.11|2|1|WARNING_TRANSCRIPT_NO_START_CODON),INTRON(MODIFIER|||||HORVU1Hr1G003300|Hv_IBSC_PGSB_r1||HORVU1Hr1G003300.12|2|1),INTRON(MO…
		JHI-Hv50k-2016-7936	1H	7220851						7216893	7217326	HORVU1Hr1G003290	HORVU1Hr1G003290.1	Peroxiredoxin-2E-1, chloroplastic	Oryza sativa Japonica Group DNA, chromosome 5, cultivar: Nipponbare, complete sequence	validated	DOWNSTREAM(MODIFIER||3525|||HORVU1Hr1G003290|Hv_IBSC_PGSB_r1||HORVU1Hr1G003290.1||1|WARNING_TRANSCRIPT_NO_START_CODON),SYNONYMOUS_CODING(LOW|SILENT|ctG/ctA|L152||HORVU1Hr1G003300|Hv_IBSC_PGSB_r1||HORVU1Hr1G003300.19|3|1),SYNONYMOUS_CODING(LOW|SILENT|ctG/ctA|L232||HORVU1Hr1G003300|Hv_IBSC_PGSB_r1||HORVU1Hr1G003300.14|4|1),SYNONYMOUS_CODING(LOW|SILENT|ctG/ctA|L232||HORVU1Hr1G003300|Hv_IBSC_PGSB_r1|…
		JHI-Hv50k-2016-7948	1H	7223543						7217840	7229002	HORVU1Hr1G003300	HORVU1Hr1G003300.1	ABC transporter D family member 1	PREDICTED: Oryza brachyantha ABC transporter D family member 1 (LOC102713078), mRNA	validated	SYNONYMOUS_CODING(LOW|SILENT|ttG/ttA|L457||HORVU1Hr1G003300|Hv_IBSC_PGSB_r1||HORVU1Hr1G003300.19|7|1),SYNONYMOUS_CODING(LOW|SILENT|ttG/ttA|L537||HORVU1Hr1G003300|Hv_IBSC_PGSB_r1||HORVU1Hr1G003300.14|8|1),SYNONYMOUS_CODING(LOW|SILENT|ttG/ttA|L537||HORVU1Hr1G003300|Hv_IBSC_PGSB_r1||HORVU1Hr1G003300.15|8|1),SYNONYMOUS_CODING(LOW|SILENT|ttG/ttA|L629||HORVU1Hr1G003300|Hv_IBSC_PGSB_r1||HORVU1Hr1G003300…
		JHI-Hv50k-2016-7963	1H	7228086						7217840	7229002	HORVU1Hr1G003300	HORVU1Hr1G003300.1	ABC transporter D family member 1	PREDICTED: Brachypodium distachyon ABC transporter D family member 1 (LOC100823561), transcript variant X1, mRNA	validated	SYNONYMOUS_CODING(LOW|SILENT|gcC/gcT|A1013||HORVU1Hr1G003300|Hv_IBSC_PGSB_r1||HORVU1Hr1G003300.19|20|1),SYNONYMOUS_CODING(LOW|SILENT|gcC/gcT|A1091||HORVU1Hr1G003300|Hv_IBSC_PGSB_r1||HORVU1Hr1G003300.14|21|1),SYNONYMOUS_CODING(LOW|SILENT|gcC/gcT|A1093||HORVU1Hr1G003300|Hv_IBSC_PGSB_r1||HORVU1Hr1G003300.15|21|1),SYNONYMOUS_CODING(LOW|SILENT|gcC/gcT|A1155||HORVU1Hr1G003300|Hv_IBSC_PGSB_r1||HORVU1Hr1…
		JHI-Hv50k-2016-7965	1H	7228236						7217840	7229002	HORVU1Hr1G003300	HORVU1Hr1G003300.1	ABC transporter D family member 1	PREDICTED: Aegilops tauschii subsp. tauschii ABC transporter D family member 1-like (LOC109741993), transcript variant X1, mRNA	validated	INTRON(MODIFIER|||||HORVU1Hr1G003300|Hv_IBSC_PGSB_r1||HORVU1Hr1G003300.11|21|1|WARNING_TRANSCRIPT_NO_START_CODON),INTRON(MODIFIER|||||HORVU1Hr1G003300|Hv_IBSC_PGSB_r1||HORVU1Hr1G003300.12|21|1),INTRON(MODIFIER|||||HORVU1Hr1G003300|Hv_IBSC_PGSB_r1||HORVU1Hr1G003300.13|22|1),INTRON(MODIFIER|||||HORVU1Hr1G003300|Hv_IBSC_PGSB_r1||HORVU1Hr1G003300.14|21|1),INTRON(MODIFIER|||||HORVU1Hr1G003300|Hv_IBSC_…
		7372-1253	1H	7228966						7217840	7229002	HORVU1Hr1G003300	HORVU1Hr1G003300.1	ABC transporter D family member 1	Hordeum vulgare subsp. vulgare mRNA for predicted protein, partial cds, clone: NIASHv1085B12	validated	EFF=DOWNSTREAM(MODIFIER||16|||HORVU1Hr1G003300|Hv_IBSC_PGSB_r1||HORVU1Hr1G003300.20||1),DOWNSTREAM(MODIFIER||171|||HORVU1Hr1G003300|Hv_IBSC_PGSB_r1||HORVU1Hr1G003300.5||1),DOWNSTREAM(MODIFIER||171|||HORVU1Hr1G003300|Hv_IBSC_PGSB_r1||HORVU1Hr1G003300.6||1),DOWNSTREAM(MODIFIER||175|||HORVU1Hr1G003300|Hv_IBSC_PGSB_r1||HORVU1Hr1G003300.11||1|WARNING_TRANSCRIPT_NO_START_CODON),DOWNSTREAM(MODIFIER||175…
		JHI-Hv50k-2016-7974	1H	7229279						7217840	7229002	HORVU1Hr1G003300	HORVU1Hr1G003300.1	ABC transporter D family member 1	NA	validated	DOWNSTREAM(MODIFIER||190|||HORVU1Hr1G003300|Hv_IBSC_PGSB_r1||HORVU1Hr1G003300.2||1),DOWNSTREAM(MODIFIER||190|||HORVU1Hr1G003300|Hv_IBSC_PGSB_r1||HORVU1Hr1G003300.3||1),DOWNSTREAM(MODIFIER||277|||HORVU1Hr1G003300|Hv_IBSC_PGSB_r1||HORVU1Hr1G003300.1||1),DOWNSTREAM(MODIFIER||329|||HORVU1Hr1G003300|Hv_IBSC_PGSB_r1||HORVU1Hr1G003300.20||1),DOWNSTREAM(MODIFIER||336|||HORVU1Hr1G003300|Hv_IBSC_PGSB_r1||H…
		JHI-Hv50k-2016-7983	1H	7424578						7424516	7426561	HORVU1Hr1G003370	HORVU1Hr1G003370.2	Caffeic acid 3-O-methyltransferase	Hordeum vulgare subsp. vulgare cDNA clone: FLbaf46h21, mRNA sequence	validated	DOWNSTREAM(MODIFIER||57|||HORVU1Hr1G003370|Hv_IBSC_PGSB_r1||HORVU1Hr1G003370.7||1|WARNING_TRANSCRIPT_INCOMPLETE),INTRON(MODIFIER|||||HORVU1Hr1G003340|Hv_IBSC_PGSB_r1||HORVU1Hr1G003340.1|1|1),INTRON(MODIFIER|||||HORVU1Hr1G003340|Hv_IBSC_PGSB_r1||HORVU1Hr1G003340.3|1|1|WARNING_TRANSCRIPT_NO_START_CODON),INTRON(MODIFIER|||||HORVU1Hr1G003340|Hv_IBSC_PGSB_r1||HORVU1Hr1G003340.5|2|1|WARNING_TRANSCRIPT_…
		JHI-Hv50k-2016-7985	1H	7424687						7386724	7389600	HORVU1Hr1G003340	HORVU1Hr1G003340.9	L-tyrosine decarboxylase	Hordeum vulgare subsp. vulgare cDNA clone: FLbaf46h21, mRNA sequence	validated	INTRON(MODIFIER|||||HORVU1Hr1G003340|Hv_IBSC_PGSB_r1||HORVU1Hr1G003340.1|1|1),INTRON(MODIFIER|||||HORVU1Hr1G003340|Hv_IBSC_PGSB_r1||HORVU1Hr1G003340.3|1|1|WARNING_TRANSCRIPT_NO_START_CODON),INTRON(MODIFIER|||||HORVU1Hr1G003340|Hv_IBSC_PGSB_r1||HORVU1Hr1G003340.5|2|1|WARNING_TRANSCRIPT_NO_START_CODON),INTRON(MODIFIER|||||HORVU1Hr1G003340|Hv_IBSC_PGSB_r1||HORVU1Hr1G003340.6|1|1|WARNING_TRANSCRIPT_N…
		JHI-Hv50k-2016-7986	1H	7424688						7386724	7389600	HORVU1Hr1G003340	HORVU1Hr1G003340.9	L-tyrosine decarboxylase	Hordeum vulgare subsp. vulgare cDNA clone: FLbaf46h21, mRNA sequence	validated	INTRON(MODIFIER|||||HORVU1Hr1G003340|Hv_IBSC_PGSB_r1||HORVU1Hr1G003340.1|1|1),INTRON(MODIFIER|||||HORVU1Hr1G003340|Hv_IBSC_PGSB_r1||HORVU1Hr1G003340.3|1|1|WARNING_TRANSCRIPT_NO_START_CODON),INTRON(MODIFIER|||||HORVU1Hr1G003340|Hv_IBSC_PGSB_r1||HORVU1Hr1G003340.5|2|1|WARNING_TRANSCRIPT_NO_START_CODON),INTRON(MODIFIER|||||HORVU1Hr1G003340|Hv_IBSC_PGSB_r1||HORVU1Hr1G003340.6|1|1|WARNING_TRANSCRIPT_N…
		JHI-Hv50k-2016-7989	1H	7424883						7386724	7389600	HORVU1Hr1G003340	HORVU1Hr1G003340.9	L-tyrosine decarboxylase	Hordeum vulgare mRNA for O-methyltransferase, complete cds	validated	INTRON(MODIFIER|||||HORVU1Hr1G003340|Hv_IBSC_PGSB_r1||HORVU1Hr1G003340.1|1|1),INTRON(MODIFIER|||||HORVU1Hr1G003340|Hv_IBSC_PGSB_r1||HORVU1Hr1G003340.3|1|1|WARNING_TRANSCRIPT_NO_START_CODON),INTRON(MODIFIER|||||HORVU1Hr1G003340|Hv_IBSC_PGSB_r1||HORVU1Hr1G003340.5|2|1|WARNING_TRANSCRIPT_NO_START_CODON),INTRON(MODIFIER|||||HORVU1Hr1G003340|Hv_IBSC_PGSB_r1||HORVU1Hr1G003340.6|1|1|WARNING_TRANSCRIPT_N…
		JHI-Hv50k-2016-8002	1H	7425741						7386724	7389600	HORVU1Hr1G003340	HORVU1Hr1G003340.9	L-tyrosine decarboxylase	NA	validated	INTRON(MODIFIER|||||HORVU1Hr1G003340|Hv_IBSC_PGSB_r1||HORVU1Hr1G003340.1|1|1),INTRON(MODIFIER|||||HORVU1Hr1G003340|Hv_IBSC_PGSB_r1||HORVU1Hr1G003340.3|1|1|WARNING_TRANSCRIPT_NO_START_CODON),INTRON(MODIFIER|||||HORVU1Hr1G003340|Hv_IBSC_PGSB_r1||HORVU1Hr1G003340.5|2|1|WARNING_TRANSCRIPT_NO_START_CODON),INTRON(MODIFIER|||||HORVU1Hr1G003340|Hv_IBSC_PGSB_r1||HORVU1Hr1G003340.6|1|1|WARNING_TRANSCRIPT_N…
		SCRI_RS_184274	1H	7471254	1H	9.9	MxB	1H	8.64	7386724	7389600	HORVU1Hr1G003340	HORVU1Hr1G003340.9	L-tyrosine decarboxylase	Hordeum vulgare subsp. vulgare mRNA for predicted protein, complete cds, clone: NIASHv2015D23	validated	EFF=NON_SYNONYMOUS_CODING(MODERATE|MISSENSE|Att/Ctt|I7L||HORVU1Hr1G003340|Hv_IBSC_PGSB_r1||HORVU1Hr1G003340.15|1|1|WARNING_TRANSCRIPT_INCOMPLETE),UPSTREAM(MODIFIER||1094|||HORVU1Hr1G003340|Hv_IBSC_PGSB_r1||HORVU1Hr1G003340.3||1|WARNING_TRANSCRIPT_NO_START_CODON),UPSTREAM(MODIFIER||1468|||HORVU1Hr1G003400|Hv_IBSC_PGSB_r1||HORVU1Hr1G003400.1||1),UPSTREAM(MODIFIER||150|||HORVU1Hr1G003340|Hv_IBSC_PGS…
		JHI-Hv50k-2016-8060	1H	7471564						7386724	7389600	HORVU1Hr1G003340	HORVU1Hr1G003340.9	L-tyrosine decarboxylase	NA	validated	START_GAINED(LOW|||||HORVU1Hr1G003340|Hv_IBSC_PGSB_r1||HORVU1Hr1G003340.17|1|1),UPSTREAM(MODIFIER||1158|||HORVU1Hr1G003400|Hv_IBSC_PGSB_r1||HORVU1Hr1G003400.1||1),UPSTREAM(MODIFIER||1404|||HORVU1Hr1G003340|Hv_IBSC_PGSB_r1||HORVU1Hr1G003340.3||1|WARNING_TRANSCRIPT_NO_START_CODON),UPSTREAM(MODIFIER||2025|||HORVU1Hr1G003340|Hv_IBSC_PGSB_r1||HORVU1Hr1G003340.11||1|WARNING_TRANSCRIPT_NO_START_CODON),U…
		JHI-Hv50k-2016-8128	1H	7683668						NA	NA	HORVU1Hr1G003480	NA	NA	NA	validated	DOWNSTREAM(MODIFIER||1907|||HORVU1Hr1G003480|Hv_IBSC_PGSB_r1||HORVU1Hr1G003480.1||1),DOWNSTREAM(MODIFIER||3643|||HORVU1Hr1G003470|Hv_IBSC_PGSB_r1||HORVU1Hr1G003470.1||1),INTRON(MODIFIER|||||HORVU1Hr1G003460|Hv_IBSC_PGSB_r1||HORVU1Hr1G003460.1|4|1|WARNING_TRANSCRIPT_NO_START_CODON),INTRON(MODIFIER|||||HORVU1Hr1G003460|Hv_IBSC_PGSB_r1||HORVU1Hr1G003460.2|3|1|WARNING_TRANSCRIPT_NO_START_CODON)
		JHI-Hv50k-2016-8131	1H	7683934						NA	NA	HORVU1Hr1G003480	NA	NA	NA	validated	DOWNSTREAM(MODIFIER||1641|||HORVU1Hr1G003480|Hv_IBSC_PGSB_r1||HORVU1Hr1G003480.1||1),DOWNSTREAM(MODIFIER||3909|||HORVU1Hr1G003470|Hv_IBSC_PGSB_r1||HORVU1Hr1G003470.1||1),INTRON(MODIFIER|||||HORVU1Hr1G003460|Hv_IBSC_PGSB_r1||HORVU1Hr1G003460.1|4|1|WARNING_TRANSCRIPT_NO_START_CODON),INTRON(MODIFIER|||||HORVU1Hr1G003460|Hv_IBSC_PGSB_r1||HORVU1Hr1G003460.2|3|1|WARNING_TRANSCRIPT_NO_START_CODON)
		JHI-Hv50k-2016-8132	1H	7684049						NA	NA	HORVU1Hr1G003480	NA	NA	NA	validated	DOWNSTREAM(MODIFIER||1526|||HORVU1Hr1G003480|Hv_IBSC_PGSB_r1||HORVU1Hr1G003480.1||1),DOWNSTREAM(MODIFIER||4024|||HORVU1Hr1G003470|Hv_IBSC_PGSB_r1||HORVU1Hr1G003470.1||1),INTRON(MODIFIER|||||HORVU1Hr1G003460|Hv_IBSC_PGSB_r1||HORVU1Hr1G003460.1|4|1|WARNING_TRANSCRIPT_NO_START_CODON),INTRON(MODIFIER|||||HORVU1Hr1G003460|Hv_IBSC_PGSB_r1||HORVU1Hr1G003460.2|3|1|WARNING_TRANSCRIPT_NO_START_CODON)
		JHI-Hv50k-2016-8173	1H	7686927						7678506	7686529	HORVU1Hr1G003460	HORVU1Hr1G003460.1	Transcription initiation factor IIA subunit 2	NA	validated	DOWNSTREAM(MODIFIER||296|||HORVU1Hr1G003460|Hv_IBSC_PGSB_r1||HORVU1Hr1G003460.2||1|WARNING_TRANSCRIPT_NO_START_CODON),DOWNSTREAM(MODIFIER||398|||HORVU1Hr1G003460|Hv_IBSC_PGSB_r1||HORVU1Hr1G003460.1||1|WARNING_TRANSCRIPT_NO_START_CODON),INTERGENIC(MODIFIER||||||||||1),UPSTREAM(MODIFIER||96|||HORVU1Hr1G003480|Hv_IBSC_PGSB_r1||HORVU1Hr1G003480.1||1)
		JHI-Hv50k-2016-8208	1H	7712383						7711755	7720658	HORVU1Hr1G003490	HORVU1Hr1G003490.2	MATE efflux family protein	NA	validated	INTRON(MODIFIER|||||HORVU1Hr1G003490|Hv_IBSC_PGSB_r1||HORVU1Hr1G003490.1|3|1|WARNING_TRANSCRIPT_NO_START_CODON),INTRON(MODIFIER|||||HORVU1Hr1G003490|Hv_IBSC_PGSB_r1||HORVU1Hr1G003490.2|5|1),INTRON(MODIFIER|||||HORVU1Hr1G003490|Hv_IBSC_PGSB_r1||HORVU1Hr1G003490.3|5|1)
		JHI-Hv50k-2016-8214	1H	7712530						7711755	7720658	HORVU1Hr1G003490	HORVU1Hr1G003490.2	MATE efflux family protein	Hordeum vulgare subsp. vulgare mRNA for predicted protein, complete cds, clone: NIASHv2017G03	validated	SYNONYMOUS_CODING(LOW|SILENT|acA/acG|T294||HORVU1Hr1G003490|Hv_IBSC_PGSB_r1||HORVU1Hr1G003490.3|5|1),SYNONYMOUS_CODING(LOW|SILENT|acA/acG|T383||HORVU1Hr1G003490|Hv_IBSC_PGSB_r1||HORVU1Hr1G003490.2|5|1),SYNONYMOUS_CODING(LOW|SILENT|acA/acG|T86||HORVU1Hr1G003490|Hv_IBSC_PGSB_r1||HORVU1Hr1G003490.1|3|1|WARNING_TRANSCRIPT_NO_START_CODON)
		SCRI_RS_1929	1H	7841466	1H	9.9	MxB			NA	NA	unknown	NA	NA	Hordeum vulgare subsp. vulgare mRNA for predicted protein, complete cds, clone: NIASHv2004M12	unvalidated	unknown
		JHI-Hv50k-2016-8306	1H	7842575						7841384	7848784	HORVU1Hr1G003530	HORVU1Hr1G003530.3	tRNA pseudouridine synthase B	Hordeum vulgare subsp. vulgare mRNA for predicted protein, complete cds, clone: NIASHv2004M12	validated	DOWNSTREAM(MODIFIER||1108|||HORVU1Hr1G003530|Hv_IBSC_PGSB_r1||HORVU1Hr1G003530.9||1|WARNING_TRANSCRIPT_INCOMPLETE),DOWNSTREAM(MODIFIER||1207|||HORVU1Hr1G003530|Hv_IBSC_PGSB_r1||HORVU1Hr1G003530.10||1|WARNING_TRANSCRIPT_INCOMPLETE),DOWNSTREAM(MODIFIER||1207|||HORVU1Hr1G003530|Hv_IBSC_PGSB_r1||HORVU1Hr1G003530.11||1|WARNING_TRANSCRIPT_INCOMPLETE),DOWNSTREAM(MODIFIER||1223|||HORVU1Hr1G003530|Hv_IBSC…
		JHI-Hv50k-2016-8325	1H	7843513						7841384	7848784	HORVU1Hr1G003530	HORVU1Hr1G003530.3	tRNA pseudouridine synthase B	Hordeum vulgare subsp. vulgare cDNA clone: FLbaf82n10, mRNA sequence	validated	DOWNSTREAM(MODIFIER||170|||HORVU1Hr1G003530|Hv_IBSC_PGSB_r1||HORVU1Hr1G003530.9||1|WARNING_TRANSCRIPT_INCOMPLETE),DOWNSTREAM(MODIFIER||269|||HORVU1Hr1G003530|Hv_IBSC_PGSB_r1||HORVU1Hr1G003530.10||1|WARNING_TRANSCRIPT_INCOMPLETE),DOWNSTREAM(MODIFIER||269|||HORVU1Hr1G003530|Hv_IBSC_PGSB_r1||HORVU1Hr1G003530.11||1|WARNING_TRANSCRIPT_INCOMPLETE),DOWNSTREAM(MODIFIER||285|||HORVU1Hr1G003530|Hv_IBSC_PGS…
		JHI-Hv50k-2016-8341	1H	7844448						7841384	7848784	HORVU1Hr1G003530	HORVU1Hr1G003530.3	tRNA pseudouridine synthase B	NA	validated	DOWNSTREAM(MODIFIER||2272|||HORVU1Hr1G003530|Hv_IBSC_PGSB_r1||HORVU1Hr1G003530.14||1|WARNING_TRANSCRIPT_NO_START_CODON),INTRON(MODIFIER|||||HORVU1Hr1G003530|Hv_IBSC_PGSB_r1||HORVU1Hr1G003530.10|7|1|WARNING_TRANSCRIPT_INCOMPLETE),INTRON(MODIFIER|||||HORVU1Hr1G003530|Hv_IBSC_PGSB_r1||HORVU1Hr1G003530.11|7|1|WARNING_TRANSCRIPT_INCOMPLETE),INTRON(MODIFIER|||||HORVU1Hr1G003530|Hv_IBSC_PGSB_r1||HORVU1H…
		SCRI_RS_224681	1H	7844788				1H	9.92	NA	NA	unknown	NA	NA	PREDICTED: Brachypodium distachyon uncharacterized LOC104583266 (LOC104583266), transcript variant X2, mRNA	unvalidated	unknown
		JHI-Hv50k-2016-8361	1H	7845520						7841384	7848784	HORVU1Hr1G003530	HORVU1Hr1G003530.3	tRNA pseudouridine synthase B	NA	validated	DOWNSTREAM(MODIFIER||1200|||HORVU1Hr1G003530|Hv_IBSC_PGSB_r1||HORVU1Hr1G003530.14||1|WARNING_TRANSCRIPT_NO_START_CODON),DOWNSTREAM(MODIFIER||770|||HORVU1Hr1G003540|Hv_IBSC_PGSB_r1||HORVU1Hr1G003540.1||1),INTRON(MODIFIER|||||HORVU1Hr1G003530|Hv_IBSC_PGSB_r1||HORVU1Hr1G003530.10|5|1|WARNING_TRANSCRIPT_INCOMPLETE),INTRON(MODIFIER|||||HORVU1Hr1G003530|Hv_IBSC_PGSB_r1||HORVU1Hr1G003530.11|5|1|WARNING_…
		JHI-Hv50k-2016-8401	1H	8048561						8048778	8051393	HORVU1Hr1G003590	HORVU1Hr1G003590.1	50S ribosomal protein L22	NA	validated	DOWNSTREAM(MODIFIER||217|||HORVU1Hr1G003590|Hv_IBSC_PGSB_r1||HORVU1Hr1G003590.1||1|WARNING_TRANSCRIPT_INCOMPLETE),DOWNSTREAM(MODIFIER||320|||HORVU1Hr1G003590|Hv_IBSC_PGSB_r1||HORVU1Hr1G003590.2||1),DOWNSTREAM(MODIFIER||723|||HORVU1Hr1G003590|Hv_IBSC_PGSB_r1||HORVU1Hr1G003590.3||1),DOWNSTREAM(MODIFIER||767|||HORVU1Hr1G003590|Hv_IBSC_PGSB_r1||HORVU1Hr1G003590.4||1|WARNING_TRANSCRIPT_INCOMPLETE),DOW…
		JHI-Hv50k-2016-8403	1H	8049097						8048778	8051393	HORVU1Hr1G003590	HORVU1Hr1G003590.1	50S ribosomal protein L22	Hordeum vulgare subsp. vulgare mRNA for predicted protein, complete cds, clone: NIASHv2018E11	validated	DOWNSTREAM(MODIFIER||187|||HORVU1Hr1G003590|Hv_IBSC_PGSB_r1||HORVU1Hr1G003590.3||1),DOWNSTREAM(MODIFIER||231|||HORVU1Hr1G003590|Hv_IBSC_PGSB_r1||HORVU1Hr1G003590.4||1|WARNING_TRANSCRIPT_INCOMPLETE),DOWNSTREAM(MODIFIER||410|||HORVU1Hr1G003590|Hv_IBSC_PGSB_r1||HORVU1Hr1G003590.5||1|WARNING_TRANSCRIPT_NO_START_CODON),DOWNSTREAM(MODIFIER||4714|||HORVU1Hr1G003600|Hv_IBSC_PGSB_r1||HORVU1Hr1G003600.1||1…
		JHI-Hv50k-2016-8460	1H	8056391						NA	NA	HORVU1Hr1G003600	NA	NA	NA	validated	DOWNSTREAM(MODIFIER||1262|||HORVU1Hr1G003600|Hv_IBSC_PGSB_r1||HORVU1Hr1G003600.14||1),DOWNSTREAM(MODIFIER||1379|||HORVU1Hr1G003600|Hv_IBSC_PGSB_r1||HORVU1Hr1G003600.15||1),DOWNSTREAM(MODIFIER||1587|||HORVU1Hr1G003600|Hv_IBSC_PGSB_r1||HORVU1Hr1G003600.16||1),DOWNSTREAM(MODIFIER||1587|||HORVU1Hr1G003600|Hv_IBSC_PGSB_r1||HORVU1Hr1G003600.17||1),DOWNSTREAM(MODIFIER||1719|||HORVU1Hr1G003600|Hv_IBSC_PG…
		JHI-Hv50k-2016-8463	1H	8056503						NA	NA	HORVU1Hr1G003600	NA	NA	NA	validated	DOWNSTREAM(MODIFIER||1150|||HORVU1Hr1G003600|Hv_IBSC_PGSB_r1||HORVU1Hr1G003600.14||1),DOWNSTREAM(MODIFIER||1267|||HORVU1Hr1G003600|Hv_IBSC_PGSB_r1||HORVU1Hr1G003600.15||1),DOWNSTREAM(MODIFIER||1475|||HORVU1Hr1G003600|Hv_IBSC_PGSB_r1||HORVU1Hr1G003600.16||1),DOWNSTREAM(MODIFIER||1475|||HORVU1Hr1G003600|Hv_IBSC_PGSB_r1||HORVU1Hr1G003600.17||1),DOWNSTREAM(MODIFIER||1607|||HORVU1Hr1G003600|Hv_IBSC_PG…
		JHI-Hv50k-2016-8493	1H	8059626						NA	NA	HORVU1Hr1G003610	NA	NA	NA	validated	DOWNSTREAM(MODIFIER||2176|||HORVU1Hr1G003610|Hv_IBSC_PGSB_r1||HORVU1Hr1G003610.1||1),INTRON(MODIFIER|||||HORVU1Hr1G003600|Hv_IBSC_PGSB_r1||HORVU1Hr1G003600.10|5|1),INTRON(MODIFIER|||||HORVU1Hr1G003600|Hv_IBSC_PGSB_r1||HORVU1Hr1G003600.11|5|1),INTRON(MODIFIER|||||HORVU1Hr1G003600|Hv_IBSC_PGSB_r1||HORVU1Hr1G003600.12|5|1),INTRON(MODIFIER|||||HORVU1Hr1G003600|Hv_IBSC_PGSB_r1||HORVU1Hr1G003600.13|5|1…
		JHI-Hv50k-2016-8507	1H	8060337						NA	NA	HORVU1Hr1G003610	NA	NA	Triticum aestivum cDNA, clone: WT012_I12, cultivar: Chinese Spring	validated	DOWNSTREAM(MODIFIER||2887|||HORVU1Hr1G003610|Hv_IBSC_PGSB_r1||HORVU1Hr1G003610.1||1),SYNONYMOUS_CODING(LOW|SILENT|tcG/tcA|S85||HORVU1Hr1G003600|Hv_IBSC_PGSB_r1||HORVU1Hr1G003600.10|4|1),SYNONYMOUS_CODING(LOW|SILENT|tcG/tcA|S85||HORVU1Hr1G003600|Hv_IBSC_PGSB_r1||HORVU1Hr1G003600.11|4|1),SYNONYMOUS_CODING(LOW|SILENT|tcG/tcA|S85||HORVU1Hr1G003600|Hv_IBSC_PGSB_r1||HORVU1Hr1G003600.12|4|1),SYNONYMOUS_…
		JHI-Hv50k-2016-8553	1H	8143367						8142633	8144257	HORVU1Hr1G003700	HORVU1Hr1G003700.3	Disease resistance protein (CC-NBS-LRR class) family	Hordeum vulgare NBS-LRR type resistance protein (b6) gene, partial cds	validated	DOWNSTREAM(MODIFIER||336|||HORVU1Hr1G003700|Hv_IBSC_PGSB_r1||HORVU1Hr1G003700.4||1),UTR_5_PRIME(MODIFIER||229|||HORVU1Hr1G003700|Hv_IBSC_PGSB_r1||HORVU1Hr1G003700.1|2|1),UTR_5_PRIME(MODIFIER||229|||HORVU1Hr1G003700|Hv_IBSC_PGSB_r1||HORVU1Hr1G003700.3|1|1),UTR_5_PRIME(MODIFIER||667|||HORVU1Hr1G003700|Hv_IBSC_PGSB_r1||HORVU1Hr1G003700.2|2|1)
		JHI-Hv50k-2016-8563	1H	8147148						8142633	8144257	HORVU1Hr1G003700	HORVU1Hr1G003700.3	Disease resistance protein (CC-NBS-LRR class) family	NA	validated	INTERGENIC(MODIFIER||||||||||1),UPSTREAM(MODIFIER||2669|||HORVU1Hr1G003700|Hv_IBSC_PGSB_r1||HORVU1Hr1G003700.4||1),UPSTREAM(MODIFIER||2863|||HORVU1Hr1G003700|Hv_IBSC_PGSB_r1||HORVU1Hr1G003700.1||1),UPSTREAM(MODIFIER||2863|||HORVU1Hr1G003700|Hv_IBSC_PGSB_r1||HORVU1Hr1G003700.2||1),UPSTREAM(MODIFIER||2891|||HORVU1Hr1G003700|Hv_IBSC_PGSB_r1||HORVU1Hr1G003700.3||1)
		JHI-Hv50k-2016-8602	1H	8161894						NA	NA	unknown	NA	NA	NA	validated	INTERGENIC(MODIFIER||||||||||1)
		JHI-Hv50k-2016-8609	1H	8163219						NA	NA	unknown	NA	NA	NA	validated	INTERGENIC(MODIFIER||||||||||1)
		JHI-Hv50k-2016-8618	1H	8164440						NA	NA	unknown	NA	NA	NA	validated	INTERGENIC(MODIFIER||||||||||1)
		JHI-Hv50k-2016-8627	1H	8164700						NA	NA	unknown	NA	NA	NA	validated	INTERGENIC(MODIFIER||||||||||1)
		JHI-Hv50k-2016-8710	1H	8337195						8336318	8341576	HORVU1Hr1G003740	HORVU1Hr1G003740.1	zinc finger (C3HC4-type RING finger) family protein / BRCT domain-containing protein	PREDICTED: Brachypodium distachyon uncharacterized LOC100840339 (LOC100840339), mRNA	validated	SYNONYMOUS_CODING(LOW|SILENT|tcG/tcC|S215||HORVU1Hr1G003740|Hv_IBSC_PGSB_r1||HORVU1Hr1G003740.7|6|1),SYNONYMOUS_CODING(LOW|SILENT|tcG/tcC|S250||HORVU1Hr1G003740|Hv_IBSC_PGSB_r1||HORVU1Hr1G003740.3|6|1),SYNONYMOUS_CODING(LOW|SILENT|tcG/tcC|S287||HORVU1Hr1G003740|Hv_IBSC_PGSB_r1||HORVU1Hr1G003740.12|8|1),SYNONYMOUS_CODING(LOW|SILENT|tcG/tcC|S297||HORVU1Hr1G003740|Hv_IBSC_PGSB_r1||HORVU1Hr1G003740.5…
		JHI-Hv50k-2016-8723	1H	8338131						8336318	8341576	HORVU1Hr1G003740	HORVU1Hr1G003740.1	zinc finger (C3HC4-type RING finger) family protein / BRCT domain-containing protein	PREDICTED: Aegilops tauschii subsp. tauschii uncharacterized LOC109742023 (LOC109742023), mRNA	validated	SYNONYMOUS_CODING(LOW|SILENT|acT/acC|T109||HORVU1Hr1G003740|Hv_IBSC_PGSB_r1||HORVU1Hr1G003740.12|7|1),SYNONYMOUS_CODING(LOW|SILENT|acT/acC|T122||HORVU1Hr1G003740|Hv_IBSC_PGSB_r1||HORVU1Hr1G003740.5|2|1|WARNING_TRANSCRIPT_NO_START_CODON),SYNONYMOUS_CODING(LOW|SILENT|acT/acC|T278||HORVU1Hr1G003740|Hv_IBSC_PGSB_r1||HORVU1Hr1G003740.11|5|1),SYNONYMOUS_CODING(LOW|SILENT|acT/acC|T279||HORVU1Hr1G003740|…
		JHI-Hv50k-2016-8779	1H	8351643						NA	NA	HORVU1Hr1G003770	NA	NA	NA	validated	DOWNSTREAM(MODIFIER||4409|||HORVU1Hr1G003770|Hv_IBSC_PGSB_r1||HORVU1Hr1G003770.1||1|WARNING_TRANSCRIPT_NO_START_CODON),INTRON(MODIFIER|||||HORVU1Hr1G003750|Hv_IBSC_PGSB_r1||HORVU1Hr1G003750.10|2|1),INTRON(MODIFIER|||||HORVU1Hr1G003750|Hv_IBSC_PGSB_r1||HORVU1Hr1G003750.11|2|1),INTRON(MODIFIER|||||HORVU1Hr1G003750|Hv_IBSC_PGSB_r1||HORVU1Hr1G003750.12|2|1),INTRON(MODIFIER|||||HORVU1Hr1G003750|Hv_IBS…
		JHI-Hv50k-2016-8786	1H	8351841						NA	NA	HORVU1Hr1G003770	NA	NA	NA	validated	DOWNSTREAM(MODIFIER||4211|||HORVU1Hr1G003770|Hv_IBSC_PGSB_r1||HORVU1Hr1G003770.1||1|WARNING_TRANSCRIPT_NO_START_CODON),INTRON(MODIFIER|||||HORVU1Hr1G003750|Hv_IBSC_PGSB_r1||HORVU1Hr1G003750.10|2|1),INTRON(MODIFIER|||||HORVU1Hr1G003750|Hv_IBSC_PGSB_r1||HORVU1Hr1G003750.11|2|1),INTRON(MODIFIER|||||HORVU1Hr1G003750|Hv_IBSC_PGSB_r1||HORVU1Hr1G003750.12|2|1),INTRON(MODIFIER|||||HORVU1Hr1G003750|Hv_IBS…
		JHI-Hv50k-2016-8791	1H	8352365						NA	NA	HORVU1Hr1G003770	NA	NA	NA	validated	DOWNSTREAM(MODIFIER||3687|||HORVU1Hr1G003770|Hv_IBSC_PGSB_r1||HORVU1Hr1G003770.1||1|WARNING_TRANSCRIPT_NO_START_CODON),INTRON(MODIFIER|||||HORVU1Hr1G003750|Hv_IBSC_PGSB_r1||HORVU1Hr1G003750.10|3|1),INTRON(MODIFIER|||||HORVU1Hr1G003750|Hv_IBSC_PGSB_r1||HORVU1Hr1G003750.11|3|1),INTRON(MODIFIER|||||HORVU1Hr1G003750|Hv_IBSC_PGSB_r1||HORVU1Hr1G003750.12|3|1),INTRON(MODIFIER|||||HORVU1Hr1G003750|Hv_IBS…
		JHI-Hv50k-2016-8793	1H	8352810						NA	NA	HORVU1Hr1G003770	NA	NA	PREDICTED: Brachypodium distachyon probable serine/threonine-protein kinase WNK2 (LOC100822321), mRNA	validated	DOWNSTREAM(MODIFIER||3242|||HORVU1Hr1G003770|Hv_IBSC_PGSB_r1||HORVU1Hr1G003770.1||1|WARNING_TRANSCRIPT_NO_START_CODON),SYNONYMOUS_CODING(LOW|SILENT|atC/atA|I155||HORVU1Hr1G003750|Hv_IBSC_PGSB_r1||HORVU1Hr1G003750.23|3|1|WARNING_TRANSCRIPT_NO_START_CODON),SYNONYMOUS_CODING(LOW|SILENT|atC/atA|I169||HORVU1Hr1G003750|Hv_IBSC_PGSB_r1||HORVU1Hr1G003750.16|4|1|WARNING_TRANSCRIPT_NO_START_CODON),SYNONYMO…
		SCRI_RS_165792	1H	8352810	1H	9.9	LD			NA	NA	HORVU1Hr1G003770	NA	NA	PREDICTED: Aegilops tauschii subsp. tauschii probable serine/threonine-protein kinase WNK2 (LOC109742024), transcript variant X1, mRNA	validated	EFF=DOWNSTREAM(MODIFIER||3242|||HORVU1Hr1G003770|Hv_IBSC_PGSB_r1||HORVU1Hr1G003770.1||1|WARNING_TRANSCRIPT_NO_START_CODON),SYNONYMOUS_CODING(LOW|SILENT|atC/atA|I155||HORVU1Hr1G003750|Hv_IBSC_PGSB_r1||HORVU1Hr1G003750.23|3|1|WARNING_TRANSCRIPT_NO_START_CODON),SYNONYMOUS_CODING(LOW|SILENT|atC/atA|I169||HORVU1Hr1G003750|Hv_IBSC_PGSB_r1||HORVU1Hr1G003750.16|4|1|WARNING_TRANSCRIPT_NO_START_CODON),SYNO…
		JHI-Hv50k-2016-8797	1H	8353075						NA	NA	HORVU1Hr1G003770	NA	NA	NA	validated	DOWNSTREAM(MODIFIER||2977|||HORVU1Hr1G003770|Hv_IBSC_PGSB_r1||HORVU1Hr1G003770.1||1|WARNING_TRANSCRIPT_NO_START_CODON),INTRON(MODIFIER|||||HORVU1Hr1G003750|Hv_IBSC_PGSB_r1||HORVU1Hr1G003750.10|5|1),INTRON(MODIFIER|||||HORVU1Hr1G003750|Hv_IBSC_PGSB_r1||HORVU1Hr1G003750.11|5|1),INTRON(MODIFIER|||||HORVU1Hr1G003750|Hv_IBSC_PGSB_r1||HORVU1Hr1G003750.12|5|1),INTRON(MODIFIER|||||HORVU1Hr1G003750|Hv_IBS…
		JHI-Hv50k-2016-8804	1H	8354048						NA	NA	HORVU1Hr1G003770	NA	NA	PREDICTED: Aegilops tauschii subsp. tauschii probable serine/threonine-protein kinase WNK2 (LOC109742024), transcript variant X1, mRNA	validated	DOWNSTREAM(MODIFIER||2004|||HORVU1Hr1G003770|Hv_IBSC_PGSB_r1||HORVU1Hr1G003770.1||1|WARNING_TRANSCRIPT_NO_START_CODON),NON_SYNONYMOUS_CODING(MODERATE|MISSENSE|aCg/aTg|T3M||HORVU1Hr1G003750|Hv_IBSC_PGSB_r1||HORVU1Hr1G003750.28|3|1),START_GAINED(LOW|||||HORVU1Hr1G003750|Hv_IBSC_PGSB_r1||HORVU1Hr1G003750.12|6|1),START_GAINED(LOW|||||HORVU1Hr1G003750|Hv_IBSC_PGSB_r1||HORVU1Hr1G003750.18|4|1),START_GA…
		JHI-Hv50k-2016-8809	1H	8354584						NA	NA	HORVU1Hr1G003770	NA	NA	NA	validated	DOWNSTREAM(MODIFIER||1468|||HORVU1Hr1G003770|Hv_IBSC_PGSB_r1||HORVU1Hr1G003770.1||1|WARNING_TRANSCRIPT_NO_START_CODON),INTRON(MODIFIER|||||HORVU1Hr1G003750|Hv_IBSC_PGSB_r1||HORVU1Hr1G003750.10|8|1),INTRON(MODIFIER|||||HORVU1Hr1G003750|Hv_IBSC_PGSB_r1||HORVU1Hr1G003750.11|8|1),INTRON(MODIFIER|||||HORVU1Hr1G003750|Hv_IBSC_PGSB_r1||HORVU1Hr1G003750.12|7|1),INTRON(MODIFIER|||||HORVU1Hr1G003750|Hv_IBS…
		SCRI_RS_222250	1H	8354814	1H	9.9	LD			8351057	8355937	HORVU1Hr1G003750	HORVU1Hr1G003750.21	Protein kinase superfamily protein	Triticum aestivum mRNA, clone: tplb0061f07, cultivar Chinese Spring	validated	EFF=DOWNSTREAM(MODIFIER||115|||HORVU1Hr1G003750|Hv_IBSC_PGSB_r1||HORVU1Hr1G003750.24||1),DOWNSTREAM(MODIFIER||115|||HORVU1Hr1G003750|Hv_IBSC_PGSB_r1||HORVU1Hr1G003750.27||1),DOWNSTREAM(MODIFIER||1238|||HORVU1Hr1G003770|Hv_IBSC_PGSB_r1||HORVU1Hr1G003770.1||1|WARNING_TRANSCRIPT_NO_START_CODON),DOWNSTREAM(MODIFIER||181|||HORVU1Hr1G003750|Hv_IBSC_PGSB_r1||HORVU1Hr1G003750.20||1),DOWNSTREAM(MODIFIER||…
		JHI-Hv50k-2016-8840	1H	8364009						8362737	8363725	HORVU1Hr1G003810	HORVU1Hr1G003810.1	Plant protein of unknown function (DUF868)	NA	validated	DOWNSTREAM(MODIFIER||103|||HORVU1Hr1G003810|Hv_IBSC_PGSB_r1||HORVU1Hr1G003810.2||1),DOWNSTREAM(MODIFIER||2768|||HORVU1Hr1G003820|Hv_IBSC_PGSB_r1||HORVU1Hr1G003820.1||1),DOWNSTREAM(MODIFIER||284|||HORVU1Hr1G003810|Hv_IBSC_PGSB_r1||HORVU1Hr1G003810.1||1|WARNING_TRANSCRIPT_NO_START_CODON),DOWNSTREAM(MODIFIER||3307|||HORVU1Hr1G003800|Hv_IBSC_PGSB_r1||HORVU1Hr1G003800.1||1),DOWNSTREAM(MODIFIER||4984||…
		JHI-Hv50k-2016-8841	1H	8364159						8362737	8363725	HORVU1Hr1G003810	HORVU1Hr1G003810.1	Plant protein of unknown function (DUF868)	NA	validated	DOWNSTREAM(MODIFIER||253|||HORVU1Hr1G003810|Hv_IBSC_PGSB_r1||HORVU1Hr1G003810.2||1),DOWNSTREAM(MODIFIER||2618|||HORVU1Hr1G003820|Hv_IBSC_PGSB_r1||HORVU1Hr1G003820.1||1),DOWNSTREAM(MODIFIER||3457|||HORVU1Hr1G003800|Hv_IBSC_PGSB_r1||HORVU1Hr1G003800.1||1),DOWNSTREAM(MODIFIER||434|||HORVU1Hr1G003810|Hv_IBSC_PGSB_r1||HORVU1Hr1G003810.1||1|WARNING_TRANSCRIPT_NO_START_CODON),DOWNSTREAM(MODIFIER||4834||…
		JHI-Hv50k-2016-8842	1H	8364270						NA	NA	HORVU1Hr1G003820	NA	NA	NA	validated	DOWNSTREAM(MODIFIER||2507|||HORVU1Hr1G003820|Hv_IBSC_PGSB_r1||HORVU1Hr1G003820.1||1),DOWNSTREAM(MODIFIER||3568|||HORVU1Hr1G003800|Hv_IBSC_PGSB_r1||HORVU1Hr1G003800.1||1),DOWNSTREAM(MODIFIER||364|||HORVU1Hr1G003810|Hv_IBSC_PGSB_r1||HORVU1Hr1G003810.2||1),DOWNSTREAM(MODIFIER||4723|||HORVU1Hr1G003830|Hv_IBSC_PGSB_r1||HORVU1Hr1G003830.1||1|WARNING_TRANSCRIPT_NO_START_CODON),DOWNSTREAM(MODIFIER||545||…
		JHI-Hv50k-2016-8950	1H	8451733						NA	NA	HORVU1Hr1G003920	NA	NA	NA	validated	DOWNSTREAM(MODIFIER||3517|||HORVU1Hr1G003920|Hv_IBSC_PGSB_r1||HORVU1Hr1G003920.1||1),INTERGENIC(MODIFIER||||||||||1),UPSTREAM(MODIFIER||1197|||HORVU1Hr1G003890|Hv_IBSC_PGSB_r1||HORVU1Hr1G003890.1||1),UPSTREAM(MODIFIER||2831|||HORVU1Hr1G003890|Hv_IBSC_PGSB_r1||HORVU1Hr1G003890.2||1),UPSTREAM(MODIFIER||470|||HORVU1Hr1G003900|Hv_IBSC_PGSB_r1||HORVU1Hr1G003900.1||1|WARNING_TRANSCRIPT_NO_START_CODON),…
		JHI-Hv50k-2016-8951	1H	8451854						NA	NA	HORVU1Hr1G003920	NA	NA	Triticum aestivum cDNA, clone: WT011_F10, cultivar: Chinese Spring	validated	DOWNSTREAM(MODIFIER||3396|||HORVU1Hr1G003920|Hv_IBSC_PGSB_r1||HORVU1Hr1G003920.1||1),INTERGENIC(MODIFIER||||||||||1),UPSTREAM(MODIFIER||1318|||HORVU1Hr1G003890|Hv_IBSC_PGSB_r1||HORVU1Hr1G003890.1||1),UPSTREAM(MODIFIER||2952|||HORVU1Hr1G003890|Hv_IBSC_PGSB_r1||HORVU1Hr1G003890.2||1),UPSTREAM(MODIFIER||591|||HORVU1Hr1G003900|Hv_IBSC_PGSB_r1||HORVU1Hr1G003900.1||1|WARNING_TRANSCRIPT_NO_START_CODON),…
		JHI-Hv50k-2016-8961	1H	8452962						NA	NA	HORVU1Hr1G003920	NA	NA	NA	validated	DOWNSTREAM(MODIFIER||2288|||HORVU1Hr1G003920|Hv_IBSC_PGSB_r1||HORVU1Hr1G003920.1||1),INTRON(MODIFIER|||||HORVU1Hr1G003910|Hv_IBSC_PGSB_r1||HORVU1Hr1G003910.1|2|1|WARNING_TRANSCRIPT_NO_START_CODON),INTRON(MODIFIER|||||HORVU1Hr1G003910|Hv_IBSC_PGSB_r1||HORVU1Hr1G003910.2|1|1),UPSTREAM(MODIFIER||1699|||HORVU1Hr1G003900|Hv_IBSC_PGSB_r1||HORVU1Hr1G003900.1||1|WARNING_TRANSCRIPT_NO_START_CODON),UPSTREA…
		JHI-Hv50k-2016-8968	1H	8454043						NA	NA	HORVU1Hr1G003920	NA	NA	NA	validated	DOWNSTREAM(MODIFIER||1207|||HORVU1Hr1G003920|Hv_IBSC_PGSB_r1||HORVU1Hr1G003920.1||1),DOWNSTREAM(MODIFIER||382|||HORVU1Hr1G003910|Hv_IBSC_PGSB_r1||HORVU1Hr1G003910.1||1|WARNING_TRANSCRIPT_NO_START_CODON),DOWNSTREAM(MODIFIER||382|||HORVU1Hr1G003910|Hv_IBSC_PGSB_r1||HORVU1Hr1G003910.2||1),INTERGENIC(MODIFIER||||||||||1),UPSTREAM(MODIFIER||2780|||HORVU1Hr1G003900|Hv_IBSC_PGSB_r1||HORVU1Hr1G003900.1||…
		JHI-Hv50k-2016-8969	1H	8454293						8452450	8453661	HORVU1Hr1G003910	HORVU1Hr1G003910.1	CHY-type/CTCHY-type/RING-type Zinc finger protein	NA	validated	DOWNSTREAM(MODIFIER||632|||HORVU1Hr1G003910|Hv_IBSC_PGSB_r1||HORVU1Hr1G003910.1||1|WARNING_TRANSCRIPT_NO_START_CODON),DOWNSTREAM(MODIFIER||632|||HORVU1Hr1G003910|Hv_IBSC_PGSB_r1||HORVU1Hr1G003910.2||1),DOWNSTREAM(MODIFIER||957|||HORVU1Hr1G003920|Hv_IBSC_PGSB_r1||HORVU1Hr1G003920.1||1),INTERGENIC(MODIFIER||||||||||1),UPSTREAM(MODIFIER||3030|||HORVU1Hr1G003900|Hv_IBSC_PGSB_r1||HORVU1Hr1G003900.1||1…
		JHI-Hv50k-2016-9033	1H	8467176						8467987	8469320	HORVU1Hr1G003940	HORVU1Hr1G003940.5	Cathepsin B-like cysteine proteinase	PREDICTED: Aegilops tauschii subsp. tauschii RNA polymerase II transcription factor B subunit 5-like (LOC109741990), mRNA	validated	DOWNSTREAM(MODIFIER||305|||HORVU1Hr1G003940|Hv_IBSC_PGSB_r1||HORVU1Hr1G003940.2||1|WARNING_TRANSCRIPT_NO_START_CODON),UPSTREAM(MODIFIER||1761|||HORVU1Hr1G003930|Hv_IBSC_PGSB_r1||HORVU1Hr1G003930.1||1|WARNING_TRANSCRIPT_NO_START_CODON),UPSTREAM(MODIFIER||484|||HORVU1Hr1G003940|Hv_IBSC_PGSB_r1||HORVU1Hr1G003940.4||1),UPSTREAM(MODIFIER||722|||HORVU1Hr1G003950|Hv_IBSC_PGSB_r1||HORVU1Hr1G003950.1||1|W…
		12_31149	1H	8468465				1H	10.91	8467987	8469320	HORVU1Hr1G003940	HORVU1Hr1G003940.5	Cathepsin B-like cysteine proteinase	PREDICTED: Oryza sativa Japonica Group xylem cysteine proteinase 2 (LOC4323845), mRNA	validated	EFF=DOWNSTREAM(MODIFIER||1102|||HORVU1Hr1G003940|Hv_IBSC_PGSB_r1||HORVU1Hr1G003940.3||1),DOWNSTREAM(MODIFIER||1594|||HORVU1Hr1G003940|Hv_IBSC_PGSB_r1||HORVU1Hr1G003940.2||1|WARNING_TRANSCRIPT_NO_START_CODON),DOWNSTREAM(MODIFIER||793|||HORVU1Hr1G003940|Hv_IBSC_PGSB_r1||HORVU1Hr1G003940.1||1),NON_SYNONYMOUS_CODING(MODERATE|MISSENSE|Acc/Gcc|T103A||HORVU1Hr1G003940|Hv_IBSC_PGSB_r1||HORVU1Hr1G003940.4…
		JHI-Hv50k-2016-9131	1H	8481295						NA	NA	HORVU1Hr1G003980	NA	NA	NA	validated	DOWNSTREAM(MODIFIER||3439|||HORVU1Hr1G003980|Hv_IBSC_PGSB_r1||HORVU1Hr1G003980.1||1|WARNING_TRANSCRIPT_NO_START_CODON),SYNONYMOUS_CODING(LOW|SILENT|gcG/gcA|A38||HORVU1Hr1G003960|Hv_IBSC_PGSB_r1||HORVU1Hr1G003960.10|3|1),SYNONYMOUS_CODING(LOW|SILENT|gcG/gcA|A67||HORVU1Hr1G003960|Hv_IBSC_PGSB_r1||HORVU1Hr1G003960.11|3|1),SYNONYMOUS_CODING(LOW|SILENT|gcG/gcA|A67||HORVU1Hr1G003960|Hv_IBSC_PGSB_r1||HO…
		JHI-Hv50k-2016-9149	1H	8483003						NA	NA	HORVU1Hr1G003980	NA	NA	NA	validated	DOWNSTREAM(MODIFIER||1731|||HORVU1Hr1G003980|Hv_IBSC_PGSB_r1||HORVU1Hr1G003980.1||1|WARNING_TRANSCRIPT_NO_START_CODON),NON_SYNONYMOUS_CODING(MODERATE|MISSENSE|Cgc/Tgc|R608C||HORVU1Hr1G003960|Hv_IBSC_PGSB_r1||HORVU1Hr1G003960.10|3|1),NON_SYNONYMOUS_CODING(MODERATE|MISSENSE|Cgc/Tgc|R637C||HORVU1Hr1G003960|Hv_IBSC_PGSB_r1||HORVU1Hr1G003960.11|3|1),NON_SYNONYMOUS_CODING(MODERATE|MISSENSE|Cgc/Tgc|R637…
		JHI-Hv50k-2016-9160	1H	8484233						8479125	8485149	HORVU1Hr1G003960	HORVU1Hr1G003960.1	Elongation factor 2	NA	validated	DOWNSTREAM(MODIFIER||281|||HORVU1Hr1G003960|Hv_IBSC_PGSB_r1||HORVU1Hr1G003960.9||1),DOWNSTREAM(MODIFIER||428|||HORVU1Hr1G003960|Hv_IBSC_PGSB_r1||HORVU1Hr1G003960.8||1),DOWNSTREAM(MODIFIER||501|||HORVU1Hr1G003980|Hv_IBSC_PGSB_r1||HORVU1Hr1G003980.1||1|WARNING_TRANSCRIPT_NO_START_CODON),INTRON(MODIFIER|||||HORVU1Hr1G003960|Hv_IBSC_PGSB_r1||HORVU1Hr1G003960.10|3|1),INTRON(MODIFIER|||||HORVU1Hr1G0039…
		JHI-Hv50k-2016-9183	1H	8525373						8525620	8527437	HORVU1Hr1G003990	HORVU1Hr1G003990.1	unknown function	NA	validated	DOWNSTREAM(MODIFIER||247|||HORVU1Hr1G003990|Hv_IBSC_PGSB_r1||HORVU1Hr1G003990.1||1|WARNING_TRANSCRIPT_NO_START_CODON),DOWNSTREAM(MODIFIER||261|||HORVU1Hr1G003990|Hv_IBSC_PGSB_r1||HORVU1Hr1G003990.2||1|WARNING_TRANSCRIPT_NO_START_CODON),DOWNSTREAM(MODIFIER||2974|||HORVU1Hr1G004000|Hv_IBSC_PGSB_r1||HORVU1Hr1G004000.1||1|WARNING_TRANSCRIPT_NO_START_CODON),INTERGENIC(MODIFIER||||||||||1)
		JHI-Hv50k-2016-9198	1H	8526231						8528347	8528814	HORVU1Hr1G004000	HORVU1Hr1G004000.1	unknown function	PREDICTED: Aegilops tauschii subsp. tauschii uncharacterized LOC109742020 (LOC109742020), mRNA	validated	DOWNSTREAM(MODIFIER||2116|||HORVU1Hr1G004000|Hv_IBSC_PGSB_r1||HORVU1Hr1G004000.1||1|WARNING_TRANSCRIPT_NO_START_CODON),SYNONYMOUS_CODING(LOW|SILENT|agT/agC|S197||HORVU1Hr1G003990|Hv_IBSC_PGSB_r1||HORVU1Hr1G003990.1|3|1|WARNING_TRANSCRIPT_NO_START_CODON),SYNONYMOUS_CODING(LOW|SILENT|agT/agC|S44||HORVU1Hr1G003990|Hv_IBSC_PGSB_r1||HORVU1Hr1G003990.2|1|1|WARNING_TRANSCRIPT_NO_START_CODON)
		JHI-Hv50k-2016-9199	1H	8526479						8528347	8528814	HORVU1Hr1G004000	HORVU1Hr1G004000.1	unknown function	NA	validated	DOWNSTREAM(MODIFIER||1868|||HORVU1Hr1G004000|Hv_IBSC_PGSB_r1||HORVU1Hr1G004000.1||1|WARNING_TRANSCRIPT_NO_START_CODON),INTRON(MODIFIER|||||HORVU1Hr1G003990|Hv_IBSC_PGSB_r1||HORVU1Hr1G003990.1|2|1|WARNING_TRANSCRIPT_NO_START_CODON),UPSTREAM(MODIFIER||115|||HORVU1Hr1G003990|Hv_IBSC_PGSB_r1||HORVU1Hr1G003990.2||1|WARNING_TRANSCRIPT_NO_START_CODON)
		JHI-Hv50k-2016-9204	1H	8526907						8528347	8528814	HORVU1Hr1G004000	HORVU1Hr1G004000.1	unknown function	NA	validated	DOWNSTREAM(MODIFIER||1440|||HORVU1Hr1G004000|Hv_IBSC_PGSB_r1||HORVU1Hr1G004000.1||1|WARNING_TRANSCRIPT_NO_START_CODON),INTRON(MODIFIER|||||HORVU1Hr1G003990|Hv_IBSC_PGSB_r1||HORVU1Hr1G003990.1|1|1|WARNING_TRANSCRIPT_NO_START_CODON),UPSTREAM(MODIFIER||543|||HORVU1Hr1G003990|Hv_IBSC_PGSB_r1||HORVU1Hr1G003990.2||1|WARNING_TRANSCRIPT_NO_START_CODON)
		JHI-Hv50k-2016-9209	1H	8527110						8528347	8528814	HORVU1Hr1G004000	HORVU1Hr1G004000.1	unknown function	NA	validated	DOWNSTREAM(MODIFIER||1237|||HORVU1Hr1G004000|Hv_IBSC_PGSB_r1||HORVU1Hr1G004000.1||1|WARNING_TRANSCRIPT_NO_START_CODON),INTRON(MODIFIER|||||HORVU1Hr1G003990|Hv_IBSC_PGSB_r1||HORVU1Hr1G003990.1|1|1|WARNING_TRANSCRIPT_NO_START_CODON),UPSTREAM(MODIFIER||746|||HORVU1Hr1G003990|Hv_IBSC_PGSB_r1||HORVU1Hr1G003990.2||1|WARNING_TRANSCRIPT_NO_START_CODON)
		JHI-Hv50k-2016-9210	1H	8527169						8528347	8528814	HORVU1Hr1G004000	HORVU1Hr1G004000.1	unknown function	NA	validated	DOWNSTREAM(MODIFIER||1178|||HORVU1Hr1G004000|Hv_IBSC_PGSB_r1||HORVU1Hr1G004000.1||1|WARNING_TRANSCRIPT_NO_START_CODON),INTRON(MODIFIER|||||HORVU1Hr1G003990|Hv_IBSC_PGSB_r1||HORVU1Hr1G003990.1|1|1|WARNING_TRANSCRIPT_NO_START_CODON),UPSTREAM(MODIFIER||805|||HORVU1Hr1G003990|Hv_IBSC_PGSB_r1||HORVU1Hr1G003990.2||1|WARNING_TRANSCRIPT_NO_START_CODON)
		JHI-Hv50k-2016-9229	1H	8579874						8576318	8578688	HORVU1Hr1G004020	HORVU1Hr1G004020.2	unknown function	NA	validated	DOWNSTREAM(MODIFIER||1186|||HORVU1Hr1G004020|Hv_IBSC_PGSB_r1||HORVU1Hr1G004020.2||1|WARNING_TRANSCRIPT_NO_START_CODON),DOWNSTREAM(MODIFIER||1301|||HORVU1Hr1G004020|Hv_IBSC_PGSB_r1||HORVU1Hr1G004020.3||1),DOWNSTREAM(MODIFIER||254|||HORVU1Hr1G004020|Hv_IBSC_PGSB_r1||HORVU1Hr1G004020.1||1),INTERGENIC(MODIFIER||||||||||1)
		JHI-Hv50k-2016-9232	1H	8586441						NA	NA	unknown	NA	NA	PREDICTED: Aegilops tauschii subsp. tauschii uncharacterized LOC109742014 (LOC109742014), mRNA	validated	INTERGENIC(MODIFIER||||||||||1)
		JHI-Hv50k-2016-9237	1H	8587066						NA	NA	unknown	NA	NA	NA	validated	INTERGENIC(MODIFIER||||||||||1)
		JHI-Hv50k-2016-9238	1H	8587131						NA	NA	unknown	NA	NA	NA	validated	INTERGENIC(MODIFIER||||||||||1)
		JHI-Hv50k-2016-9240	1H	8587197						NA	NA	unknown	NA	NA	NA	validated	INTERGENIC(MODIFIER||||||||||1)
		JHI-Hv50k-2016-9470	1H	8781826						NA	NA	HORVU1Hr1G004160	NA	NA	Hordeum vulgare Mla locus, complete sequence	validated	DOWNSTREAM(MODIFIER||4023|||HORVU1Hr1G004160|Hv_IBSC_PGSB_r1||HORVU1Hr1G004160.1||1),DOWNSTREAM(MODIFIER||4119|||HORVU1Hr1G004160|Hv_IBSC_PGSB_r1||HORVU1Hr1G004160.2||1),INTERGENIC(MODIFIER||||||||||1),UPSTREAM(MODIFIER||1079|||HORVU1Hr1G004150|Hv_IBSC_PGSB_r1||HORVU1Hr1G004150.8||1),UPSTREAM(MODIFIER||130|||HORVU1Hr1G004150|Hv_IBSC_PGSB_r1||HORVU1Hr1G004150.10||1),UPSTREAM(MODIFIER||149|||HORVU1…
		JHI-Hv50k-2016-9500	1H	8914352						NA	NA	HORVU1Hr1G004210	NA	NA	PREDICTED: Aegilops tauschii subsp. tauschii pumilio homolog 1-like (LOC109783599), mRNA	validated	DOWNSTREAM(MODIFIER||4609|||HORVU1Hr1G004210|Hv_IBSC_PGSB_r1||HORVU1Hr1G004210.1||1),SYNONYMOUS_CODING(LOW|SILENT|tcC/tcT|S135||HORVU1Hr1G004200|Hv_IBSC_PGSB_r1||HORVU1Hr1G004200.6|2|1|WARNING_TRANSCRIPT_NO_START_CODON),SYNONYMOUS_CODING(LOW|SILENT|tcC/tcT|S135||HORVU1Hr1G004200|Hv_IBSC_PGSB_r1||HORVU1Hr1G004200.7|2|1|WARNING_TRANSCRIPT_NO_START_CODON),SYNONYMOUS_CODING(LOW|SILENT|tcC/tcT|S136||H…
		SCRI_RS_134663	1H	8914431						NA	NA	HORVU1Hr1G004210	NA	NA	Triticum aestivum mRNA, clone: tplb0002j16, cultivar Chinese Spring	validated	EFF=DOWNSTREAM(MODIFIER||4530|||HORVU1Hr1G004210|Hv_IBSC_PGSB_r1||HORVU1Hr1G004210.1||1),NON_SYNONYMOUS_CODING(MODERATE|MISSENSE|Gct/Act|A101T||HORVU1Hr1G004200|Hv_IBSC_PGSB_r1||HORVU1Hr1G004200.13|1|1),NON_SYNONYMOUS_CODING(MODERATE|MISSENSE|Gct/Act|A106T||HORVU1Hr1G004200|Hv_IBSC_PGSB_r1||HORVU1Hr1G004200.11|2|1|WARNING_TRANSCRIPT_NO_START_CODON),NON_SYNONYMOUS_CODING(MODERATE|MISSENSE|Gct/Act|…
		JHI-Hv50k-2016-9518	1H	8915797						NA	NA	HORVU1Hr1G004210	NA	NA	Hordeum vulgare Mla locus, complete sequence	validated	DOWNSTREAM(MODIFIER||3164|||HORVU1Hr1G004210|Hv_IBSC_PGSB_r1||HORVU1Hr1G004210.1||1),INTRON(MODIFIER|||||HORVU1Hr1G004200|Hv_IBSC_PGSB_r1||HORVU1Hr1G004200.10|2|1|WARNING_TRANSCRIPT_NO_START_CODON),INTRON(MODIFIER|||||HORVU1Hr1G004200|Hv_IBSC_PGSB_r1||HORVU1Hr1G004200.11|2|1|WARNING_TRANSCRIPT_NO_START_CODON),INTRON(MODIFIER|||||HORVU1Hr1G004200|Hv_IBSC_PGSB_r1||HORVU1Hr1G004200.12|2|1|WARNING_TR…
		JHI-Hv50k-2016-9519	1H	8915870						NA	NA	HORVU1Hr1G004210	NA	NA	Hordeum vulgare Mla locus, complete sequence	validated	DOWNSTREAM(MODIFIER||3091|||HORVU1Hr1G004210|Hv_IBSC_PGSB_r1||HORVU1Hr1G004210.1||1),INTRON(MODIFIER|||||HORVU1Hr1G004200|Hv_IBSC_PGSB_r1||HORVU1Hr1G004200.10|2|1|WARNING_TRANSCRIPT_NO_START_CODON),INTRON(MODIFIER|||||HORVU1Hr1G004200|Hv_IBSC_PGSB_r1||HORVU1Hr1G004200.11|2|1|WARNING_TRANSCRIPT_NO_START_CODON),INTRON(MODIFIER|||||HORVU1Hr1G004200|Hv_IBSC_PGSB_r1||HORVU1Hr1G004200.12|2|1|WARNING_TR…
		JHI-Hv50k-2016-9524	1H	8916224						NA	NA	HORVU1Hr1G004210	NA	NA	PREDICTED: Oryza sativa Japonica Group pumilio homolog 1 (LOC4326392), mRNA	validated	DOWNSTREAM(MODIFIER||2737|||HORVU1Hr1G004210|Hv_IBSC_PGSB_r1||HORVU1Hr1G004210.1||1),SYNONYMOUS_CODING(LOW|SILENT|gcC/gcA|A428||HORVU1Hr1G004200|Hv_IBSC_PGSB_r1||HORVU1Hr1G004200.15|2|1|WARNING_TRANSCRIPT_NO_START_CODON),SYNONYMOUS_CODING(LOW|SILENT|gcC/gcA|A428||HORVU1Hr1G004200|Hv_IBSC_PGSB_r1||HORVU1Hr1G004200.16|2|1|WARNING_TRANSCRIPT_NO_START_CODON),SYNONYMOUS_CODING(LOW|SILENT|gcC/gcA|A428|…
		JHI-Hv50k-2016-9547	1H	8917836						NA	NA	HORVU1Hr1G004210	NA	NA	Hordeum vulgare clone phage AT lambda T14A, complete sequence	validated	DOWNSTREAM(MODIFIER||1125|||HORVU1Hr1G004210|Hv_IBSC_PGSB_r1||HORVU1Hr1G004210.1||1),DOWNSTREAM(MODIFIER||4003|||HORVU1Hr1G004220|Hv_IBSC_PGSB_r1||HORVU1Hr1G004220.1||1|WARNING_TRANSCRIPT_NO_START_CODON),INTRON(MODIFIER|||||HORVU1Hr1G004200|Hv_IBSC_PGSB_r1||HORVU1Hr1G004200.10|6|1|WARNING_TRANSCRIPT_NO_START_CODON),INTRON(MODIFIER|||||HORVU1Hr1G004200|Hv_IBSC_PGSB_r1||HORVU1Hr1G004200.11|6|1|WARN…
		JHI-Hv50k-2016-9563	1H	8918908						NA	NA	HORVU1Hr1G004220	NA	NA	Hordeum vulgare Mla locus, complete sequence	validated	DOWNSTREAM(MODIFIER||2931|||HORVU1Hr1G004220|Hv_IBSC_PGSB_r1||HORVU1Hr1G004220.1||1|WARNING_TRANSCRIPT_NO_START_CODON),DOWNSTREAM(MODIFIER||49|||HORVU1Hr1G004200|Hv_IBSC_PGSB_r1||HORVU1Hr1G004200.2||1),DOWNSTREAM(MODIFIER||53|||HORVU1Hr1G004210|Hv_IBSC_PGSB_r1||HORVU1Hr1G004210.1||1),DOWNSTREAM(MODIFIER||76|||HORVU1Hr1G004200|Hv_IBSC_PGSB_r1||HORVU1Hr1G004200.3||1|WARNING_TRANSCRIPT_NO_START_CODO…
		JHI-Hv50k-2016-9567	1H	8919481						NA	NA	HORVU1Hr1G004220	NA	NA	Oryza sativa Japonica Group cDNA, clone: J065036M21, full insert sequence	validated	DOWNSTREAM(MODIFIER||2358|||HORVU1Hr1G004220|Hv_IBSC_PGSB_r1||HORVU1Hr1G004220.1||1|WARNING_TRANSCRIPT_NO_START_CODON),DOWNSTREAM(MODIFIER||476|||HORVU1Hr1G004200|Hv_IBSC_PGSB_r1||HORVU1Hr1G004200.14||1|WARNING_TRANSCRIPT_NO_START_CODON),DOWNSTREAM(MODIFIER||496|||HORVU1Hr1G004200|Hv_IBSC_PGSB_r1||HORVU1Hr1G004200.10||1|WARNING_TRANSCRIPT_NO_START_CODON),DOWNSTREAM(MODIFIER||496|||HORVU1Hr1G00420…
		JHI-Hv50k-2016-9597	1H	8931461						8929487	8937936	HORVU1Hr1G004230	HORVU1Hr1G004230.1	ERD (early-responsive to dehydration stress) family protein	Hordeum vulgare subsp. vulgare cDNA clone: FLbaf61m23, mRNA sequence	validated	UPSTREAM(MODIFIER||1610|||HORVU1Hr1G004230|Hv_IBSC_PGSB_r1||HORVU1Hr1G004230.5||1),UPSTREAM(MODIFIER||2889|||HORVU1Hr1G004230|Hv_IBSC_PGSB_r1||HORVU1Hr1G004230.6||1|WARNING_TRANSCRIPT_NO_START_CODON),UPSTREAM(MODIFIER||4324|||HORVU1Hr1G004240|Hv_IBSC_PGSB_r1||HORVU1Hr1G004240.1||1),UPSTREAM(MODIFIER||741|||HORVU1Hr1G004230|Hv_IBSC_PGSB_r1||HORVU1Hr1G004230.4||1|WARNING_TRANSCRIPT_NO_START_CODON),…
		JHI-Hv50k-2016-9600	1H	8932450						8929487	8937936	HORVU1Hr1G004230	HORVU1Hr1G004230.1	ERD (early-responsive to dehydration stress) family protein	PREDICTED: Setaria italica CSC1-like protein At3g21620 (LOC101785619), mRNA	validated	SYNONYMOUS_CODING(LOW|SILENT|atA/atC|I145||HORVU1Hr1G004230|Hv_IBSC_PGSB_r1||HORVU1Hr1G004230.1|3|1),SYNONYMOUS_CODING(LOW|SILENT|atA/atC|I83||HORVU1Hr1G004230|Hv_IBSC_PGSB_r1||HORVU1Hr1G004230.4|1|1|WARNING_TRANSCRIPT_NO_START_CODON),UPSTREAM(MODIFIER||1900|||HORVU1Hr1G004230|Hv_IBSC_PGSB_r1||HORVU1Hr1G004230.6||1|WARNING_TRANSCRIPT_NO_START_CODON),UPSTREAM(MODIFIER||3335|||HORVU1Hr1G004240|Hv_I…
		JHI-Hv50k-2016-9615	1H	8935492						NA	NA	HORVU1Hr1G004250	NA	NA	PREDICTED: Aegilops tauschii subsp. tauschii calcium permeable stress-gated cation channel 1-like (LOC109748530), transcript variant X3, mRNA	validated	DOWNSTREAM(MODIFIER||2824|||HORVU1Hr1G004250|Hv_IBSC_PGSB_r1||HORVU1Hr1G004250.1||1),SYNONYMOUS_CODING(LOW|SILENT|atT/atC|I169||HORVU1Hr1G004230|Hv_IBSC_PGSB_r1||HORVU1Hr1G004230.2|8|1),SYNONYMOUS_CODING(LOW|SILENT|atT/atC|I169||HORVU1Hr1G004230|Hv_IBSC_PGSB_r1||HORVU1Hr1G004230.3|9|1),SYNONYMOUS_CODING(LOW|SILENT|atT/atC|I245||HORVU1Hr1G004230|Hv_IBSC_PGSB_r1||HORVU1Hr1G004230.6|4|1|WARNING_TRAN…
		JHI-Hv50k-2016-9618	1H	8935735						NA	NA	HORVU1Hr1G004250	NA	NA	NA	validated	DOWNSTREAM(MODIFIER||2581|||HORVU1Hr1G004250|Hv_IBSC_PGSB_r1||HORVU1Hr1G004250.1||1),DOWNSTREAM(MODIFIER||4827|||HORVU1Hr1G004260|Hv_IBSC_PGSB_r1||HORVU1Hr1G004260.1||1|WARNING_TRANSCRIPT_NO_START_CODON),INTRON(MODIFIER|||||HORVU1Hr1G004230|Hv_IBSC_PGSB_r1||HORVU1Hr1G004230.1|9|1),INTRON(MODIFIER|||||HORVU1Hr1G004230|Hv_IBSC_PGSB_r1||HORVU1Hr1G004230.2|8|1),INTRON(MODIFIER|||||HORVU1Hr1G004230|Hv…
		JHI-Hv50k-2016-9620	1H	8935838						NA	NA	HORVU1Hr1G004250	NA	NA	Hordeum vulgare subsp. vulgare cultivar Abava 1H(5) Mla region ABC15612 locus genomic sequence	validated	DOWNSTREAM(MODIFIER||2478|||HORVU1Hr1G004250|Hv_IBSC_PGSB_r1||HORVU1Hr1G004250.1||1),DOWNSTREAM(MODIFIER||4724|||HORVU1Hr1G004260|Hv_IBSC_PGSB_r1||HORVU1Hr1G004260.1||1|WARNING_TRANSCRIPT_NO_START_CODON),INTRON(MODIFIER|||||HORVU1Hr1G004230|Hv_IBSC_PGSB_r1||HORVU1Hr1G004230.1|9|1),INTRON(MODIFIER|||||HORVU1Hr1G004230|Hv_IBSC_PGSB_r1||HORVU1Hr1G004230.2|8|1),INTRON(MODIFIER|||||HORVU1Hr1G004230|Hv…
		12_30918	1H	8935905	1H	11.8	MxB	1H	11.76	NA	NA	HORVU1Hr1G004250	NA	NA	Hordeum vulgare subsp. vulgare cultivar Abava 1H(5) Mla region ABC15612 locus genomic sequence	validated	EFF=DOWNSTREAM(MODIFIER||2411|||HORVU1Hr1G004250|Hv_IBSC_PGSB_r1||HORVU1Hr1G004250.1||1),DOWNSTREAM(MODIFIER||4657|||HORVU1Hr1G004260|Hv_IBSC_PGSB_r1||HORVU1Hr1G004260.1||1|WARNING_TRANSCRIPT_NO_START_CODON),INTRON(MODIFIER|||||HORVU1Hr1G004230|Hv_IBSC_PGSB_r1||HORVU1Hr1G004230.1|9|1),INTRON(MODIFIER|||||HORVU1Hr1G004230|Hv_IBSC_PGSB_r1||HORVU1Hr1G004230.2|8|1),INTRON(MODIFIER|||||HORVU1Hr1G00423…
		JHI-Hv50k-2016-9624	1H	8936160						NA	NA	HORVU1Hr1G004240	NA	NA	Hordeum vulgare subsp. vulgare cultivar Druvis 1H(5) Mla region ABC15612 locus genomic sequence	validated	DOWNSTREAM(MODIFIER||154|||HORVU1Hr1G004240|Hv_IBSC_PGSB_r1||HORVU1Hr1G004240.1||1),DOWNSTREAM(MODIFIER||2156|||HORVU1Hr1G004250|Hv_IBSC_PGSB_r1||HORVU1Hr1G004250.1||1),DOWNSTREAM(MODIFIER||4402|||HORVU1Hr1G004260|Hv_IBSC_PGSB_r1||HORVU1Hr1G004260.1||1|WARNING_TRANSCRIPT_NO_START_CODON),INTRON(MODIFIER|||||HORVU1Hr1G004230|Hv_IBSC_PGSB_r1||HORVU1Hr1G004230.1|9|1),INTRON(MODIFIER|||||HORVU1Hr1G004…
		12_30919	1H	8936302	1H	9.9	LD	1H	11.76	NA	NA	HORVU1Hr1G004250	NA	NA	Hordeum vulgare subsp. vulgare cultivar Druvis 1H(5) Mla region ABC15612 locus genomic sequence	validated	EFF=DOWNSTREAM(MODIFIER||2014|||HORVU1Hr1G004250|Hv_IBSC_PGSB_r1||HORVU1Hr1G004250.1||1),DOWNSTREAM(MODIFIER||296|||HORVU1Hr1G004240|Hv_IBSC_PGSB_r1||HORVU1Hr1G004240.1||1),DOWNSTREAM(MODIFIER||4260|||HORVU1Hr1G004260|Hv_IBSC_PGSB_r1||HORVU1Hr1G004260.1||1|WARNING_TRANSCRIPT_NO_START_CODON),INTRON(MODIFIER|||||HORVU1Hr1G004230|Hv_IBSC_PGSB_r1||HORVU1Hr1G004230.1|9|1),INTRON(MODIFIER|||||HORVU1Hr1…
		JHI-Hv50k-2016-9680	1H	9072567						9071486	9082219	HORVU1Hr1G004330	HORVU1Hr1G004330.4	RING/U-box superfamily protein	NA	validated	DOWNSTREAM(MODIFIER||1310|||HORVU1Hr1G004330|Hv_IBSC_PGSB_r1||HORVU1Hr1G004330.12||1),DOWNSTREAM(MODIFIER||2095|||HORVU1Hr1G004360|Hv_IBSC_PGSB_r1||HORVU1Hr1G004360.1||1|WARNING_TRANSCRIPT_NO_START_CODON),DOWNSTREAM(MODIFIER||3100|||HORVU1Hr1G004350|Hv_IBSC_PGSB_r1||HORVU1Hr1G004350.1||1),INTRON(MODIFIER|||||HORVU1Hr1G004330|Hv_IBSC_PGSB_r1||HORVU1Hr1G004330.10|12|1|WARNING_TRANSCRIPT_NO_START_CO…
		JHI-Hv50k-2016-9699	1H	9076558						9071486	9082219	HORVU1Hr1G004330	HORVU1Hr1G004330.4	RING/U-box superfamily protein	NA	validated	DOWNSTREAM(MODIFIER||2886|||HORVU1Hr1G004330|Hv_IBSC_PGSB_r1||HORVU1Hr1G004330.13||1|WARNING_TRANSCRIPT_NO_START_CODON),DOWNSTREAM(MODIFIER||4185|||HORVU1Hr1G004330|Hv_IBSC_PGSB_r1||HORVU1Hr1G004330.14||1),DOWNSTREAM(MODIFIER||4712|||HORVU1Hr1G004330|Hv_IBSC_PGSB_r1||HORVU1Hr1G004330.15||1),INTRON(MODIFIER|||||HORVU1Hr1G004330|Hv_IBSC_PGSB_r1||HORVU1Hr1G004330.10|7|1|WARNING_TRANSCRIPT_NO_START_C…
		JHI-Hv50k-2016-9703	1H	9077273						9071486	9082219	HORVU1Hr1G004330	HORVU1Hr1G004330.4	RING/U-box superfamily protein	NA	validated	DOWNSTREAM(MODIFIER||2171|||HORVU1Hr1G004330|Hv_IBSC_PGSB_r1||HORVU1Hr1G004330.13||1|WARNING_TRANSCRIPT_NO_START_CODON),DOWNSTREAM(MODIFIER||3470|||HORVU1Hr1G004330|Hv_IBSC_PGSB_r1||HORVU1Hr1G004330.14||1),DOWNSTREAM(MODIFIER||3997|||HORVU1Hr1G004330|Hv_IBSC_PGSB_r1||HORVU1Hr1G004330.15||1),INTRON(MODIFIER|||||HORVU1Hr1G004330|Hv_IBSC_PGSB_r1||HORVU1Hr1G004330.10|6|1|WARNING_TRANSCRIPT_NO_START_C…
		JHI-Hv50k-2016-9721	1H	9079361						NA	NA	HORVU1Hr1G004370	NA	NA	NA	validated	DOWNSTREAM(MODIFIER||1129|||HORVU1Hr1G004370|Hv_IBSC_PGSB_r1||HORVU1Hr1G004370.1||1),DOWNSTREAM(MODIFIER||1382|||HORVU1Hr1G004330|Hv_IBSC_PGSB_r1||HORVU1Hr1G004330.14||1),DOWNSTREAM(MODIFIER||1909|||HORVU1Hr1G004330|Hv_IBSC_PGSB_r1||HORVU1Hr1G004330.15||1),DOWNSTREAM(MODIFIER||83|||HORVU1Hr1G004330|Hv_IBSC_PGSB_r1||HORVU1Hr1G004330.13||1|WARNING_TRANSCRIPT_NO_START_CODON),INTRON(MODIFIER|||||HORV…
		JHI-Hv50k-2016-9731	1H	9087251						NA	NA	HORVU1Hr1G004380	NA	NA	NA	validated	DOWNSTREAM(MODIFIER||3152|||HORVU1Hr1G004380|Hv_IBSC_PGSB_r1||HORVU1Hr1G004380.1||1|WARNING_TRANSCRIPT_NO_START_CODON),INTERGENIC(MODIFIER||||||||||1),UPSTREAM(MODIFIER||1596|||HORVU1Hr1G004390|Hv_IBSC_PGSB_r1||HORVU1Hr1G004390.1||1|WARNING_TRANSCRIPT_NO_START_CODON),UPSTREAM(MODIFIER||4198|||HORVU1Hr1G004330|Hv_IBSC_PGSB_r1||HORVU1Hr1G004330.14||1),UPSTREAM(MODIFIER||4755|||HORVU1Hr1G004330|Hv_I…
		JHI-Hv50k-2016-9748	1H	9088155						NA	NA	HORVU1Hr1G004380	NA	NA	NA	validated	DOWNSTREAM(MODIFIER||4056|||HORVU1Hr1G004380|Hv_IBSC_PGSB_r1||HORVU1Hr1G004380.1||1|WARNING_TRANSCRIPT_NO_START_CODON),INTERGENIC(MODIFIER||||||||||1),UPSTREAM(MODIFIER||2500|||HORVU1Hr1G004390|Hv_IBSC_PGSB_r1||HORVU1Hr1G004390.1||1|WARNING_TRANSCRIPT_NO_START_CODON)
		SCRI_RS_119312	1H	9160377	1H	12.5	MxB	1H	12.46	NA	NA	unknown	NA	NA	Hordeum vulgare subsp. vulgare mRNA for predicted protein, complete cds, clone: NIASHv1012A10	unvalidated|chr1H:9194046(unvalidated)	unknown
		12_30950	1H	9161205	1H	13.45	LD	1H	12.46	9163281	9166923	HORVU1Hr1G004440	HORVU1Hr1G004440.1	GRAS family transcription factor	NA	validated	EFF=DOWNSTREAM(MODIFIER||2076|||HORVU1Hr1G004440|Hv_IBSC_PGSB_r1||HORVU1Hr1G004440.1||1),DOWNSTREAM(MODIFIER||625|||HORVU1Hr1G004430|Hv_IBSC_PGSB_r1||HORVU1Hr1G004430.1||1|WARNING_TRANSCRIPT_NO_START_CODON),INTRON(MODIFIER|||||HORVU1Hr1G004430|Hv_IBSC_PGSB_r1||HORVU1Hr1G004430.10|1|1),INTRON(MODIFIER|||||HORVU1Hr1G004430|Hv_IBSC_PGSB_r1||HORVU1Hr1G004430.11|1|1|WARNING_TRANSCRIPT_NO_START_CODON),…
		JHI-Hv50k-2016-9842	1H	9161305						9163281	9166923	HORVU1Hr1G004440	HORVU1Hr1G004440.1	GRAS family transcription factor	NA	validated	DOWNSTREAM(MODIFIER||1976|||HORVU1Hr1G004440|Hv_IBSC_PGSB_r1||HORVU1Hr1G004440.1||1),DOWNSTREAM(MODIFIER||725|||HORVU1Hr1G004430|Hv_IBSC_PGSB_r1||HORVU1Hr1G004430.1||1|WARNING_TRANSCRIPT_NO_START_CODON),START_GAINED(LOW|||||HORVU1Hr1G004430|Hv_IBSC_PGSB_r1||HORVU1Hr1G004430.10|2|1),SYNONYMOUS_CODING(LOW|SILENT|gaC/gaT|D102||HORVU1Hr1G004430|Hv_IBSC_PGSB_r1||HORVU1Hr1G004430.11|2|1|WARNING_TRANSCR…
		12_30952	1H	9161346	1H	12.5	LD	1H	12.46	9163281	9166923	HORVU1Hr1G004440	HORVU1Hr1G004440.1	GRAS family transcription factor	NA	validated	EFF=DOWNSTREAM(MODIFIER||1935|||HORVU1Hr1G004440|Hv_IBSC_PGSB_r1||HORVU1Hr1G004440.1||1),DOWNSTREAM(MODIFIER||766|||HORVU1Hr1G004430|Hv_IBSC_PGSB_r1||HORVU1Hr1G004430.1||1|WARNING_TRANSCRIPT_NO_START_CODON),INTRON(MODIFIER|||||HORVU1Hr1G004430|Hv_IBSC_PGSB_r1||HORVU1Hr1G004430.10|2|1),INTRON(MODIFIER|||||HORVU1Hr1G004430|Hv_IBSC_PGSB_r1||HORVU1Hr1G004430.11|2|1|WARNING_TRANSCRIPT_NO_START_CODON),…
		JHI-Hv50k-2016-9857	1H	9162599						9160381	9166895	HORVU1Hr1G004430	HORVU1Hr1G004430.4	NAD(P)-binding Rossmann-fold superfamily protein	Hordeum vulgare subsp. vulgare mRNA for predicted protein, complete cds, clone: NIASHv1012A10	validated	DOWNSTREAM(MODIFIER||120|||HORVU1Hr1G004430|Hv_IBSC_PGSB_r1||HORVU1Hr1G004430.9||1|WARNING_TRANSCRIPT_NO_START_CODON),DOWNSTREAM(MODIFIER||2019|||HORVU1Hr1G004430|Hv_IBSC_PGSB_r1||HORVU1Hr1G004430.1||1|WARNING_TRANSCRIPT_NO_START_CODON),DOWNSTREAM(MODIFIER||2|||HORVU1Hr1G004430|Hv_IBSC_PGSB_r1||HORVU1Hr1G004430.12||1|WARNING_TRANSCRIPT_NO_START_CODON),DOWNSTREAM(MODIFIER||682|||HORVU1Hr1G004440|H…
		JHI-Hv50k-2016-9863	1H	9164970						9160381	9166895	HORVU1Hr1G004430	HORVU1Hr1G004430.4	NAD(P)-binding Rossmann-fold superfamily protein	PREDICTED: Aegilops tauschii subsp. tauschii scarecrow-like protein 34 (LOC109784101), mRNA	validated	DOWNSTREAM(MODIFIER||2271|||HORVU1Hr1G004430|Hv_IBSC_PGSB_r1||HORVU1Hr1G004430.7||1|WARNING_TRANSCRIPT_NO_START_CODON),DOWNSTREAM(MODIFIER||2273|||HORVU1Hr1G004430|Hv_IBSC_PGSB_r1||HORVU1Hr1G004430.3||1|WARNING_TRANSCRIPT_NO_START_CODON),DOWNSTREAM(MODIFIER||2304|||HORVU1Hr1G004430|Hv_IBSC_PGSB_r1||HORVU1Hr1G004430.5||1|WARNING_TRANSCRIPT_NO_START_CODON),DOWNSTREAM(MODIFIER||2304|||HORVU1Hr1G0044…
		JHI-Hv50k-2016-9902	1H	9229744						9228111	9232111	HORVU1Hr1G004480	HORVU1Hr1G004480.4	Kinetochore protein spc25	PREDICTED: Aegilops tauschii subsp. tauschii kinetochore protein spc25-like (LOC109756579), mRNA	validated	INTRON(MODIFIER|||||HORVU1Hr1G004480|Hv_IBSC_PGSB_r1||HORVU1Hr1G004480.1|6|1),INTRON(MODIFIER|||||HORVU1Hr1G004480|Hv_IBSC_PGSB_r1||HORVU1Hr1G004480.2|6|1),INTRON(MODIFIER|||||HORVU1Hr1G004480|Hv_IBSC_PGSB_r1||HORVU1Hr1G004480.3|5|1),INTRON(MODIFIER|||||HORVU1Hr1G004480|Hv_IBSC_PGSB_r1||HORVU1Hr1G004480.4|6|1|WARNING_TRANSCRIPT_NO_START_CODON),INTRON(MODIFIER|||||HORVU1Hr1G004480|Hv_IBSC_PGSB_r1|…
		JHI-Hv50k-2016-9903	1H	9229816						9228111	9232111	HORVU1Hr1G004480	HORVU1Hr1G004480.4	Kinetochore protein spc25	Triticum aestivum cDNA, clone: SET2_M20, cultivar: Chinese Spring	validated	NON_SYNONYMOUS_CODING(MODERATE|MISSENSE|Aat/Gat|N262D||HORVU1Hr1G004480|Hv_IBSC_PGSB_r1||HORVU1Hr1G004480.1|7|1),NON_SYNONYMOUS_CODING(MODERATE|MISSENSE|Aat/Gat|N262D||HORVU1Hr1G004480|Hv_IBSC_PGSB_r1||HORVU1Hr1G004480.3|6|1),NON_SYNONYMOUS_CODING(MODERATE|MISSENSE|Aat/Gat|N28D||HORVU1Hr1G004480|Hv_IBSC_PGSB_r1||HORVU1Hr1G004480.6|1|1|WARNING_TRANSCRIPT_NO_START_CODON),NON_SYNONYMOUS_CODING(MODER…
		JHI-Hv50k-2016-9956	1H	9237505						9238843	9242299	HORVU1Hr1G004510	HORVU1Hr1G004510.5	ATP-dependent RNA helicase DBP7	Hordeum vulgare subsp. vulgare mRNA for predicted protein, complete cds, clone: NIASHv2033G22	validated	DOWNSTREAM(MODIFIER||1304|||HORVU1Hr1G004510|Hv_IBSC_PGSB_r1||HORVU1Hr1G004510.1||1),DOWNSTREAM(MODIFIER||1304|||HORVU1Hr1G004510|Hv_IBSC_PGSB_r1||HORVU1Hr1G004510.2||1|WARNING_TRANSCRIPT_NO_START_CODON),DOWNSTREAM(MODIFIER||1308|||HORVU1Hr1G004510|Hv_IBSC_PGSB_r1||HORVU1Hr1G004510.3||1),DOWNSTREAM(MODIFIER||1338|||HORVU1Hr1G004510|Hv_IBSC_PGSB_r1||HORVU1Hr1G004510.4||1),DOWNSTREAM(MODIFIER||1338…
		SCRI_RS_129789	1H	9237505						9238843	9242299	HORVU1Hr1G004510	HORVU1Hr1G004510.5	ATP-dependent RNA helicase DBP7	Brachypodium distachyon mRNA, clone: PL016C01-A-011_J12	validated	EFF=DOWNSTREAM(MODIFIER||1304|||HORVU1Hr1G004510|Hv_IBSC_PGSB_r1||HORVU1Hr1G004510.1||1),DOWNSTREAM(MODIFIER||1304|||HORVU1Hr1G004510|Hv_IBSC_PGSB_r1||HORVU1Hr1G004510.2||1|WARNING_TRANSCRIPT_NO_START_CODON),DOWNSTREAM(MODIFIER||1308|||HORVU1Hr1G004510|Hv_IBSC_PGSB_r1||HORVU1Hr1G004510.3||1),DOWNSTREAM(MODIFIER||1338|||HORVU1Hr1G004510|Hv_IBSC_PGSB_r1||HORVU1Hr1G004510.4||1),DOWNSTREAM(MODIFIER||…
		JHI-Hv50k-2016-9963	1H	9237773						9238843	9242299	HORVU1Hr1G004510	HORVU1Hr1G004510.5	ATP-dependent RNA helicase DBP7	NA	validated	DOWNSTREAM(MODIFIER||1036|||HORVU1Hr1G004510|Hv_IBSC_PGSB_r1||HORVU1Hr1G004510.1||1),DOWNSTREAM(MODIFIER||1036|||HORVU1Hr1G004510|Hv_IBSC_PGSB_r1||HORVU1Hr1G004510.2||1|WARNING_TRANSCRIPT_NO_START_CODON),DOWNSTREAM(MODIFIER||1040|||HORVU1Hr1G004510|Hv_IBSC_PGSB_r1||HORVU1Hr1G004510.3||1),DOWNSTREAM(MODIFIER||1070|||HORVU1Hr1G004510|Hv_IBSC_PGSB_r1||HORVU1Hr1G004510.4||1),DOWNSTREAM(MODIFIER||1070…
		JHI-Hv50k-2016-9983	1H	9238603						9238843	9242299	HORVU1Hr1G004510	HORVU1Hr1G004510.5	ATP-dependent RNA helicase DBP7	NA	validated	DOWNSTREAM(MODIFIER||206|||HORVU1Hr1G004510|Hv_IBSC_PGSB_r1||HORVU1Hr1G004510.1||1),DOWNSTREAM(MODIFIER||206|||HORVU1Hr1G004510|Hv_IBSC_PGSB_r1||HORVU1Hr1G004510.2||1|WARNING_TRANSCRIPT_NO_START_CODON),DOWNSTREAM(MODIFIER||210|||HORVU1Hr1G004510|Hv_IBSC_PGSB_r1||HORVU1Hr1G004510.3||1),DOWNSTREAM(MODIFIER||240|||HORVU1Hr1G004510|Hv_IBSC_PGSB_r1||HORVU1Hr1G004510.4||1),DOWNSTREAM(MODIFIER||240|||HO…
		JHI-Hv50k-2016-9987	1H	9238835						9235824	9238244	HORVU1Hr1G004490	HORVU1Hr1G004490.1	Rab5-interacting family protein	NA	validated	DOWNSTREAM(MODIFIER||1007|||HORVU1Hr1G004490|Hv_IBSC_PGSB_r1||HORVU1Hr1G004490.3||1),DOWNSTREAM(MODIFIER||1175|||HORVU1Hr1G004490|Hv_IBSC_PGSB_r1||HORVU1Hr1G004490.2||1),DOWNSTREAM(MODIFIER||117|||HORVU1Hr1G004510|Hv_IBSC_PGSB_r1||HORVU1Hr1G004510.13||1|WARNING_TRANSCRIPT_NO_START_CODON),DOWNSTREAM(MODIFIER||129|||HORVU1Hr1G004510|Hv_IBSC_PGSB_r1||HORVU1Hr1G004510.14||1|WARNING_TRANSCRIPT_INCOMPL…
		JHI-Hv50k-2016-9989	1H	9238928						9235824	9238244	HORVU1Hr1G004490	HORVU1Hr1G004490.1	Rab5-interacting family protein	NA	validated	DOWNSTREAM(MODIFIER||1100|||HORVU1Hr1G004490|Hv_IBSC_PGSB_r1||HORVU1Hr1G004490.3||1),DOWNSTREAM(MODIFIER||1268|||HORVU1Hr1G004490|Hv_IBSC_PGSB_r1||HORVU1Hr1G004490.2||1),DOWNSTREAM(MODIFIER||24|||HORVU1Hr1G004510|Hv_IBSC_PGSB_r1||HORVU1Hr1G004510.13||1|WARNING_TRANSCRIPT_NO_START_CODON),DOWNSTREAM(MODIFIER||36|||HORVU1Hr1G004510|Hv_IBSC_PGSB_r1||HORVU1Hr1G004510.14||1|WARNING_TRANSCRIPT_INCOMPLET…
		JHI-Hv50k-2016-10004	1H	9239562						9235824	9238244	HORVU1Hr1G004490	HORVU1Hr1G004490.1	Rab5-interacting family protein	PREDICTED: Brachypodium distachyon DEAD-box ATP-dependent RNA helicase 17 (LOC100824689), mRNA	validated	DOWNSTREAM(MODIFIER||1318|||HORVU1Hr1G004490|Hv_IBSC_PGSB_r1||HORVU1Hr1G004490.1||1|WARNING_TRANSCRIPT_NO_START_CODON),DOWNSTREAM(MODIFIER||1734|||HORVU1Hr1G004490|Hv_IBSC_PGSB_r1||HORVU1Hr1G004490.3||1),DOWNSTREAM(MODIFIER||1902|||HORVU1Hr1G004490|Hv_IBSC_PGSB_r1||HORVU1Hr1G004490.2||1),NON_SYNONYMOUS_CODING(MODERATE|MISSENSE|aaG/aaC|K154N||HORVU1Hr1G004510|Hv_IBSC_PGSB_r1||HORVU1Hr1G004510.7|4|…
		JHI-Hv50k-2016-10019	1H	9240411						9235824	9238244	HORVU1Hr1G004490	HORVU1Hr1G004490.1	Rab5-interacting family protein	NA	validated	DOWNSTREAM(MODIFIER||2167|||HORVU1Hr1G004490|Hv_IBSC_PGSB_r1||HORVU1Hr1G004490.1||1|WARNING_TRANSCRIPT_NO_START_CODON),DOWNSTREAM(MODIFIER||2583|||HORVU1Hr1G004490|Hv_IBSC_PGSB_r1||HORVU1Hr1G004490.3||1),DOWNSTREAM(MODIFIER||2751|||HORVU1Hr1G004490|Hv_IBSC_PGSB_r1||HORVU1Hr1G004490.2||1),INTRON(MODIFIER|||||HORVU1Hr1G004510|Hv_IBSC_PGSB_r1||HORVU1Hr1G004510.10|7|1|WARNING_TRANSCRIPT_NO_START_CODO…
		JHI-Hv50k-2016-10148	1H	9600995						9595781	9603381	HORVU1Hr1G004650	HORVU1Hr1G004650.4	purple acid phosphatase 22	Hordeum vulgare subsp. vulgare cDNA clone: FLbaf28e04, mRNA sequence	validated	DOWNSTREAM(MODIFIER||1197|||HORVU1Hr1G004650|Hv_IBSC_PGSB_r1||HORVU1Hr1G004650.10||1|WARNING_TRANSCRIPT_NO_START_CODON),DOWNSTREAM(MODIFIER||173|||HORVU1Hr1G004650|Hv_IBSC_PGSB_r1||HORVU1Hr1G004650.6||1|WARNING_TRANSCRIPT_INCOMPLETE),DOWNSTREAM(MODIFIER||204|||HORVU1Hr1G004650|Hv_IBSC_PGSB_r1||HORVU1Hr1G004650.7||1|WARNING_TRANSCRIPT_INCOMPLETE),DOWNSTREAM(MODIFIER||338|||HORVU1Hr1G004650|Hv_IBSC…
		JHI-Hv50k-2016-10164	1H	9603205						9595781	9603381	HORVU1Hr1G004650	HORVU1Hr1G004650.4	purple acid phosphatase 22	NA	validated	INTRON(MODIFIER|||||HORVU1Hr1G004650|Hv_IBSC_PGSB_r1||HORVU1Hr1G004650.10|1|1|WARNING_TRANSCRIPT_NO_START_CODON),INTRON(MODIFIER|||||HORVU1Hr1G004650|Hv_IBSC_PGSB_r1||HORVU1Hr1G004650.4|1|1|WARNING_TRANSCRIPT_INCOMPLETE),INTRON(MODIFIER|||||HORVU1Hr1G004650|Hv_IBSC_PGSB_r1||HORVU1Hr1G004650.5|1|1|WARNING_TRANSCRIPT_INCOMPLETE),START_GAINED(LOW|||||HORVU1Hr1G004650|Hv_IBSC_PGSB_r1||HORVU1Hr1G00465…
		JHI-Hv50k-2016-10222	1H	9795271						9795076	9797321	HORVU1Hr1G004720	HORVU1Hr1G004720.1	Protein NRT1/ PTR FAMILY 6.2	PREDICTED: Aegilops tauschii subsp. tauschii protein NRT1/ PTR FAMILY 6.2 (LOC109742468), mRNA	validated	UPSTREAM(MODIFIER||66|||HORVU1Hr1G004720|Hv_IBSC_PGSB_r1||HORVU1Hr1G004720.4||1),UPSTREAM(MODIFIER||79|||HORVU1Hr1G004720|Hv_IBSC_PGSB_r1||HORVU1Hr1G004720.5||1),UTR_5_PRIME(MODIFIER||191|||HORVU1Hr1G004720|Hv_IBSC_PGSB_r1||HORVU1Hr1G004720.3|1|1),UTR_5_PRIME(MODIFIER||53|||HORVU1Hr1G004720|Hv_IBSC_PGSB_r1||HORVU1Hr1G004720.1|1|1),UTR_5_PRIME(MODIFIER||53|||HORVU1Hr1G004720|Hv_IBSC_PGSB_r1||HORVU…
		JHI-Hv50k-2016-10223	1H	9795287						9795076	9797321	HORVU1Hr1G004720	HORVU1Hr1G004720.1	Protein NRT1/ PTR FAMILY 6.2	Hordeum vulgare subsp. vulgare cDNA clone: FLbaf142g08, mRNA sequence	validated	UPSTREAM(MODIFIER||50|||HORVU1Hr1G004720|Hv_IBSC_PGSB_r1||HORVU1Hr1G004720.4||1),UPSTREAM(MODIFIER||63|||HORVU1Hr1G004720|Hv_IBSC_PGSB_r1||HORVU1Hr1G004720.5||1),UTR_5_PRIME(MODIFIER||175|||HORVU1Hr1G004720|Hv_IBSC_PGSB_r1||HORVU1Hr1G004720.3|1|1),UTR_5_PRIME(MODIFIER||37|||HORVU1Hr1G004720|Hv_IBSC_PGSB_r1||HORVU1Hr1G004720.1|1|1),UTR_5_PRIME(MODIFIER||37|||HORVU1Hr1G004720|Hv_IBSC_PGSB_r1||HORVU…
		JHI-Hv50k-2016-10241	1H	9796931						9795076	9797321	HORVU1Hr1G004720	HORVU1Hr1G004720.1	Protein NRT1/ PTR FAMILY 6.2	PREDICTED: Zea mays protein NRT1/ PTR FAMILY 6.2 (LOC103651628), mRNA	validated	SYNONYMOUS_CODING(LOW|SILENT|acA/acC|T490||HORVU1Hr1G004720|Hv_IBSC_PGSB_r1||HORVU1Hr1G004720.3|2|1),SYNONYMOUS_CODING(LOW|SILENT|acA/acC|T490||HORVU1Hr1G004720|Hv_IBSC_PGSB_r1||HORVU1Hr1G004720.4|2|1),SYNONYMOUS_CODING(LOW|SILENT|acA/acC|T490||HORVU1Hr1G004720|Hv_IBSC_PGSB_r1||HORVU1Hr1G004720.5|1|1),SYNONYMOUS_CODING(LOW|SILENT|acA/acC|T494||HORVU1Hr1G004720|Hv_IBSC_PGSB_r1||HORVU1Hr1G004720.1|…
		JHI-Hv50k-2016-10260	1H	9847490						NA	NA	HORVU1Hr1G004730	NA	NA	NA	validated	DOWNSTREAM(MODIFIER||2241|||HORVU1Hr1G004730|Hv_IBSC_PGSB_r1||HORVU1Hr1G004730.1||1),DOWNSTREAM(MODIFIER||644|||HORVU1Hr1G004750|Hv_IBSC_PGSB_r1||HORVU1Hr1G004750.12||1|WARNING_TRANSCRIPT_NO_START_CODON),DOWNSTREAM(MODIFIER||679|||HORVU1Hr1G004750|Hv_IBSC_PGSB_r1||HORVU1Hr1G004750.13||1|WARNING_TRANSCRIPT_NO_START_CODON),INTRON(MODIFIER|||||HORVU1Hr1G004750|Hv_IBSC_PGSB_r1||HORVU1Hr1G004750.9|3|1…
		JHI-Hv50k-2016-10262	1H	9847654						NA	NA	HORVU1Hr1G004730	NA	NA	NA	validated	DOWNSTREAM(MODIFIER||2405|||HORVU1Hr1G004730|Hv_IBSC_PGSB_r1||HORVU1Hr1G004730.1||1),DOWNSTREAM(MODIFIER||480|||HORVU1Hr1G004750|Hv_IBSC_PGSB_r1||HORVU1Hr1G004750.12||1|WARNING_TRANSCRIPT_NO_START_CODON),DOWNSTREAM(MODIFIER||515|||HORVU1Hr1G004750|Hv_IBSC_PGSB_r1||HORVU1Hr1G004750.13||1|WARNING_TRANSCRIPT_NO_START_CODON),NON_SYNONYMOUS_CODING(MODERATE|MISSENSE|tGg/tTg|W23L||HORVU1Hr1G004750|Hv_IB…
		JHI-Hv50k-2016-10265	1H	9848504						NA	NA	HORVU1Hr1G004730	NA	NA	PREDICTED: Aegilops tauschii subsp. tauschii protein Rf1, mitochondrial-like (LOC109742473), mRNA	validated	DOWNSTREAM(MODIFIER||3255|||HORVU1Hr1G004730|Hv_IBSC_PGSB_r1||HORVU1Hr1G004730.1||1),UPSTREAM(MODIFIER||4387|||HORVU1Hr1G004740|Hv_IBSC_PGSB_r1||HORVU1Hr1G004740.1||1|WARNING_TRANSCRIPT_INCOMPLETE),UPSTREAM(MODIFIER||565|||HORVU1Hr1G004750|Hv_IBSC_PGSB_r1||HORVU1Hr1G004750.1||1),UTR_3_PRIME(MODIFIER||385|||HORVU1Hr1G004750|Hv_IBSC_PGSB_r1||HORVU1Hr1G004750.10|2|1|WARNING_TRANSCRIPT_NO_START_CODON…
		JHI-Hv50k-2016-10279	1H	9936024						9935395	9941153	HORVU1Hr1G004790	HORVU1Hr1G004790.3	Leucine-rich repeat protein kinase family protein	Hordeum vulgare subsp. vulgare mRNA for predicted protein, complete cds, clone: NIASHv2058I02	validated	DOWNSTREAM(MODIFIER||261|||HORVU1Hr1G004790|Hv_IBSC_PGSB_r1||HORVU1Hr1G004790.15||1|WARNING_TRANSCRIPT_NO_START_CODON),DOWNSTREAM(MODIFIER||342|||HORVU1Hr1G004790|Hv_IBSC_PGSB_r1||HORVU1Hr1G004790.16||1|WARNING_TRANSCRIPT_INCOMPLETE),DOWNSTREAM(MODIFIER||653|||HORVU1Hr1G004790|Hv_IBSC_PGSB_r1||HORVU1Hr1G004790.17||1),START_LOST(HIGH|SILENT|ctG/ctA|L1||HORVU1Hr1G004790|Hv_IBSC_PGSB_r1||HORVU1Hr1G0…
		JHI-Hv50k-2016-10280	1H	9936102						9935395	9941153	HORVU1Hr1G004790	HORVU1Hr1G004790.3	Leucine-rich repeat protein kinase family protein	PREDICTED: Brachypodium distachyon putative leucine-rich repeat receptor-like protein kinase At2g19210 (LOC100840816), partial mRNA	validated	DOWNSTREAM(MODIFIER||183|||HORVU1Hr1G004790|Hv_IBSC_PGSB_r1||HORVU1Hr1G004790.15||1|WARNING_TRANSCRIPT_NO_START_CODON),DOWNSTREAM(MODIFIER||264|||HORVU1Hr1G004790|Hv_IBSC_PGSB_r1||HORVU1Hr1G004790.16||1|WARNING_TRANSCRIPT_INCOMPLETE),DOWNSTREAM(MODIFIER||575|||HORVU1Hr1G004790|Hv_IBSC_PGSB_r1||HORVU1Hr1G004790.17||1),NON_SYNONYMOUS_CODING(MODERATE|MISSENSE|gGt/gTt|G789V||HORVU1Hr1G004790|Hv_IBSC_…
		JHI-Hv50k-2016-10283	1H	9936447						9935395	9941153	HORVU1Hr1G004790	HORVU1Hr1G004790.3	Leucine-rich repeat protein kinase family protein	Hordeum vulgare subsp. vulgare mRNA for predicted protein, complete cds, clone: NIASHv2073J08	validated	DOWNSTREAM(MODIFIER||230|||HORVU1Hr1G004790|Hv_IBSC_PGSB_r1||HORVU1Hr1G004790.17||1),INTRON(MODIFIER|||||HORVU1Hr1G004790|Hv_IBSC_PGSB_r1||HORVU1Hr1G004790.10|8|1|WARNING_TRANSCRIPT_INCOMPLETE),INTRON(MODIFIER|||||HORVU1Hr1G004790|Hv_IBSC_PGSB_r1||HORVU1Hr1G004790.11|9|1|WARNING_TRANSCRIPT_NO_START_CODON),INTRON(MODIFIER|||||HORVU1Hr1G004790|Hv_IBSC_PGSB_r1||HORVU1Hr1G004790.12|9|1|WARNING_TRANSC…
		JHI-Hv50k-2016-10286	1H	9936711						9935395	9941153	HORVU1Hr1G004790	HORVU1Hr1G004790.3	Leucine-rich repeat protein kinase family protein	Hordeum vulgare subsp. vulgare mRNA for predicted protein, complete cds, clone: NIASHv2073J08	validated	INTRON(MODIFIER|||||HORVU1Hr1G004790|Hv_IBSC_PGSB_r1||HORVU1Hr1G004790.10|7|1|WARNING_TRANSCRIPT_INCOMPLETE),INTRON(MODIFIER|||||HORVU1Hr1G004790|Hv_IBSC_PGSB_r1||HORVU1Hr1G004790.11|8|1|WARNING_TRANSCRIPT_NO_START_CODON),INTRON(MODIFIER|||||HORVU1Hr1G004790|Hv_IBSC_PGSB_r1||HORVU1Hr1G004790.12|8|1|WARNING_TRANSCRIPT_NO_START_CODON),INTRON(MODIFIER|||||HORVU1Hr1G004790|Hv_IBSC_PGSB_r1||HORVU1Hr1G…
		JHI-Hv50k-2016-10289	1H	9936736						9935395	9941153	HORVU1Hr1G004790	HORVU1Hr1G004790.3	Leucine-rich repeat protein kinase family protein	Hordeum vulgare subsp. vulgare mRNA for predicted protein, complete cds, clone: NIASHv2073J08	validated	INTRON(MODIFIER|||||HORVU1Hr1G004790|Hv_IBSC_PGSB_r1||HORVU1Hr1G004790.10|7|1|WARNING_TRANSCRIPT_INCOMPLETE),INTRON(MODIFIER|||||HORVU1Hr1G004790|Hv_IBSC_PGSB_r1||HORVU1Hr1G004790.11|8|1|WARNING_TRANSCRIPT_NO_START_CODON),INTRON(MODIFIER|||||HORVU1Hr1G004790|Hv_IBSC_PGSB_r1||HORVU1Hr1G004790.12|8|1|WARNING_TRANSCRIPT_NO_START_CODON),INTRON(MODIFIER|||||HORVU1Hr1G004790|Hv_IBSC_PGSB_r1||HORVU1Hr1G…
		JHI-Hv50k-2016-10325	1H	10236292						10236233	10241154	HORVU1Hr1G004910	HORVU1Hr1G004910.1	Replication protein A 70 kDa DNA-binding subunit C	PREDICTED: Aegilops tauschii subsp. tauschii replication protein A 70 kDa DNA-binding subunit C-like (LOC109739310), mRNA	validated	DOWNSTREAM(MODIFIER||126|||HORVU1Hr1G004910|Hv_IBSC_PGSB_r1||HORVU1Hr1G004910.4||1),DOWNSTREAM(MODIFIER||34|||HORVU1Hr1G004910|Hv_IBSC_PGSB_r1||HORVU1Hr1G004910.3||1|WARNING_TRANSCRIPT_INCOMPLETE),UTR_3_PRIME(MODIFIER||376|||HORVU1Hr1G004910|Hv_IBSC_PGSB_r1||HORVU1Hr1G004910.1|2|1|WARNING_TRANSCRIPT_INCOMPLETE),UTR_3_PRIME(MODIFIER||376|||HORVU1Hr1G004910|Hv_IBSC_PGSB_r1||HORVU1Hr1G004910.2|2|1|W…
		SCRI_RS_148733	1H	10236703	1H	15.1	MxB	1H	16.36	10236233	10241154	HORVU1Hr1G004910	HORVU1Hr1G004910.1	Replication protein A 70 kDa DNA-binding subunit C	Triticum aestivum cDNA, clone: WT006_N12, cultivar: Chinese Spring	validated	EFF=NON_SYNONYMOUS_CODING(MODERATE|MISSENSE|Ggg/Agg|G867R||HORVU1Hr1G004910|Hv_IBSC_PGSB_r1||HORVU1Hr1G004910.4|2|1),NON_SYNONYMOUS_CODING(MODERATE|MISSENSE|aGg/aAg|R1016K||HORVU1Hr1G004910|Hv_IBSC_PGSB_r1||HORVU1Hr1G004910.3|2|1|WARNING_TRANSCRIPT_INCOMPLETE),NON_SYNONYMOUS_CODING(MODERATE|MISSENSE|aGg/aAg|R1100K||HORVU1Hr1G004910|Hv_IBSC_PGSB_r1||HORVU1Hr1G004910.1|2|1|WARNING_TRANSCRIPT_INCOMP…
		JHI-Hv50k-2016-10330	1H	10237263						10236233	10241154	HORVU1Hr1G004910	HORVU1Hr1G004910.1	Replication protein A 70 kDa DNA-binding subunit C	PREDICTED: Aegilops tauschii subsp. tauschii replication protein A 70 kDa DNA-binding subunit C-like (LOC109739310), mRNA	validated	NON_SYNONYMOUS_CODING(MODERATE|MISSENSE|Att/Gtt|I873V||HORVU1Hr1G004910|Hv_IBSC_PGSB_r1||HORVU1Hr1G004910.2|2|1|WARNING_TRANSCRIPT_INCOMPLETE),NON_SYNONYMOUS_CODING(MODERATE|MISSENSE|atA/atG|I829M||HORVU1Hr1G004910|Hv_IBSC_PGSB_r1||HORVU1Hr1G004910.3|2|1|WARNING_TRANSCRIPT_INCOMPLETE),NON_SYNONYMOUS_CODING(MODERATE|MISSENSE|atA/atG|I913M||HORVU1Hr1G004910|Hv_IBSC_PGSB_r1||HORVU1Hr1G004910.1|2|1|W…
		JHI-Hv50k-2016-10333	1H	10237800						10236233	10241154	HORVU1Hr1G004910	HORVU1Hr1G004910.1	Replication protein A 70 kDa DNA-binding subunit C	Triticum aestivum cDNA, clone: WT006_N12, cultivar: Chinese Spring	validated	NON_SYNONYMOUS_CODING(MODERATE|MISSENSE|Gca/Aca|A694T||HORVU1Hr1G004910|Hv_IBSC_PGSB_r1||HORVU1Hr1G004910.2|2|1|WARNING_TRANSCRIPT_INCOMPLETE),NON_SYNONYMOUS_CODING(MODERATE|MISSENSE|gGc/gAc|G501D||HORVU1Hr1G004910|Hv_IBSC_PGSB_r1||HORVU1Hr1G004910.4|2|1),STOP_GAINED(HIGH|NONSENSE|tgG/tgA|W650*||HORVU1Hr1G004910|Hv_IBSC_PGSB_r1||HORVU1Hr1G004910.3|2|1|WARNING_TRANSCRIPT_INCOMPLETE),STOP_GAINED(HI…
		JHI-Hv50k-2016-10336	1H	10239199						10236233	10241154	HORVU1Hr1G004910	HORVU1Hr1G004910.1	Replication protein A 70 kDa DNA-binding subunit C	Hordeum vulgare subsp. vulgare mRNA for predicted protein, complete cds, clone: NIASHv3053J16	validated	NON_SYNONYMOUS_CODING(MODERATE|MISSENSE|Cgt/Tgt|R35C||HORVU1Hr1G004910|Hv_IBSC_PGSB_r1||HORVU1Hr1G004910.4|2|1),NON_SYNONYMOUS_CODING(MODERATE|MISSENSE|tCg/tTg|S184L||HORVU1Hr1G004910|Hv_IBSC_PGSB_r1||HORVU1Hr1G004910.3|2|1|WARNING_TRANSCRIPT_INCOMPLETE),NON_SYNONYMOUS_CODING(MODERATE|MISSENSE|tCg/tTg|S268L||HORVU1Hr1G004910|Hv_IBSC_PGSB_r1||HORVU1Hr1G004910.1|2|1|WARNING_TRANSCRIPT_INCOMPLETE),S…
		JHI-Hv50k-2016-10363	1H	10246449						10246462	10247965	HORVU1Hr1G004920	HORVU1Hr1G004920.4	2-oxoglutarate (2OG) and Fe(II)-dependent oxygenase superfamily protein	Hordeum vulgare subsp. vulgare mRNA for predicted protein, complete cds, clone: NIASHv3129F11	validated	DOWNSTREAM(MODIFIER||1353|||HORVU1Hr1G004920|Hv_IBSC_PGSB_r1||HORVU1Hr1G004920.5||1|WARNING_TRANSCRIPT_NO_START_CODON),DOWNSTREAM(MODIFIER||13|||HORVU1Hr1G004920|Hv_IBSC_PGSB_r1||HORVU1Hr1G004920.3||1|WARNING_TRANSCRIPT_NO_START_CODON),DOWNSTREAM(MODIFIER||13|||HORVU1Hr1G004920|Hv_IBSC_PGSB_r1||HORVU1Hr1G004920.4||1),UTR_3_PRIME(MODIFIER||13|||HORVU1Hr1G004920|Hv_IBSC_PGSB_r1||HORVU1Hr1G004920.1|…
		JHI-Hv50k-2016-10365	1H	10246666						10246462	10247965	HORVU1Hr1G004920	HORVU1Hr1G004920.4	2-oxoglutarate (2OG) and Fe(II)-dependent oxygenase superfamily protein	PREDICTED: Aegilops tauschii subsp. tauschii uncharacterized LOC109739309 (LOC109739309), mRNA	validated	DOWNSTREAM(MODIFIER||1136|||HORVU1Hr1G004920|Hv_IBSC_PGSB_r1||HORVU1Hr1G004920.5||1|WARNING_TRANSCRIPT_NO_START_CODON),NON_SYNONYMOUS_CODING(MODERATE|MISSENSE|aGg/aAg|R323K||HORVU1Hr1G004920|Hv_IBSC_PGSB_r1||HORVU1Hr1G004920.2|2|1|WARNING_TRANSCRIPT_INCOMPLETE),SYNONYMOUS_CODING(LOW|SILENT|gaG/gaA|E301||HORVU1Hr1G004920|Hv_IBSC_PGSB_r1||HORVU1Hr1G004920.1|1|1|WARNING_TRANSCRIPT_NO_START_CODON),SY…
		JHI-Hv50k-2016-10366	1H	10246852						10246462	10247965	HORVU1Hr1G004920	HORVU1Hr1G004920.4	2-oxoglutarate (2OG) and Fe(II)-dependent oxygenase superfamily protein	PREDICTED: Oryza brachyantha uncharacterized LOC102718870 (LOC102718870), transcript variant X1, mRNA	validated	DOWNSTREAM(MODIFIER||950|||HORVU1Hr1G004920|Hv_IBSC_PGSB_r1||HORVU1Hr1G004920.5||1|WARNING_TRANSCRIPT_NO_START_CODON),NON_SYNONYMOUS_CODING(MODERATE|MISSENSE|aGg/aAg|R261K||HORVU1Hr1G004920|Hv_IBSC_PGSB_r1||HORVU1Hr1G004920.2|2|1|WARNING_TRANSCRIPT_INCOMPLETE),SYNONYMOUS_CODING(LOW|SILENT|caG/caA|Q239||HORVU1Hr1G004920|Hv_IBSC_PGSB_r1||HORVU1Hr1G004920.1|1|1|WARNING_TRANSCRIPT_NO_START_CODON),SYN…
		JHI-Hv50k-2016-10391	1H	10599960						NA	NA	HORVU1Hr1G004950	NA	NA	NA	validated	DOWNSTREAM(MODIFIER||80|||HORVU1Hr1G004950|Hv_IBSC_PGSB_r1||HORVU1Hr1G004950.1||1),INTERGENIC(MODIFIER||||||||||1)
		JHI-Hv50k-2016-10419	1H	10741165						10739577	10746629	HORVU1Hr1G004960	HORVU1Hr1G004960.1	WD-40 repeat family protein	NA	validated	INTRON(MODIFIER|||||HORVU1Hr1G004960|Hv_IBSC_PGSB_r1||HORVU1Hr1G004960.1|3|1|WARNING_TRANSCRIPT_NO_START_CODON),INTRON(MODIFIER|||||HORVU1Hr1G004960|Hv_IBSC_PGSB_r1||HORVU1Hr1G004960.2|3|1|WARNING_TRANSCRIPT_NO_START_CODON),INTRON(MODIFIER|||||HORVU1Hr1G004960|Hv_IBSC_PGSB_r1||HORVU1Hr1G004960.3|3|1|WARNING_TRANSCRIPT_NO_START_CODON),INTRON(MODIFIER|||||HORVU1Hr1G004960|Hv_IBSC_PGSB_r1||HORVU1Hr1…
		JHI-Hv50k-2016-10432	1H	10742744						10739577	10746629	HORVU1Hr1G004960	HORVU1Hr1G004960.1	WD-40 repeat family protein	Hordeum vulgare subsp. vulgare mRNA for predicted protein, complete cds, clone: NIASHv2013C15	validated	DOWNSTREAM(MODIFIER||1181|||HORVU1Hr1G004960|Hv_IBSC_PGSB_r1||HORVU1Hr1G004960.2||1|WARNING_TRANSCRIPT_NO_START_CODON),DOWNSTREAM(MODIFIER||4403|||HORVU1Hr1G004970|Hv_IBSC_PGSB_r1||HORVU1Hr1G004970.1||1),DOWNSTREAM(MODIFIER||4485|||HORVU1Hr1G004970|Hv_IBSC_PGSB_r1||HORVU1Hr1G004970.2||1),DOWNSTREAM(MODIFIER||4486|||HORVU1Hr1G004970|Hv_IBSC_PGSB_r1||HORVU1Hr1G004970.3||1|WARNING_TRANSCRIPT_INCOMPL…
		JHI-Hv50k-2016-10440	1H	10744078						10739577	10746629	HORVU1Hr1G004960	HORVU1Hr1G004960.1	WD-40 repeat family protein	NA	validated	DOWNSTREAM(MODIFIER||2515|||HORVU1Hr1G004960|Hv_IBSC_PGSB_r1||HORVU1Hr1G004960.2||1|WARNING_TRANSCRIPT_NO_START_CODON),DOWNSTREAM(MODIFIER||3069|||HORVU1Hr1G004970|Hv_IBSC_PGSB_r1||HORVU1Hr1G004970.1||1),DOWNSTREAM(MODIFIER||3151|||HORVU1Hr1G004970|Hv_IBSC_PGSB_r1||HORVU1Hr1G004970.2||1),DOWNSTREAM(MODIFIER||3152|||HORVU1Hr1G004970|Hv_IBSC_PGSB_r1||HORVU1Hr1G004970.3||1|WARNING_TRANSCRIPT_INCOMPL…
		JHI-Hv50k-2016-10443	1H	10744426						10747230	10750363	HORVU1Hr1G004970	HORVU1Hr1G004970.3	F-box family protein	NA	validated	DOWNSTREAM(MODIFIER||2721|||HORVU1Hr1G004970|Hv_IBSC_PGSB_r1||HORVU1Hr1G004970.1||1),DOWNSTREAM(MODIFIER||2803|||HORVU1Hr1G004970|Hv_IBSC_PGSB_r1||HORVU1Hr1G004970.2||1),DOWNSTREAM(MODIFIER||2804|||HORVU1Hr1G004970|Hv_IBSC_PGSB_r1||HORVU1Hr1G004970.3||1|WARNING_TRANSCRIPT_INCOMPLETE),DOWNSTREAM(MODIFIER||2863|||HORVU1Hr1G004960|Hv_IBSC_PGSB_r1||HORVU1Hr1G004960.2||1|WARNING_TRANSCRIPT_NO_START_CO…
		JHI-Hv50k-2016-10445	1H	10744518						10747230	10750363	HORVU1Hr1G004970	HORVU1Hr1G004970.3	F-box family protein	NA	validated	DOWNSTREAM(MODIFIER||2629|||HORVU1Hr1G004970|Hv_IBSC_PGSB_r1||HORVU1Hr1G004970.1||1),DOWNSTREAM(MODIFIER||2711|||HORVU1Hr1G004970|Hv_IBSC_PGSB_r1||HORVU1Hr1G004970.2||1),DOWNSTREAM(MODIFIER||2712|||HORVU1Hr1G004970|Hv_IBSC_PGSB_r1||HORVU1Hr1G004970.3||1|WARNING_TRANSCRIPT_INCOMPLETE),DOWNSTREAM(MODIFIER||2955|||HORVU1Hr1G004960|Hv_IBSC_PGSB_r1||HORVU1Hr1G004960.2||1|WARNING_TRANSCRIPT_NO_START_CO…
		SCRI_RS_137023	1H	10746226				1H	15.08	10747230	10750363	HORVU1Hr1G004970	HORVU1Hr1G004970.3	F-box family protein	Triticum aestivum cDNA, clone: WT008_K09, cultivar: Chinese Spring	validated	EFF=DOWNSTREAM(MODIFIER||1003|||HORVU1Hr1G004970|Hv_IBSC_PGSB_r1||HORVU1Hr1G004970.2||1),DOWNSTREAM(MODIFIER||1004|||HORVU1Hr1G004970|Hv_IBSC_PGSB_r1||HORVU1Hr1G004970.3||1|WARNING_TRANSCRIPT_INCOMPLETE),DOWNSTREAM(MODIFIER||123|||HORVU1Hr1G004960|Hv_IBSC_PGSB_r1||HORVU1Hr1G004960.7||1),DOWNSTREAM(MODIFIER||33|||HORVU1Hr1G004960|Hv_IBSC_PGSB_r1||HORVU1Hr1G004960.4||1|WARNING_TRANSCRIPT_NO_START_C…
		SCRI_RS_164150	1H	10747629	1H	15.1	LD	1H	15.08	10739577	10746629	HORVU1Hr1G004960	HORVU1Hr1G004960.1	WD-40 repeat family protein	Hordeum vulgare subsp. vulgare mRNA for predicted protein, partial cds, clone: NIASHv2027D16	validated	EFF=DOWNSTREAM(MODIFIER||1000|||HORVU1Hr1G004960|Hv_IBSC_PGSB_r1||HORVU1Hr1G004960.1||1|WARNING_TRANSCRIPT_NO_START_CODON),DOWNSTREAM(MODIFIER||1436|||HORVU1Hr1G004960|Hv_IBSC_PGSB_r1||HORVU1Hr1G004960.4||1|WARNING_TRANSCRIPT_NO_START_CODON),DOWNSTREAM(MODIFIER||1448|||HORVU1Hr1G004960|Hv_IBSC_PGSB_r1||HORVU1Hr1G004960.5||1),DOWNSTREAM(MODIFIER||1473|||HORVU1Hr1G004960|Hv_IBSC_PGSB_r1||HORVU1Hr1G…
		JHI-Hv50k-2016-10472	1H	10747635						10739577	10746629	HORVU1Hr1G004960	HORVU1Hr1G004960.1	WD-40 repeat family protein	Hordeum vulgare subsp. vulgare mRNA for predicted protein, partial cds, clone: NIASHv2027D16	validated	DOWNSTREAM(MODIFIER||1006|||HORVU1Hr1G004960|Hv_IBSC_PGSB_r1||HORVU1Hr1G004960.1||1|WARNING_TRANSCRIPT_NO_START_CODON),DOWNSTREAM(MODIFIER||1442|||HORVU1Hr1G004960|Hv_IBSC_PGSB_r1||HORVU1Hr1G004960.4||1|WARNING_TRANSCRIPT_NO_START_CODON),DOWNSTREAM(MODIFIER||1454|||HORVU1Hr1G004960|Hv_IBSC_PGSB_r1||HORVU1Hr1G004960.5||1),DOWNSTREAM(MODIFIER||1479|||HORVU1Hr1G004960|Hv_IBSC_PGSB_r1||HORVU1Hr1G0049…
		JHI-Hv50k-2016-10491	1H	10749299						10739577	10746629	HORVU1Hr1G004960	HORVU1Hr1G004960.1	WD-40 repeat family protein	NA	validated	DOWNSTREAM(MODIFIER||2670|||HORVU1Hr1G004960|Hv_IBSC_PGSB_r1||HORVU1Hr1G004960.1||1|WARNING_TRANSCRIPT_NO_START_CODON),DOWNSTREAM(MODIFIER||3106|||HORVU1Hr1G004960|Hv_IBSC_PGSB_r1||HORVU1Hr1G004960.4||1|WARNING_TRANSCRIPT_NO_START_CODON),DOWNSTREAM(MODIFIER||3118|||HORVU1Hr1G004960|Hv_IBSC_PGSB_r1||HORVU1Hr1G004960.5||1),DOWNSTREAM(MODIFIER||3143|||HORVU1Hr1G004960|Hv_IBSC_PGSB_r1||HORVU1Hr1G0049…
		JHI-Hv50k-2016-10570	1H	10963569						10962741	10963499	HORVU1Hr1G005020	HORVU1Hr1G005020.1	Homeobox-leucine zipper protein HDG11	NA	validated	DOWNSTREAM(MODIFIER||70|||HORVU1Hr1G005020|Hv_IBSC_PGSB_r1||HORVU1Hr1G005020.1||1|WARNING_TRANSCRIPT_NO_START_CODON),INTERGENIC(MODIFIER||||||||||1)
		JHI-Hv50k-2016-10580	1H	11023918						11022546	11023994	HORVU1Hr1G005030	HORVU1Hr1G005030.1	Omega gliadin	Aegilops tauschii chromosome 1Ds prolamin gene locus, complete sequence	validated	UTR_3_PRIME(MODIFIER||623|||HORVU1Hr1G005030|Hv_IBSC_PGSB_r1||HORVU1Hr1G005030.1|1|1|WARNING_TRANSCRIPT_NO_START_CODON)
		JHI-Hv50k-2016-10609	1H	11139071						11138930	11140048	HORVU1Hr1G005090	HORVU1Hr1G005090.2	Protein phosphatase 2C family protein	NA	validated	DOWNSTREAM(MODIFIER||106|||HORVU1Hr1G005090|Hv_IBSC_PGSB_r1||HORVU1Hr1G005090.6||1),DOWNSTREAM(MODIFIER||1540|||HORVU1Hr1G005090|Hv_IBSC_PGSB_r1||HORVU1Hr1G005090.7||1),DOWNSTREAM(MODIFIER||89|||HORVU1Hr1G005090|Hv_IBSC_PGSB_r1||HORVU1Hr1G005090.5||1|WARNING_TRANSCRIPT_INCOMPLETE),UTR_3_PRIME(MODIFIER||106|||HORVU1Hr1G005090|Hv_IBSC_PGSB_r1||HORVU1Hr1G005090.1|2|1),UTR_3_PRIME(MODIFIER||106|||HOR…
		JHI-Hv50k-2016-10642	1H	11164784						11165182	11165975	HORVU1Hr1G005110	HORVU1Hr1G005110.3	Metallothionein	NA	validated	DOWNSTREAM(MODIFIER||388|||HORVU1Hr1G005110|Hv_IBSC_PGSB_r1||HORVU1Hr1G005110.2||1|WARNING_TRANSCRIPT_INCOMPLETE),DOWNSTREAM(MODIFIER||398|||HORVU1Hr1G005110|Hv_IBSC_PGSB_r1||HORVU1Hr1G005110.3||1|WARNING_TRANSCRIPT_NO_START_CODON),UPSTREAM(MODIFIER||376|||HORVU1Hr1G005100|Hv_IBSC_PGSB_r1||HORVU1Hr1G005100.2||1),UTR_3_PRIME(MODIFIER||622|||HORVU1Hr1G005110|Hv_IBSC_PGSB_r1||HORVU1Hr1G005110.1|3|1|…
		JHI-Hv50k-2016-10643	1H	11164835						11165182	11165975	HORVU1Hr1G005110	HORVU1Hr1G005110.3	Metallothionein	NA	validated	DOWNSTREAM(MODIFIER||337|||HORVU1Hr1G005110|Hv_IBSC_PGSB_r1||HORVU1Hr1G005110.2||1|WARNING_TRANSCRIPT_INCOMPLETE),DOWNSTREAM(MODIFIER||347|||HORVU1Hr1G005110|Hv_IBSC_PGSB_r1||HORVU1Hr1G005110.3||1|WARNING_TRANSCRIPT_NO_START_CODON),UPSTREAM(MODIFIER||325|||HORVU1Hr1G005100|Hv_IBSC_PGSB_r1||HORVU1Hr1G005100.2||1),UTR_3_PRIME(MODIFIER||571|||HORVU1Hr1G005110|Hv_IBSC_PGSB_r1||HORVU1Hr1G005110.1|3|1|…
		JHI-Hv50k-2016-10645	1H	11165010						11165182	11165975	HORVU1Hr1G005110	HORVU1Hr1G005110.3	Metallothionein	Hordeum vulgare B22EL8 (B22EL8) gene, complete cds	validated	DOWNSTREAM(MODIFIER||162|||HORVU1Hr1G005110|Hv_IBSC_PGSB_r1||HORVU1Hr1G005110.2||1|WARNING_TRANSCRIPT_INCOMPLETE),DOWNSTREAM(MODIFIER||172|||HORVU1Hr1G005110|Hv_IBSC_PGSB_r1||HORVU1Hr1G005110.3||1|WARNING_TRANSCRIPT_NO_START_CODON),UPSTREAM(MODIFIER||150|||HORVU1Hr1G005100|Hv_IBSC_PGSB_r1||HORVU1Hr1G005100.2||1),UTR_3_PRIME(MODIFIER||396|||HORVU1Hr1G005110|Hv_IBSC_PGSB_r1||HORVU1Hr1G005110.1|3|1|…
		JHI-Hv50k-2016-10665	1H	11181296						NA	NA	unknown	NA	NA	Thinopyrum bessarabicum clone J_14 alpha-gliadin pseudogene, complete sequence	validated	INTERGENIC(MODIFIER||||||||||1)
		JHI-Hv50k-2016-10678	1H	11189482						11188339	11191255	HORVU1Hr1G005120	HORVU1Hr1G005120.2	outer plastid envelope protein 16-1	NA	validated	INTRON(MODIFIER|||||HORVU1Hr1G005120|Hv_IBSC_PGSB_r1||HORVU1Hr1G005120.4|3|1),INTRON(MODIFIER|||||HORVU1Hr1G005120|Hv_IBSC_PGSB_r1||HORVU1Hr1G005120.5|3|1),INTRON(MODIFIER|||||HORVU1Hr1G005120|Hv_IBSC_PGSB_r1||HORVU1Hr1G005120.6|1|1|WARNING_TRANSCRIPT_NO_START_CODON),UPSTREAM(MODIFIER||3448|||HORVU1Hr1G005120|Hv_IBSC_PGSB_r1||HORVU1Hr1G005120.7||1),UPSTREAM(MODIFIER||3455|||HORVU1Hr1G005120|Hv_IB…
		JHI-Hv50k-2016-10692	1H	11190846						11188339	11191255	HORVU1Hr1G005120	HORVU1Hr1G005120.2	outer plastid envelope protein 16-1	Hordeum vulgare subsp. vulgare cDNA clone: FLbaf97c10, mRNA sequence	validated	DOWNSTREAM(MODIFIER||104|||HORVU1Hr1G005120|Hv_IBSC_PGSB_r1||HORVU1Hr1G005120.5||1),DOWNSTREAM(MODIFIER||40|||HORVU1Hr1G005120|Hv_IBSC_PGSB_r1||HORVU1Hr1G005120.1||1),INTRON(MODIFIER|||||HORVU1Hr1G005120|Hv_IBSC_PGSB_r1||HORVU1Hr1G005120.6|1|1|WARNING_TRANSCRIPT_NO_START_CODON),UPSTREAM(MODIFIER||2084|||HORVU1Hr1G005120|Hv_IBSC_PGSB_r1||HORVU1Hr1G005120.7||1),UPSTREAM(MODIFIER||2091|||HORVU1Hr1G0…
		JHI-Hv50k-2016-10779	1H	11211324						11209340	11213746	HORVU1Hr1G005140	HORVU1Hr1G005140.32	Pectin acetylesterase 5	PREDICTED: Aegilops tauschii subsp. tauschii pectin acetylesterase 5-like (LOC109751923), mRNA	validated	DOWNSTREAM(MODIFIER||109|||HORVU1Hr1G005140|Hv_IBSC_PGSB_r1||HORVU1Hr1G005140.45||1|WARNING_TRANSCRIPT_NO_START_CODON),INTRON(MODIFIER|||||HORVU1Hr1G005140|Hv_IBSC_PGSB_r1||HORVU1Hr1G005140.26|4|1|WARNING_TRANSCRIPT_NO_START_CODON),INTRON(MODIFIER|||||HORVU1Hr1G005140|Hv_IBSC_PGSB_r1||HORVU1Hr1G005140.33|5|1),INTRON(MODIFIER|||||HORVU1Hr1G005140|Hv_IBSC_PGSB_r1||HORVU1Hr1G005140.5|5|1),INTRON(MOD…
		JHI-Hv50k-2016-10780	1H	11211480						11209340	11213746	HORVU1Hr1G005140	HORVU1Hr1G005140.32	Pectin acetylesterase 5	NA	validated	INTRON(MODIFIER|||||HORVU1Hr1G005140|Hv_IBSC_PGSB_r1||HORVU1Hr1G005140.10|5|1|WARNING_TRANSCRIPT_NO_START_CODON),INTRON(MODIFIER|||||HORVU1Hr1G005140|Hv_IBSC_PGSB_r1||HORVU1Hr1G005140.11|5|1|WARNING_TRANSCRIPT_NO_START_CODON),INTRON(MODIFIER|||||HORVU1Hr1G005140|Hv_IBSC_PGSB_r1||HORVU1Hr1G005140.12|4|1|WARNING_TRANSCRIPT_NO_START_CODON),INTRON(MODIFIER|||||HORVU1Hr1G005140|Hv_IBSC_PGSB_r1||HORVU1…
		JHI-Hv50k-2016-10782	1H	11211578						11209340	11213746	HORVU1Hr1G005140	HORVU1Hr1G005140.32	Pectin acetylesterase 5	NA	validated	INTRON(MODIFIER|||||HORVU1Hr1G005140|Hv_IBSC_PGSB_r1||HORVU1Hr1G005140.10|5|1|WARNING_TRANSCRIPT_NO_START_CODON),INTRON(MODIFIER|||||HORVU1Hr1G005140|Hv_IBSC_PGSB_r1||HORVU1Hr1G005140.11|5|1|WARNING_TRANSCRIPT_NO_START_CODON),INTRON(MODIFIER|||||HORVU1Hr1G005140|Hv_IBSC_PGSB_r1||HORVU1Hr1G005140.12|4|1|WARNING_TRANSCRIPT_NO_START_CODON),INTRON(MODIFIER|||||HORVU1Hr1G005140|Hv_IBSC_PGSB_r1||HORVU1…
		JHI-Hv50k-2016-10800	1H	11212937						11209340	11213746	HORVU1Hr1G005140	HORVU1Hr1G005140.32	Pectin acetylesterase 5	NA	validated	INTRON(MODIFIER|||||HORVU1Hr1G005140|Hv_IBSC_PGSB_r1||HORVU1Hr1G005140.10|2|1|WARNING_TRANSCRIPT_NO_START_CODON),INTRON(MODIFIER|||||HORVU1Hr1G005140|Hv_IBSC_PGSB_r1||HORVU1Hr1G005140.12|1|1|WARNING_TRANSCRIPT_NO_START_CODON),INTRON(MODIFIER|||||HORVU1Hr1G005140|Hv_IBSC_PGSB_r1||HORVU1Hr1G005140.13|2|1|WARNING_TRANSCRIPT_NO_START_CODON),INTRON(MODIFIER|||||HORVU1Hr1G005140|Hv_IBSC_PGSB_r1||HORVU1…
		JHI-Hv50k-2016-10875	1H	11362884						11362716	11370085	HORVU1Hr1G005180	HORVU1Hr1G005180.17	Disease resistance protein	PREDICTED: Aegilops tauschii subsp. tauschii putative disease resistance protein RGA3 (LOC109749602), mRNA	validated	DOWNSTREAM(MODIFIER||53|||HORVU1Hr1G005180|Hv_IBSC_PGSB_r1||HORVU1Hr1G005180.22||1),NON_SYNONYMOUS_CODING(MODERATE|MISSENSE|Aaa/Caa|K820Q||HORVU1Hr1G005180|Hv_IBSC_PGSB_r1||HORVU1Hr1G005180.10|3|1|WARNING_TRANSCRIPT_INCOMPLETE),NON_SYNONYMOUS_CODING(MODERATE|MISSENSE|Aaa/Caa|K820Q||HORVU1Hr1G005180|Hv_IBSC_PGSB_r1||HORVU1Hr1G005180.11|3|1|WARNING_TRANSCRIPT_INCOMPLETE),NON_SYNONYMOUS_CODING(MODER…
		JHI-Hv50k-2016-10930	1H	11365254						11362716	11370085	HORVU1Hr1G005180	HORVU1Hr1G005180.17	Disease resistance protein	PREDICTED: Aegilops tauschii subsp. tauschii putative disease resistance protein RGA3 (LOC109749602), mRNA	validated	DOWNSTREAM(MODIFIER||3170|||HORVU1Hr1G005180|Hv_IBSC_PGSB_r1||HORVU1Hr1G005180.23||1|WARNING_TRANSCRIPT_NO_START_CODON),NON_SYNONYMOUS_CODING(MODERATE|MISSENSE|Gta/Tta|V30L||HORVU1Hr1G005180|Hv_IBSC_PGSB_r1||HORVU1Hr1G005180.10|3|1|WARNING_TRANSCRIPT_INCOMPLETE),NON_SYNONYMOUS_CODING(MODERATE|MISSENSE|Gta/Tta|V30L||HORVU1Hr1G005180|Hv_IBSC_PGSB_r1||HORVU1Hr1G005180.11|3|1|WARNING_TRANSCRIPT_INCOM…
		JHI-Hv50k-2016-10958	1H	11366070						11362716	11370085	HORVU1Hr1G005180	HORVU1Hr1G005180.17	Disease resistance protein	Hordeum vulgare subsp. vulgare mRNA for predicted protein, complete cds, clone: NIASHv2012F02	validated	DOWNSTREAM(MODIFIER||2354|||HORVU1Hr1G005180|Hv_IBSC_PGSB_r1||HORVU1Hr1G005180.23||1|WARNING_TRANSCRIPT_NO_START_CODON),UPSTREAM(MODIFIER||1395|||HORVU1Hr1G005180|Hv_IBSC_PGSB_r1||HORVU1Hr1G005180.14||1|WARNING_TRANSCRIPT_NO_START_CODON),UTR_5_PRIME(MODIFIER||729|||HORVU1Hr1G005180|Hv_IBSC_PGSB_r1||HORVU1Hr1G005180.10|2|1|WARNING_TRANSCRIPT_INCOMPLETE),UTR_5_PRIME(MODIFIER||729|||HORVU1Hr1G005180…
		JHI-Hv50k-2016-10989	1H	11457132						11457402	11458470	HORVU1Hr1G005230	HORVU1Hr1G005230.2	undescribed protein	NA	validated	DOWNSTREAM(MODIFIER||213|||HORVU1Hr1G005230|Hv_IBSC_PGSB_r1||HORVU1Hr1G005230.1||1),DOWNSTREAM(MODIFIER||270|||HORVU1Hr1G005230|Hv_IBSC_PGSB_r1||HORVU1Hr1G005230.2||1|WARNING_TRANSCRIPT_NO_START_CODON),INTERGENIC(MODIFIER||||||||||1),UPSTREAM(MODIFIER||3659|||HORVU1Hr1G005220|Hv_IBSC_PGSB_r1||HORVU1Hr1G005220.2||1),UPSTREAM(MODIFIER||3671|||HORVU1Hr1G005220|Hv_IBSC_PGSB_r1||HORVU1Hr1G005220.1||1)…
		JHI-Hv50k-2016-10993	1H	11457309						11457402	11458470	HORVU1Hr1G005230	HORVU1Hr1G005230.2	undescribed protein	NA	validated	DOWNSTREAM(MODIFIER||36|||HORVU1Hr1G005230|Hv_IBSC_PGSB_r1||HORVU1Hr1G005230.1||1),DOWNSTREAM(MODIFIER||93|||HORVU1Hr1G005230|Hv_IBSC_PGSB_r1||HORVU1Hr1G005230.2||1|WARNING_TRANSCRIPT_NO_START_CODON),INTERGENIC(MODIFIER||||||||||1),UPSTREAM(MODIFIER||3836|||HORVU1Hr1G005220|Hv_IBSC_PGSB_r1||HORVU1Hr1G005220.2||1),UPSTREAM(MODIFIER||3848|||HORVU1Hr1G005220|Hv_IBSC_PGSB_r1||HORVU1Hr1G005220.1||1),U…
		JHI-Hv50k-2016-10994	1H	11457366						11457402	11458470	HORVU1Hr1G005230	HORVU1Hr1G005230.2	undescribed protein	NA	validated	DOWNSTREAM(MODIFIER||36|||HORVU1Hr1G005230|Hv_IBSC_PGSB_r1||HORVU1Hr1G005230.2||1|WARNING_TRANSCRIPT_NO_START_CODON),UPSTREAM(MODIFIER||3893|||HORVU1Hr1G005220|Hv_IBSC_PGSB_r1||HORVU1Hr1G005220.2||1),UPSTREAM(MODIFIER||3905|||HORVU1Hr1G005220|Hv_IBSC_PGSB_r1||HORVU1Hr1G005220.1||1),UPSTREAM(MODIFIER||3912|||HORVU1Hr1G005220|Hv_IBSC_PGSB_r1||HORVU1Hr1G005220.3||1|WARNING_TRANSCRIPT_INCOMPLETE),UPS…
		SCRI_RS_130600	1H	11457743	1H	16.4	MxB	1H	17.28	11457402	11458470	HORVU1Hr1G005230	HORVU1Hr1G005230.2	undescribed protein	Hordeum vulgare subsp. vulgare cDNA clone: FLbaf100a04, mRNA sequence	validated	EFF=SYNONYMOUS_CODING(LOW|SILENT|acA/acG|T152||HORVU1Hr1G005230|Hv_IBSC_PGSB_r1||HORVU1Hr1G005230.1|1|1),SYNONYMOUS_CODING(LOW|SILENT|acA/acG|T214||HORVU1Hr1G005230|Hv_IBSC_PGSB_r1||HORVU1Hr1G005230.2|2|1|WARNING_TRANSCRIPT_NO_START_CODON),UPSTREAM(MODIFIER||4270|||HORVU1Hr1G005220|Hv_IBSC_PGSB_r1||HORVU1Hr1G005220.2||1),UPSTREAM(MODIFIER||4282|||HORVU1Hr1G005220|Hv_IBSC_PGSB_r1||HORVU1Hr1G005220…
		SCRI_RS_182656	1H	11457754	1H	16.4	MxB			NA	NA	unknown	NA	NA	Hordeum vulgare subsp. vulgare mRNA for predicted protein, complete cds, clone: NIASHv3037P12	unvalidated	unknown
		SCRI_RS_130592	1H	11458045	1H	16.4	MxB	1H	17.28	11457402	11458470	HORVU1Hr1G005230	HORVU1Hr1G005230.2	undescribed protein	Hordeum vulgare subsp. vulgare cDNA clone: FLbaf100a04, mRNA sequence	validated	EFF=NON_SYNONYMOUS_CODING(MODERATE|MISSENSE|Ggt/Agt|G114S||HORVU1Hr1G005230|Hv_IBSC_PGSB_r1||HORVU1Hr1G005230.2|2|1|WARNING_TRANSCRIPT_NO_START_CODON),NON_SYNONYMOUS_CODING(MODERATE|MISSENSE|Ggt/Agt|G52S||HORVU1Hr1G005230|Hv_IBSC_PGSB_r1||HORVU1Hr1G005230.1|1|1),UPSTREAM(MODIFIER||4572|||HORVU1Hr1G005220|Hv_IBSC_PGSB_r1||HORVU1Hr1G005220.2||1),UPSTREAM(MODIFIER||4584|||HORVU1Hr1G005220|Hv_IBSC_PG…
		JHI-Hv50k-2016-11028	1H	11464570						NA	NA	HORVU1Hr1G005240	NA	NA	Hordeum vulgare subsp. vulgare isolate 19A1F2.16 Ds insertion site flanking region	validated	NON_SYNONYMOUS_CODING(MODERATE|MISSENSE|cGa/cAa|R164Q||HORVU1Hr1G005240|Hv_IBSC_PGSB_r1||HORVU1Hr1G005240.3|2|1|WARNING_TRANSCRIPT_INCOMPLETE),SYNONYMOUS_CODING(LOW|SILENT|ccG/ccA|P218||HORVU1Hr1G005240|Hv_IBSC_PGSB_r1||HORVU1Hr1G005240.1|2|1|WARNING_TRANSCRIPT_NO_START_CODON),SYNONYMOUS_CODING(LOW|SILENT|ccG/ccA|P242||HORVU1Hr1G005240|Hv_IBSC_PGSB_r1||HORVU1Hr1G005240.2|1|1|WARNING_TRANSCRIPT_NO…
		SCRI_RS_169942	1H	11471725						NA	NA	unknown	NA	NA	NA	unvalidated	unknown
		JHI-Hv50k-2016-11073	1H	11471909						NA	NA	HORVU1Hr1G005250	NA	NA	NA	validated	NON_SYNONYMOUS_CODING(MODERATE|MISSENSE|Cgg/Tgg|R133W||HORVU1Hr1G005250|Hv_IBSC_PGSB_r1||HORVU1Hr1G005250.4|2|1|WARNING_TRANSCRIPT_INCOMPLETE),NON_SYNONYMOUS_CODING(MODERATE|MISSENSE|cCg/cTg|P119L||HORVU1Hr1G005250|Hv_IBSC_PGSB_r1||HORVU1Hr1G005250.2|2|1|WARNING_TRANSCRIPT_INCOMPLETE),SYNONYMOUS_CODING(LOW|SILENT|gcC/gcT|A115||HORVU1Hr1G005250|Hv_IBSC_PGSB_r1||HORVU1Hr1G005250.1|1|1),SYNONYMOUS_C…
		JHI-Hv50k-2016-11098	1H	11498533						11498109	11501301	HORVU1Hr1G005260	HORVU1Hr1G005260.10	ankyrin repeat family protein	Hordeum vulgare subsp. vulgare mRNA for predicted protein, complete cds, clone: NIASHv2024O23	validated	DOWNSTREAM(MODIFIER||204|||HORVU1Hr1G005260|Hv_IBSC_PGSB_r1||HORVU1Hr1G005260.14||1),DOWNSTREAM(MODIFIER||237|||HORVU1Hr1G005260|Hv_IBSC_PGSB_r1||HORVU1Hr1G005260.15||1),DOWNSTREAM(MODIFIER||237|||HORVU1Hr1G005260|Hv_IBSC_PGSB_r1||HORVU1Hr1G005260.16||1),DOWNSTREAM(MODIFIER||237|||HORVU1Hr1G005260|Hv_IBSC_PGSB_r1||HORVU1Hr1G005260.17||1),DOWNSTREAM(MODIFIER||240|||HORVU1Hr1G005260|Hv_IBSC_PGSB_r1…
		JHI-Hv50k-2016-11134	1H	11520174						11510231	11516239	HORVU1Hr1G005270	HORVU1Hr1G005270.1	Family of unknown function (DUF566)	Hordeum vulgare subsp. vulgare mRNA for predicted protein, complete cds, clone: NIASHv2043H13	validated	DOWNSTREAM(MODIFIER||3935|||HORVU1Hr1G005270|Hv_IBSC_PGSB_r1||HORVU1Hr1G005270.1||1|WARNING_TRANSCRIPT_NO_START_CODON),NON_SYNONYMOUS_CODING(MODERATE|MISSENSE|Tac/Cac|Y435H||HORVU1Hr1G005280|Hv_IBSC_PGSB_r1||HORVU1Hr1G005280.1|1|1|WARNING_TRANSCRIPT_NO_START_CODON)
		JHI-Hv50k-2016-11135	1H	11520278						11510231	11516239	HORVU1Hr1G005270	HORVU1Hr1G005270.1	Family of unknown function (DUF566)	Hordeum vulgare subsp. vulgare mRNA for predicted protein, complete cds, clone: NIASHv2043H13	validated	DOWNSTREAM(MODIFIER||4039|||HORVU1Hr1G005270|Hv_IBSC_PGSB_r1||HORVU1Hr1G005270.1||1|WARNING_TRANSCRIPT_NO_START_CODON),NON_SYNONYMOUS_CODING(MODERATE|MISSENSE|gCg/gTg|A400V||HORVU1Hr1G005280|Hv_IBSC_PGSB_r1||HORVU1Hr1G005280.1|1|1|WARNING_TRANSCRIPT_NO_START_CODON)
		JHI-Hv50k-2016-11139	1H	11520378						11510231	11516239	HORVU1Hr1G005270	HORVU1Hr1G005270.1	Family of unknown function (DUF566)	Hordeum vulgare subsp. vulgare mRNA for predicted protein, complete cds, clone: NIASHv2043H13	validated	DOWNSTREAM(MODIFIER||4139|||HORVU1Hr1G005270|Hv_IBSC_PGSB_r1||HORVU1Hr1G005270.1||1|WARNING_TRANSCRIPT_NO_START_CODON),NON_SYNONYMOUS_CODING(MODERATE|MISSENSE|Cag/Gag|Q367E||HORVU1Hr1G005280|Hv_IBSC_PGSB_r1||HORVU1Hr1G005280.1|1|1|WARNING_TRANSCRIPT_NO_START_CODON)
		JHI-Hv50k-2016-11149	1H	11528337						NA	NA	HORVU1Hr1G005310	NA	NA	NA	validated	DOWNSTREAM(MODIFIER||1634|||HORVU1Hr1G005310|Hv_IBSC_PGSB_r1||HORVU1Hr1G005310.1||1|WARNING_TRANSCRIPT_NO_START_CODON),DOWNSTREAM(MODIFIER||1929|||HORVU1Hr1G005310|Hv_IBSC_PGSB_r1||HORVU1Hr1G005310.2||1),DOWNSTREAM(MODIFIER||94|||HORVU1Hr1G005290|Hv_IBSC_PGSB_r1||HORVU1Hr1G005290.2||1|WARNING_TRANSCRIPT_NO_START_CODON),DOWNSTREAM(MODIFIER||94|||HORVU1Hr1G005290|Hv_IBSC_PGSB_r1||HORVU1Hr1G005290.3…
		JHI-Hv50k-2016-11188	1H	11544929						NA	NA	HORVU1Hr1G005340	NA	NA	NA	validated	DOWNSTREAM(MODIFIER||16|||HORVU1Hr1G005340|Hv_IBSC_PGSB_r1||HORVU1Hr1G005340.1||1),INTRON(MODIFIER|||||HORVU1Hr1G005320|Hv_IBSC_PGSB_r1||HORVU1Hr1G005320.10|2|1|WARNING_TRANSCRIPT_NO_START_CODON),INTRON(MODIFIER|||||HORVU1Hr1G005320|Hv_IBSC_PGSB_r1||HORVU1Hr1G005320.11|2|1|WARNING_TRANSCRIPT_NO_START_CODON),INTRON(MODIFIER|||||HORVU1Hr1G005320|Hv_IBSC_PGSB_r1||HORVU1Hr1G005320.12|2|1|WARNING_TRAN…
		JHI-Hv50k-2016-11190	1H	11545070						NA	NA	HORVU1Hr1G005330	NA	NA	NA	validated	DOWNSTREAM(MODIFIER||4|||HORVU1Hr1G005330|Hv_IBSC_PGSB_r1||HORVU1Hr1G005330.1||1),INTRON(MODIFIER|||||HORVU1Hr1G005320|Hv_IBSC_PGSB_r1||HORVU1Hr1G005320.10|2|1|WARNING_TRANSCRIPT_NO_START_CODON),INTRON(MODIFIER|||||HORVU1Hr1G005320|Hv_IBSC_PGSB_r1||HORVU1Hr1G005320.11|2|1|WARNING_TRANSCRIPT_NO_START_CODON),INTRON(MODIFIER|||||HORVU1Hr1G005320|Hv_IBSC_PGSB_r1||HORVU1Hr1G005320.12|2|1|WARNING_TRANS…
		JHI-Hv50k-2016-11201	1H	11546635						NA	NA	HORVU1Hr1G005330	NA	NA	PREDICTED: Aegilops tauschii subsp. tauschii nuclear pore complex protein NUP43 (LOC109752874), mRNA	validated	DOWNSTREAM(MODIFIER||1569|||HORVU1Hr1G005330|Hv_IBSC_PGSB_r1||HORVU1Hr1G005330.1||1),SYNONYMOUS_CODING(LOW|SILENT|ggT/ggC|G11||HORVU1Hr1G005320|Hv_IBSC_PGSB_r1||HORVU1Hr1G005320.10|2|1|WARNING_TRANSCRIPT_NO_START_CODON),SYNONYMOUS_CODING(LOW|SILENT|ggT/ggC|G11||HORVU1Hr1G005320|Hv_IBSC_PGSB_r1||HORVU1Hr1G005320.3|2|1|WARNING_TRANSCRIPT_NO_START_CODON),SYNONYMOUS_CODING(LOW|SILENT|ggT/ggC|G16||HOR…
		JHI-Hv50k-2016-11221	1H	11664794						11662412	11665562	HORVU1Hr1G005370	HORVU1Hr1G005370.4	embryo defective 2735	NA	validated	SYNONYMOUS_CODING(LOW|SILENT|ctT/ctC|L99||HORVU1Hr1G005370|Hv_IBSC_PGSB_r1||HORVU1Hr1G005370.10|1|1),SYNONYMOUS_CODING(LOW|SILENT|ctT/ctC|L99||HORVU1Hr1G005370|Hv_IBSC_PGSB_r1||HORVU1Hr1G005370.11|1|1),SYNONYMOUS_CODING(LOW|SILENT|ctT/ctC|L99||HORVU1Hr1G005370|Hv_IBSC_PGSB_r1||HORVU1Hr1G005370.1|2|1),SYNONYMOUS_CODING(LOW|SILENT|ctT/ctC|L99||HORVU1Hr1G005370|Hv_IBSC_PGSB_r1||HORVU1Hr1G005370.2|2|…
		JHI-Hv50k-2016-11229	1H	11665121						11662412	11665562	HORVU1Hr1G005370	HORVU1Hr1G005370.4	embryo defective 2735	NA	validated	INTRON(MODIFIER|||||HORVU1Hr1G005370|Hv_IBSC_PGSB_r1||HORVU1Hr1G005370.6|2|1),UPSTREAM(MODIFIER||1266|||HORVU1Hr1G005380|Hv_IBSC_PGSB_r1||HORVU1Hr1G005380.1||1|WARNING_TRANSCRIPT_NO_START_CODON),UTR_3_PRIME(MODIFIER||105|||HORVU1Hr1G005370|Hv_IBSC_PGSB_r1||HORVU1Hr1G005370.10|1|1),UTR_3_PRIME(MODIFIER||105|||HORVU1Hr1G005370|Hv_IBSC_PGSB_r1||HORVU1Hr1G005370.11|1|1),UTR_3_PRIME(MODIFIER||105|||HO…
		JHI-Hv50k-2016-11230	1H	11665260						11662412	11665562	HORVU1Hr1G005370	HORVU1Hr1G005370.4	embryo defective 2735	NA	validated	INTRON(MODIFIER|||||HORVU1Hr1G005370|Hv_IBSC_PGSB_r1||HORVU1Hr1G005370.6|2|1),UPSTREAM(MODIFIER||1405|||HORVU1Hr1G005380|Hv_IBSC_PGSB_r1||HORVU1Hr1G005380.1||1|WARNING_TRANSCRIPT_NO_START_CODON),UTR_3_PRIME(MODIFIER||244|||HORVU1Hr1G005370|Hv_IBSC_PGSB_r1||HORVU1Hr1G005370.10|1|1),UTR_3_PRIME(MODIFIER||244|||HORVU1Hr1G005370|Hv_IBSC_PGSB_r1||HORVU1Hr1G005370.11|1|1),UTR_3_PRIME(MODIFIER||244|||HO…
		JHI-Hv50k-2016-11234	1H	11665410						11662412	11665562	HORVU1Hr1G005370	HORVU1Hr1G005370.4	embryo defective 2735	NA	validated	DOWNSTREAM(MODIFIER||118|||HORVU1Hr1G005370|Hv_IBSC_PGSB_r1||HORVU1Hr1G005370.9||1),DOWNSTREAM(MODIFIER||49|||HORVU1Hr1G005370|Hv_IBSC_PGSB_r1||HORVU1Hr1G005370.10||1),INTRON(MODIFIER|||||HORVU1Hr1G005370|Hv_IBSC_PGSB_r1||HORVU1Hr1G005370.11|1|1),INTRON(MODIFIER|||||HORVU1Hr1G005370|Hv_IBSC_PGSB_r1||HORVU1Hr1G005370.1|2|1),INTRON(MODIFIER|||||HORVU1Hr1G005370|Hv_IBSC_PGSB_r1||HORVU1Hr1G005370.2|2…
		JHI-Hv50k-2016-11249	1H	11688864						11688849	11691046	HORVU1Hr1G005390	HORVU1Hr1G005390.2	DOF zinc finger protein 1	NA	validated	UPSTREAM(MODIFIER||1107|||HORVU1Hr1G005390|Hv_IBSC_PGSB_r1||HORVU1Hr1G005390.5||1|WARNING_TRANSCRIPT_NO_START_CODON),UPSTREAM(MODIFIER||4|||HORVU1Hr1G005390|Hv_IBSC_PGSB_r1||HORVU1Hr1G005390.3||1),UPSTREAM(MODIFIER||618|||HORVU1Hr1G005390|Hv_IBSC_PGSB_r1||HORVU1Hr1G005390.4||1),UTR_5_PRIME(MODIFIER||356|||HORVU1Hr1G005390|Hv_IBSC_PGSB_r1||HORVU1Hr1G005390.1|1|1),UTR_5_PRIME(MODIFIER||356|||HORVU1…
		JHI-Hv50k-2016-11408	1H	11950782						NA	NA	unknown	NA	NA	Triticum aestivum cDNA, clone: WT012_J22, cultivar: Chinese Spring	validated	INTERGENIC(MODIFIER||||||||||1)
		JHI-Hv50k-2016-11481	1H	12034784						12039471	12042831	HORVU1Hr1G005510	HORVU1Hr1G005510.4	Protein kinase family protein	NA	validated	DOWNSTREAM(MODIFIER||4653|||HORVU1Hr1G005510|Hv_IBSC_PGSB_r1||HORVU1Hr1G005510.1||1),DOWNSTREAM(MODIFIER||4653|||HORVU1Hr1G005510|Hv_IBSC_PGSB_r1||HORVU1Hr1G005510.2||1|WARNING_TRANSCRIPT_INCOMPLETE),DOWNSTREAM(MODIFIER||4653|||HORVU1Hr1G005510|Hv_IBSC_PGSB_r1||HORVU1Hr1G005510.3||1|WARNING_TRANSCRIPT_INCOMPLETE),DOWNSTREAM(MODIFIER||4687|||HORVU1Hr1G005510|Hv_IBSC_PGSB_r1||HORVU1Hr1G005510.4||1|…
		JHI-Hv50k-2016-11495	1H	12035800						12039471	12042831	HORVU1Hr1G005510	HORVU1Hr1G005510.4	Protein kinase family protein	NA	validated	DOWNSTREAM(MODIFIER||3637|||HORVU1Hr1G005510|Hv_IBSC_PGSB_r1||HORVU1Hr1G005510.1||1),DOWNSTREAM(MODIFIER||3637|||HORVU1Hr1G005510|Hv_IBSC_PGSB_r1||HORVU1Hr1G005510.2||1|WARNING_TRANSCRIPT_INCOMPLETE),DOWNSTREAM(MODIFIER||3637|||HORVU1Hr1G005510|Hv_IBSC_PGSB_r1||HORVU1Hr1G005510.3||1|WARNING_TRANSCRIPT_INCOMPLETE),DOWNSTREAM(MODIFIER||3671|||HORVU1Hr1G005510|Hv_IBSC_PGSB_r1||HORVU1Hr1G005510.4||1|…
		JHI-Hv50k-2016-11520	1H	12039808						12039471	12042831	HORVU1Hr1G005510	HORVU1Hr1G005510.4	Protein kinase family protein	PREDICTED: Aegilops tauschii subsp. tauschii putative wall-associated receptor kinase-like 16 (LOC109768424), mRNA	validated	DOWNSTREAM(MODIFIER||70|||HORVU1Hr1G005510|Hv_IBSC_PGSB_r1||HORVU1Hr1G005510.7||1|WARNING_TRANSCRIPT_INCOMPLETE),INTRON(MODIFIER|||||HORVU1Hr1G005470|Hv_IBSC_PGSB_r1||HORVU1Hr1G005470.11|1|1|WARNING_TRANSCRIPT_NO_START_CODON),NON_SYNONYMOUS_CODING(MODERATE|MISSENSE|Cca/Tca|P363S||HORVU1Hr1G005510|Hv_IBSC_PGSB_r1||HORVU1Hr1G005510.1|1|1),SYNONYMOUS_CODING(LOW|SILENT|ttC/ttT|F398||HORVU1Hr1G005510|…
		JHI-Hv50k-2016-11522	1H	12040013						11979974	11985056	HORVU1Hr1G005470	HORVU1Hr1G005470.2	Disease resistance protein	PREDICTED: Brachypodium distachyon wall-associated receptor kinase 1-like (LOC100821575), transcript variant X1, mRNA	validated	INTRON(MODIFIER|||||HORVU1Hr1G005470|Hv_IBSC_PGSB_r1||HORVU1Hr1G005470.11|1|1|WARNING_TRANSCRIPT_NO_START_CODON),INTRON(MODIFIER|||||HORVU1Hr1G005510|Hv_IBSC_PGSB_r1||HORVU1Hr1G005510.7|2|1|WARNING_TRANSCRIPT_INCOMPLETE),NON_SYNONYMOUS_CODING(MODERATE|MISSENSE|cAc/cGc|H330R||HORVU1Hr1G005510|Hv_IBSC_PGSB_r1||HORVU1Hr1G005510.6|4|1|WARNING_TRANSCRIPT_INCOMPLETE),NON_SYNONYMOUS_CODING(MODERATE|MISS…
		JHI-Hv50k-2016-11528	1H	12040644						11979974	11985056	HORVU1Hr1G005470	HORVU1Hr1G005470.2	Disease resistance protein	PREDICTED: Aegilops tauschii subsp. tauschii wall-associated receptor kinase 3-like (LOC109783709), mRNA	validated	INTRON(MODIFIER|||||HORVU1Hr1G005470|Hv_IBSC_PGSB_r1||HORVU1Hr1G005470.11|1|1|WARNING_TRANSCRIPT_NO_START_CODON),NON_SYNONYMOUS_CODING(MODERATE|MISSENSE|Aca/Gca|T120A||HORVU1Hr1G005510|Hv_IBSC_PGSB_r1||HORVU1Hr1G005510.6|4|1|WARNING_TRANSCRIPT_INCOMPLETE),NON_SYNONYMOUS_CODING(MODERATE|MISSENSE|Aca/Gca|T415A||HORVU1Hr1G005510|Hv_IBSC_PGSB_r1||HORVU1Hr1G005510.2|3|1|WARNING_TRANSCRIPT_INCOMPLETE),…
		JHI-Hv50k-2016-11545	1H	12041659						11979974	11985056	HORVU1Hr1G005470	HORVU1Hr1G005470.2	Disease resistance protein	NA	validated	INTRON(MODIFIER|||||HORVU1Hr1G005470|Hv_IBSC_PGSB_r1||HORVU1Hr1G005470.11|1|1|WARNING_TRANSCRIPT_NO_START_CODON),INTRON(MODIFIER|||||HORVU1Hr1G005510|Hv_IBSC_PGSB_r1||HORVU1Hr1G005510.2|1|1|WARNING_TRANSCRIPT_INCOMPLETE),INTRON(MODIFIER|||||HORVU1Hr1G005510|Hv_IBSC_PGSB_r1||HORVU1Hr1G005510.3|2|1|WARNING_TRANSCRIPT_INCOMPLETE),INTRON(MODIFIER|||||HORVU1Hr1G005510|Hv_IBSC_PGSB_r1||HORVU1Hr1G005510…
		SCRI_RS_189465	1H	12227429				1H	18.82	NA	NA	HORVU1Hr1G005580	NA	NA	NA	validated	EFF=INTRON(MODIFIER|||||HORVU1Hr1G005580|Hv_IBSC_PGSB_r1||HORVU1Hr1G005580.12|2|1),INTRON(MODIFIER|||||HORVU1Hr1G005580|Hv_IBSC_PGSB_r1||HORVU1Hr1G005580.15|2|1|WARNING_TRANSCRIPT_NO_START_CODON),INTRON(MODIFIER|||||HORVU1Hr1G005580|Hv_IBSC_PGSB_r1||HORVU1Hr1G005580.16|2|1|WARNING_TRANSCRIPT_NO_START_CODON),INTRON(MODIFIER|||||HORVU1Hr1G005580|Hv_IBSC_PGSB_r1||HORVU1Hr1G005580.8|2|1|WARNING_TRANS…
		JHI-Hv50k-2016-11646	1H	12288004						12285922	12289768	HORVU1Hr1G005600	HORVU1Hr1G005600.2	ACT domain-containing protein	PREDICTED: Brachypodium distachyon ACT domain-containing protein ACR9 (LOC100846101), transcript variant X1, mRNA	validated	DOWNSTREAM(MODIFIER||1637|||HORVU1Hr1G005600|Hv_IBSC_PGSB_r1||HORVU1Hr1G005600.1||1|WARNING_TRANSCRIPT_NO_START_CODON),DOWNSTREAM(MODIFIER||192|||HORVU1Hr1G005610|Hv_IBSC_PGSB_r1||HORVU1Hr1G005610.1||1|WARNING_TRANSCRIPT_NO_START_CODON),SYNONYMOUS_CODING(LOW|SILENT|agG/agA|R180||HORVU1Hr1G005600|Hv_IBSC_PGSB_r1||HORVU1Hr1G005600.3|3|1),SYNONYMOUS_CODING(LOW|SILENT|agG/agA|R235||HORVU1Hr1G005600|H…
		JHI-Hv50k-2016-11650	1H	12288444						12285922	12289768	HORVU1Hr1G005600	HORVU1Hr1G005600.2	ACT domain-containing protein	PREDICTED: Oryza sativa Japonica Group ACT domain-containing protein ACR9 (LOC4337602), transcript variant X1, mRNA	validated	DOWNSTREAM(MODIFIER||2077|||HORVU1Hr1G005600|Hv_IBSC_PGSB_r1||HORVU1Hr1G005600.1||1|WARNING_TRANSCRIPT_NO_START_CODON),SYNONYMOUS_CODING(LOW|SILENT|ctT/ctC|L206||HORVU1Hr1G005600|Hv_IBSC_PGSB_r1||HORVU1Hr1G005600.3|4|1),SYNONYMOUS_CODING(LOW|SILENT|ctT/ctC|L261||HORVU1Hr1G005600|Hv_IBSC_PGSB_r1||HORVU1Hr1G005600.5|5|1|WARNING_TRANSCRIPT_NO_START_CODON),SYNONYMOUS_CODING(LOW|SILENT|ctT/ctC|L313||H…
		JHI-Hv50k-2016-11651	1H	12288709						12285922	12289768	HORVU1Hr1G005600	HORVU1Hr1G005600.2	ACT domain-containing protein	NA	validated	DOWNSTREAM(MODIFIER||2342|||HORVU1Hr1G005600|Hv_IBSC_PGSB_r1||HORVU1Hr1G005600.1||1|WARNING_TRANSCRIPT_NO_START_CODON),INTRON(MODIFIER|||||HORVU1Hr1G005600|Hv_IBSC_PGSB_r1||HORVU1Hr1G005600.2|5|1|WARNING_TRANSCRIPT_NO_START_CODON),INTRON(MODIFIER|||||HORVU1Hr1G005600|Hv_IBSC_PGSB_r1||HORVU1Hr1G005600.3|4|1),INTRON(MODIFIER|||||HORVU1Hr1G005600|Hv_IBSC_PGSB_r1||HORVU1Hr1G005600.5|5|1|WARNING_TRANS…
		JHI-Hv50k-2016-11687	1H	12442603						12440868	12445476	HORVU1Hr1G005680	HORVU1Hr1G005680.2	Beta-1,3-galactosyltransferase 15	PREDICTED: Aegilops tauschii subsp. tauschii hydroxyproline O-galactosyltransferase GALT6-like (LOC109785687), mRNA	validated	NON_SYNONYMOUS_CODING(MODERATE|MISSENSE|gCt/gGt|A244G||HORVU1Hr1G005680|Hv_IBSC_PGSB_r1||HORVU1Hr1G005680.5|2|1|WARNING_TRANSCRIPT_NO_START_CODON),NON_SYNONYMOUS_CODING(MODERATE|MISSENSE|gCt/gGt|A294G||HORVU1Hr1G005680|Hv_IBSC_PGSB_r1||HORVU1Hr1G005680.3|2|1|WARNING_TRANSCRIPT_NO_START_CODON),NON_SYNONYMOUS_CODING(MODERATE|MISSENSE|gCt/gGt|A294G||HORVU1Hr1G005680|Hv_IBSC_PGSB_r1||HORVU1Hr1G005680…
		SCRI_RS_152464	1H	12442656	1H	18.3	MxB	1H	18.27	NA	NA	unknown	NA	NA	PREDICTED: Ananas comosus hydroxyproline O-galactosyltransferase GALT6-like (LOC109713417), mRNA	unvalidated	unknown
		JHI-Hv50k-2016-11704	1H	12443895						12440868	12445476	HORVU1Hr1G005680	HORVU1Hr1G005680.2	Beta-1,3-galactosyltransferase 15	NA	validated	INTRON(MODIFIER|||||HORVU1Hr1G005680|Hv_IBSC_PGSB_r1||HORVU1Hr1G005680.10|4|1|WARNING_TRANSCRIPT_NO_START_CODON),INTRON(MODIFIER|||||HORVU1Hr1G005680|Hv_IBSC_PGSB_r1||HORVU1Hr1G005680.11|4|1|WARNING_TRANSCRIPT_NO_START_CODON),INTRON(MODIFIER|||||HORVU1Hr1G005680|Hv_IBSC_PGSB_r1||HORVU1Hr1G005680.12|1|1),INTRON(MODIFIER|||||HORVU1Hr1G005680|Hv_IBSC_PGSB_r1||HORVU1Hr1G005680.1|4|1),INTRON(MODIFIER|…
		JHI-Hv50k-2016-11714	1H	12444511						12440868	12445476	HORVU1Hr1G005680	HORVU1Hr1G005680.2	Beta-1,3-galactosyltransferase 15	NA	validated	DOWNSTREAM(MODIFIER||306|||HORVU1Hr1G005680|Hv_IBSC_PGSB_r1||HORVU1Hr1G005680.13||1),DOWNSTREAM(MODIFIER||4517|||HORVU1Hr1G005690|Hv_IBSC_PGSB_r1||HORVU1Hr1G005690.1||1),DOWNSTREAM(MODIFIER||455|||HORVU1Hr1G005680|Hv_IBSC_PGSB_r1||HORVU1Hr1G005680.3||1|WARNING_TRANSCRIPT_NO_START_CODON),INTRON(MODIFIER|||||HORVU1Hr1G005680|Hv_IBSC_PGSB_r1||HORVU1Hr1G005680.10|4|1|WARNING_TRANSCRIPT_NO_START_CODON…
		SCRI_RS_13972	1H	12445090	1H	27.1	LD	1H	18.27	12440868	12445476	HORVU1Hr1G005680	HORVU1Hr1G005680.2	Beta-1,3-galactosyltransferase 15	Hordeum vulgare subsp. vulgare mRNA for predicted protein, complete cds, clone: NIASHv1016G24	validated	EFF=DOWNSTREAM(MODIFIER||1034|||HORVU1Hr1G005680|Hv_IBSC_PGSB_r1||HORVU1Hr1G005680.3||1|WARNING_TRANSCRIPT_NO_START_CODON),DOWNSTREAM(MODIFIER||116|||HORVU1Hr1G005680|Hv_IBSC_PGSB_r1||HORVU1Hr1G005680.6||1),DOWNSTREAM(MODIFIER||116|||HORVU1Hr1G005680|Hv_IBSC_PGSB_r1||HORVU1Hr1G005680.7||1),DOWNSTREAM(MODIFIER||166|||HORVU1Hr1G005680|Hv_IBSC_PGSB_r1||HORVU1Hr1G005680.1||1),DOWNSTREAM(MODIFIER||393…
		JHI-Hv50k-2016-11736	1H	12448945						12440868	12445476	HORVU1Hr1G005680	HORVU1Hr1G005680.2	Beta-1,3-galactosyltransferase 15	NA	validated	DOWNSTREAM(MODIFIER||3469|||HORVU1Hr1G005680|Hv_IBSC_PGSB_r1||HORVU1Hr1G005680.2||1|WARNING_TRANSCRIPT_NO_START_CODON),DOWNSTREAM(MODIFIER||3524|||HORVU1Hr1G005680|Hv_IBSC_PGSB_r1||HORVU1Hr1G005680.10||1|WARNING_TRANSCRIPT_NO_START_CODON),DOWNSTREAM(MODIFIER||3524|||HORVU1Hr1G005680|Hv_IBSC_PGSB_r1||HORVU1Hr1G005680.11||1|WARNING_TRANSCRIPT_NO_START_CODON),DOWNSTREAM(MODIFIER||3545|||HORVU1Hr1G00…
		JHI-Hv50k-2016-11739	1H	12449176						12440868	12445476	HORVU1Hr1G005680	HORVU1Hr1G005680.2	Beta-1,3-galactosyltransferase 15	NA	validated	DOWNSTREAM(MODIFIER||3700|||HORVU1Hr1G005680|Hv_IBSC_PGSB_r1||HORVU1Hr1G005680.2||1|WARNING_TRANSCRIPT_NO_START_CODON),DOWNSTREAM(MODIFIER||3755|||HORVU1Hr1G005680|Hv_IBSC_PGSB_r1||HORVU1Hr1G005680.10||1|WARNING_TRANSCRIPT_NO_START_CODON),DOWNSTREAM(MODIFIER||3755|||HORVU1Hr1G005680|Hv_IBSC_PGSB_r1||HORVU1Hr1G005680.11||1|WARNING_TRANSCRIPT_NO_START_CODON),DOWNSTREAM(MODIFIER||3776|||HORVU1Hr1G00…
		JHI-Hv50k-2016-11753	1H	12480703						12486621	12488964	HORVU1Hr1G005720	HORVU1Hr1G005720.7	Protein kinase superfamily protein	NA	validated	DOWNSTREAM(MODIFIER||3642|||HORVU1Hr1G005720|Hv_IBSC_PGSB_r1||HORVU1Hr1G005720.1||1),DOWNSTREAM(MODIFIER||4423|||HORVU1Hr1G005720|Hv_IBSC_PGSB_r1||HORVU1Hr1G005720.2||1|WARNING_TRANSCRIPT_INCOMPLETE),INTRON(MODIFIER|||||HORVU1Hr1G005710|Hv_IBSC_PGSB_r1||HORVU1Hr1G005710.10|1|1),INTRON(MODIFIER|||||HORVU1Hr1G005710|Hv_IBSC_PGSB_r1||HORVU1Hr1G005710.11|1|1),INTRON(MODIFIER|||||HORVU1Hr1G005710|Hv_I…
		JHI-Hv50k-2016-11768	1H	12482187						12486621	12488964	HORVU1Hr1G005720	HORVU1Hr1G005720.7	Protein kinase superfamily protein	Hordeum vulgare YPL943 (YPL943) gene, partial cds	validated	DOWNSTREAM(MODIFIER||2158|||HORVU1Hr1G005720|Hv_IBSC_PGSB_r1||HORVU1Hr1G005720.1||1),DOWNSTREAM(MODIFIER||2939|||HORVU1Hr1G005720|Hv_IBSC_PGSB_r1||HORVU1Hr1G005720.2||1|WARNING_TRANSCRIPT_INCOMPLETE),DOWNSTREAM(MODIFIER||3811|||HORVU1Hr1G005720|Hv_IBSC_PGSB_r1||HORVU1Hr1G005720.3||1|WARNING_TRANSCRIPT_NO_START_CODON),DOWNSTREAM(MODIFIER||4421|||HORVU1Hr1G005720|Hv_IBSC_PGSB_r1||HORVU1Hr1G005720.4…
		JHI-Hv50k-2016-11776	1H	12482734						12486621	12488964	HORVU1Hr1G005720	HORVU1Hr1G005720.7	Protein kinase superfamily protein	PREDICTED: Aegilops tauschii subsp. tauschii disease resistance protein RPM1-like (LOC109756714), transcript variant X1, mRNA	validated	DOWNSTREAM(MODIFIER||1611|||HORVU1Hr1G005720|Hv_IBSC_PGSB_r1||HORVU1Hr1G005720.1||1),DOWNSTREAM(MODIFIER||2392|||HORVU1Hr1G005720|Hv_IBSC_PGSB_r1||HORVU1Hr1G005720.2||1|WARNING_TRANSCRIPT_INCOMPLETE),DOWNSTREAM(MODIFIER||3264|||HORVU1Hr1G005720|Hv_IBSC_PGSB_r1||HORVU1Hr1G005720.3||1|WARNING_TRANSCRIPT_NO_START_CODON),DOWNSTREAM(MODIFIER||3874|||HORVU1Hr1G005720|Hv_IBSC_PGSB_r1||HORVU1Hr1G005720.4…
		JHI-Hv50k-2016-11778	1H	12482833						12486621	12488964	HORVU1Hr1G005720	HORVU1Hr1G005720.7	Protein kinase superfamily protein	PREDICTED: Aegilops tauschii subsp. tauschii disease resistance protein RPM1-like (LOC109756714), transcript variant X1, mRNA	validated	DOWNSTREAM(MODIFIER||1512|||HORVU1Hr1G005720|Hv_IBSC_PGSB_r1||HORVU1Hr1G005720.1||1),DOWNSTREAM(MODIFIER||2293|||HORVU1Hr1G005720|Hv_IBSC_PGSB_r1||HORVU1Hr1G005720.2||1|WARNING_TRANSCRIPT_INCOMPLETE),DOWNSTREAM(MODIFIER||3165|||HORVU1Hr1G005720|Hv_IBSC_PGSB_r1||HORVU1Hr1G005720.3||1|WARNING_TRANSCRIPT_NO_START_CODON),DOWNSTREAM(MODIFIER||3775|||HORVU1Hr1G005720|Hv_IBSC_PGSB_r1||HORVU1Hr1G005720.4…
		JHI-Hv50k-2016-11808	1H	12487964						12479901	12485432	HORVU1Hr1G005710	HORVU1Hr1G005710.8	Disease resistance protein	PREDICTED: Aegilops tauschii subsp. tauschii G-type lectin S-receptor-like serine/threonine-protein kinase SD2-5 (LOC109756715), mRNA	validated	DOWNSTREAM(MODIFIER||1035|||HORVU1Hr1G005710|Hv_IBSC_PGSB_r1||HORVU1Hr1G005710.6||1),DOWNSTREAM(MODIFIER||1454|||HORVU1Hr1G005710|Hv_IBSC_PGSB_r1||HORVU1Hr1G005710.12||1),DOWNSTREAM(MODIFIER||1454|||HORVU1Hr1G005710|Hv_IBSC_PGSB_r1||HORVU1Hr1G005710.13||1),DOWNSTREAM(MODIFIER||1454|||HORVU1Hr1G005710|Hv_IBSC_PGSB_r1||HORVU1Hr1G005710.25||1),DOWNSTREAM(MODIFIER||1497|||HORVU1Hr1G005710|Hv_IBSC_PGS…
		JHI-Hv50k-2016-11824	1H	12489143						12479901	12485432	HORVU1Hr1G005710	HORVU1Hr1G005710.8	Disease resistance protein	NA	validated	DOWNSTREAM(MODIFIER||103|||HORVU1Hr1G005710|Hv_IBSC_PGSB_r1||HORVU1Hr1G005710.10||1),DOWNSTREAM(MODIFIER||103|||HORVU1Hr1G005710|Hv_IBSC_PGSB_r1||HORVU1Hr1G005710.9||1),DOWNSTREAM(MODIFIER||1201|||HORVU1Hr1G005710|Hv_IBSC_PGSB_r1||HORVU1Hr1G005710.16||1),DOWNSTREAM(MODIFIER||1201|||HORVU1Hr1G005710|Hv_IBSC_PGSB_r1||HORVU1Hr1G005710.26||1),DOWNSTREAM(MODIFIER||1259|||HORVU1Hr1G005710|Hv_IBSC_PGSB_…
		JHI-Hv50k-2016-11870	1H	12499845						12495183	12500461	HORVU1Hr1G005730	HORVU1Hr1G005730.1	Dehydrogenase/reductase SDR family member 4	NA	validated	INTRON(MODIFIER|||||HORVU1Hr1G005730|Hv_IBSC_PGSB_r1||HORVU1Hr1G005730.1|2|1|WARNING_TRANSCRIPT_INCOMPLETE),INTRON(MODIFIER|||||HORVU1Hr1G005730|Hv_IBSC_PGSB_r1||HORVU1Hr1G005730.2|2|1|WARNING_TRANSCRIPT_INCOMPLETE),START_LOST(HIGH|MISSENSE|atG/atA|M1I||HORVU1Hr1G005740|Hv_IBSC_PGSB_r1||HORVU1Hr1G005740.1|1|1),UPSTREAM(MODIFIER||3308|||HORVU1Hr1G005730|Hv_IBSC_PGSB_r1||HORVU1Hr1G005730.3||1|WARNI…
		JHI-Hv50k-2016-11873	1H	12500045						12495183	12500461	HORVU1Hr1G005730	HORVU1Hr1G005730.1	Dehydrogenase/reductase SDR family member 4	NA	validated	INTRON(MODIFIER|||||HORVU1Hr1G005730|Hv_IBSC_PGSB_r1||HORVU1Hr1G005730.1|1|1|WARNING_TRANSCRIPT_INCOMPLETE),INTRON(MODIFIER|||||HORVU1Hr1G005730|Hv_IBSC_PGSB_r1||HORVU1Hr1G005730.2|1|1|WARNING_TRANSCRIPT_INCOMPLETE),INTRON(MODIFIER|||||HORVU1Hr1G005740|Hv_IBSC_PGSB_r1||HORVU1Hr1G005740.1|1|1),UPSTREAM(MODIFIER||3508|||HORVU1Hr1G005730|Hv_IBSC_PGSB_r1||HORVU1Hr1G005730.3||1|WARNING_TRANSCRIPT_INCO…
		JHI-Hv50k-2016-11874	1H	12500101						12495183	12500461	HORVU1Hr1G005730	HORVU1Hr1G005730.1	Dehydrogenase/reductase SDR family member 4	NA	validated	INTRON(MODIFIER|||||HORVU1Hr1G005730|Hv_IBSC_PGSB_r1||HORVU1Hr1G005730.1|1|1|WARNING_TRANSCRIPT_INCOMPLETE),INTRON(MODIFIER|||||HORVU1Hr1G005730|Hv_IBSC_PGSB_r1||HORVU1Hr1G005730.2|1|1|WARNING_TRANSCRIPT_INCOMPLETE),INTRON(MODIFIER|||||HORVU1Hr1G005740|Hv_IBSC_PGSB_r1||HORVU1Hr1G005740.1|1|1),UPSTREAM(MODIFIER||3564|||HORVU1Hr1G005730|Hv_IBSC_PGSB_r1||HORVU1Hr1G005730.3||1|WARNING_TRANSCRIPT_INCO…
		JHI-Hv50k-2016-11876	1H	12500454						NA	NA	HORVU1Hr1G005740	NA	NA	NA	validated	DOWNSTREAM(MODIFIER||31|||HORVU1Hr1G005740|Hv_IBSC_PGSB_r1||HORVU1Hr1G005740.1||1),SYNONYMOUS_CODING(LOW|SILENT|acA/acT|T2||HORVU1Hr1G005730|Hv_IBSC_PGSB_r1||HORVU1Hr1G005730.1|1|1|WARNING_TRANSCRIPT_INCOMPLETE),UPSTREAM(MODIFIER||3917|||HORVU1Hr1G005730|Hv_IBSC_PGSB_r1||HORVU1Hr1G005730.3||1|WARNING_TRANSCRIPT_INCOMPLETE),UPSTREAM(MODIFIER||3917|||HORVU1Hr1G005730|Hv_IBSC_PGSB_r1||HORVU1Hr1G0057…
		JHI-Hv50k-2016-11877	1H	12500493						NA	NA	HORVU1Hr1G005740	NA	NA	NA	validated	DOWNSTREAM(MODIFIER||70|||HORVU1Hr1G005740|Hv_IBSC_PGSB_r1||HORVU1Hr1G005740.1||1),INTERGENIC(MODIFIER||||||||||1),UPSTREAM(MODIFIER||32|||HORVU1Hr1G005730|Hv_IBSC_PGSB_r1||HORVU1Hr1G005730.1||1|WARNING_TRANSCRIPT_INCOMPLETE),UPSTREAM(MODIFIER||3956|||HORVU1Hr1G005730|Hv_IBSC_PGSB_r1||HORVU1Hr1G005730.3||1|WARNING_TRANSCRIPT_INCOMPLETE),UPSTREAM(MODIFIER||3956|||HORVU1Hr1G005730|Hv_IBSC_PGSB_r1||…
		JHI-Hv50k-2016-11910	1H	12527946						NA	NA	HORVU1Hr1G005770	NA	NA	Hordeum vulgare subsp. vulgare cDNA clone: FLbaf177g16, mRNA sequence	validated	DOWNSTREAM(MODIFIER||143|||HORVU1Hr1G005770|Hv_IBSC_PGSB_r1||HORVU1Hr1G005770.1||1),INTERGENIC(MODIFIER||||||||||1)
		JHI-Hv50k-2016-11911	1H	12528003						NA	NA	HORVU1Hr1G005770	NA	NA	Hordeum vulgare subsp. vulgare cDNA clone: FLbaf177g16, mRNA sequence	validated	DOWNSTREAM(MODIFIER||200|||HORVU1Hr1G005770|Hv_IBSC_PGSB_r1||HORVU1Hr1G005770.1||1),INTERGENIC(MODIFIER||||||||||1)
		12_30948	1H	12554357	1H	18.5	MxB	1H	17.78	12554300	12555018	HORVU1Hr1G005790	HORVU1Hr1G005790.2	3-ketoacyl-CoA synthase 5	Hordeum vulgare subsp. vulgare cDNA clone: FLbaf138c02, mRNA sequence	validated	EFF=NON_SYNONYMOUS_CODING(MODERATE|MISSENSE|gAt/gCt|D12A||HORVU1Hr1G005790|Hv_IBSC_PGSB_r1||HORVU1Hr1G005790.1|2|1),NON_SYNONYMOUS_CODING(MODERATE|MISSENSE|gAt/gCt|D19A||HORVU1Hr1G005790|Hv_IBSC_PGSB_r1||HORVU1Hr1G005790.2|1|1|WARNING_TRANSCRIPT_NO_START_CODON),UPSTREAM(MODIFIER||946|||HORVU1Hr1G005780|Hv_IBSC_PGSB_r1||HORVU1Hr1G005780.1||1|WARNING_TRANSCRIPT_NO_START_CODON)
		JHI-Hv50k-2016-11970	1H	12951535						NA	NA	HORVU1Hr1G005900	NA	NA	Brachypodium distachyon mRNA, clone: PL016C01-A-082_N13	validated	DOWNSTREAM(MODIFIER||1031|||HORVU1Hr1G005900|Hv_IBSC_PGSB_r1||HORVU1Hr1G005900.3||1|WARNING_TRANSCRIPT_NO_START_CODON),DOWNSTREAM(MODIFIER||1124|||HORVU1Hr1G005900|Hv_IBSC_PGSB_r1||HORVU1Hr1G005900.1||1|WARNING_TRANSCRIPT_NO_START_CODON),DOWNSTREAM(MODIFIER||809|||HORVU1Hr1G005900|Hv_IBSC_PGSB_r1||HORVU1Hr1G005900.2||1|WARNING_TRANSCRIPT_NO_START_CODON),INTRON(MODIFIER|||||HORVU1Hr1G005920|Hv_IBS…
		JHI-Hv50k-2016-11974	1H	12952172						NA	NA	HORVU1Hr1G005900	NA	NA	NA	validated	DOWNSTREAM(MODIFIER||1446|||HORVU1Hr1G005900|Hv_IBSC_PGSB_r1||HORVU1Hr1G005900.2||1|WARNING_TRANSCRIPT_NO_START_CODON),DOWNSTREAM(MODIFIER||1668|||HORVU1Hr1G005900|Hv_IBSC_PGSB_r1||HORVU1Hr1G005900.3||1|WARNING_TRANSCRIPT_NO_START_CODON),DOWNSTREAM(MODIFIER||1761|||HORVU1Hr1G005900|Hv_IBSC_PGSB_r1||HORVU1Hr1G005900.1||1|WARNING_TRANSCRIPT_NO_START_CODON),INTRON(MODIFIER|||||HORVU1Hr1G005920|Hv_IB…
		JHI-Hv50k-2016-11980	1H	12953278						NA	NA	HORVU1Hr1G005900	NA	NA	NA	validated	DOWNSTREAM(MODIFIER||2552|||HORVU1Hr1G005900|Hv_IBSC_PGSB_r1||HORVU1Hr1G005900.2||1|WARNING_TRANSCRIPT_NO_START_CODON),DOWNSTREAM(MODIFIER||2774|||HORVU1Hr1G005900|Hv_IBSC_PGSB_r1||HORVU1Hr1G005900.3||1|WARNING_TRANSCRIPT_NO_START_CODON),DOWNSTREAM(MODIFIER||2867|||HORVU1Hr1G005900|Hv_IBSC_PGSB_r1||HORVU1Hr1G005900.1||1|WARNING_TRANSCRIPT_NO_START_CODON),INTRON(MODIFIER|||||HORVU1Hr1G005920|Hv_IB…
		JHI-Hv50k-2016-12094	1H	12997899						NA	NA	HORVU1Hr1G005950	NA	NA	NA	validated	INTRON(MODIFIER|||||HORVU1Hr1G005950|Hv_IBSC_PGSB_r1||HORVU1Hr1G005950.4|1|1),INTRON(MODIFIER|||||HORVU1Hr1G005980|Hv_IBSC_PGSB_r1||HORVU1Hr1G005980.12|6|1|WARNING_TRANSCRIPT_INCOMPLETE),INTRON(MODIFIER|||||HORVU1Hr1G005980|Hv_IBSC_PGSB_r1||HORVU1Hr1G005980.15|7|1|WARNING_TRANSCRIPT_NO_START_CODON),INTRON(MODIFIER|||||HORVU1Hr1G005980|Hv_IBSC_PGSB_r1||HORVU1Hr1G005980.16|7|1|WARNING_TRANSCRIPT_NO…
		JHI-Hv50k-2016-12110	1H	13002088						12991098	13004186	HORVU1Hr1G005980	HORVU1Hr1G005980.18	Poly [ADP-ribose] polymerase 1	PREDICTED: Aegilops tauschii subsp. tauschii poly [ADP-ribose] polymerase 1 (LOC109775779), transcript variant X2, mRNA	validated	DOWNSTREAM(MODIFIER||1721|||HORVU1Hr1G005980|Hv_IBSC_PGSB_r1||HORVU1Hr1G005980.28||1),DOWNSTREAM(MODIFIER||2867|||HORVU1Hr1G005980|Hv_IBSC_PGSB_r1||HORVU1Hr1G005980.29||1),INTRON(MODIFIER|||||HORVU1Hr1G005950|Hv_IBSC_PGSB_r1||HORVU1Hr1G005950.4|1|1),NON_SYNONYMOUS_CODING(MODERATE|MISSENSE|aCg/aTg|T151M||HORVU1Hr1G005980|Hv_IBSC_PGSB_r1||HORVU1Hr1G005980.27|4|1|WARNING_TRANSCRIPT_NO_START_CODON),N…
		JHI-Hv50k-2016-12117	1H	13002398						12991098	13004186	HORVU1Hr1G005980	HORVU1Hr1G005980.18	Poly [ADP-ribose] polymerase 1	NA	validated	DOWNSTREAM(MODIFIER||1411|||HORVU1Hr1G005980|Hv_IBSC_PGSB_r1||HORVU1Hr1G005980.28||1),DOWNSTREAM(MODIFIER||2557|||HORVU1Hr1G005980|Hv_IBSC_PGSB_r1||HORVU1Hr1G005980.29||1),INTRON(MODIFIER|||||HORVU1Hr1G005950|Hv_IBSC_PGSB_r1||HORVU1Hr1G005950.4|1|1),INTRON(MODIFIER|||||HORVU1Hr1G005980|Hv_IBSC_PGSB_r1||HORVU1Hr1G005980.12|2|1|WARNING_TRANSCRIPT_INCOMPLETE),INTRON(MODIFIER|||||HORVU1Hr1G005980|Hv_…
		JHI-Hv50k-2016-12122	1H	13003082						12991098	13004186	HORVU1Hr1G005980	HORVU1Hr1G005980.18	Poly [ADP-ribose] polymerase 1	NA	validated	DOWNSTREAM(MODIFIER||1873|||HORVU1Hr1G005980|Hv_IBSC_PGSB_r1||HORVU1Hr1G005980.29||1),DOWNSTREAM(MODIFIER||727|||HORVU1Hr1G005980|Hv_IBSC_PGSB_r1||HORVU1Hr1G005980.28||1),INTRON(MODIFIER|||||HORVU1Hr1G005950|Hv_IBSC_PGSB_r1||HORVU1Hr1G005950.4|1|1),INTRON(MODIFIER|||||HORVU1Hr1G005980|Hv_IBSC_PGSB_r1||HORVU1Hr1G005980.12|2|1|WARNING_TRANSCRIPT_INCOMPLETE),INTRON(MODIFIER|||||HORVU1Hr1G005980|Hv_I…
		JHI-Hv50k-2016-12129	1H	13003744						12991098	13004186	HORVU1Hr1G005980	HORVU1Hr1G005980.18	Poly [ADP-ribose] polymerase 1	PREDICTED: Aegilops tauschii subsp. tauschii uncharacterized LOC109776753 (LOC109776753), mRNA	validated	DOWNSTREAM(MODIFIER||1211|||HORVU1Hr1G005980|Hv_IBSC_PGSB_r1||HORVU1Hr1G005980.29||1),DOWNSTREAM(MODIFIER||65|||HORVU1Hr1G005980|Hv_IBSC_PGSB_r1||HORVU1Hr1G005980.28||1),INTRON(MODIFIER|||||HORVU1Hr1G005950|Hv_IBSC_PGSB_r1||HORVU1Hr1G005950.4|1|1),INTRON(MODIFIER|||||HORVU1Hr1G005980|Hv_IBSC_PGSB_r1||HORVU1Hr1G005980.15|1|1|WARNING_TRANSCRIPT_NO_START_CODON),INTRON(MODIFIER|||||HORVU1Hr1G005980|H…
		JHI-Hv50k-2016-12202	1H	13057870						NA	NA	HORVU1Hr1G006080	NA	NA	NA	validated	DOWNSTREAM(MODIFIER||1021|||HORVU1Hr1G006080|Hv_IBSC_PGSB_r1||HORVU1Hr1G006080.1||1|WARNING_TRANSCRIPT_NO_START_CODON),DOWNSTREAM(MODIFIER||4132|||HORVU1Hr1G006090|Hv_IBSC_PGSB_r1||HORVU1Hr1G006090.1||1|WARNING_TRANSCRIPT_NO_START_CODON),DOWNSTREAM(MODIFIER||834|||HORVU1Hr1G005950|Hv_IBSC_PGSB_r1||HORVU1Hr1G005950.29||1|WARNING_TRANSCRIPT_INCOMPLETE),DOWNSTREAM(MODIFIER||863|||HORVU1Hr1G006070|Hv…
		JHI-Hv50k-2016-12217	1H	13062827						NA	NA	HORVU1Hr1G006110	NA	NA	NA	validated	DOWNSTREAM(MODIFIER||1664|||HORVU1Hr1G006110|Hv_IBSC_PGSB_r1||HORVU1Hr1G006110.1||1),DOWNSTREAM(MODIFIER||2937|||HORVU1Hr1G006120|Hv_IBSC_PGSB_r1||HORVU1Hr1G006120.1||1|WARNING_TRANSCRIPT_NO_START_CODON),INTRON(MODIFIER|||||HORVU1Hr1G005950|Hv_IBSC_PGSB_r1||HORVU1Hr1G005950.25|1|1|WARNING_TRANSCRIPT_INCOMPLETE),INTRON(MODIFIER|||||HORVU1Hr1G005950|Hv_IBSC_PGSB_r1||HORVU1Hr1G005950.28|1|1|WARNING_…
		JHI-Hv50k-2016-12336	1H	13160622						13160452	13167064	HORVU1Hr1G006290	HORVU1Hr1G006290.1	Disease resistance protein	NA	validated	DOWNSTREAM(MODIFIER||2685|||HORVU1Hr1G006290|Hv_IBSC_PGSB_r1||HORVU1Hr1G006290.5||1),INTRON(MODIFIER|||||HORVU1Hr1G006020|Hv_IBSC_PGSB_r1||HORVU1Hr1G006020.11|3|1),INTRON(MODIFIER|||||HORVU1Hr1G006020|Hv_IBSC_PGSB_r1||HORVU1Hr1G006020.12|2|1),INTRON(MODIFIER|||||HORVU1Hr1G006020|Hv_IBSC_PGSB_r1||HORVU1Hr1G006020.13|2|1),INTRON(MODIFIER|||||HORVU1Hr1G006020|Hv_IBSC_PGSB_r1||HORVU1Hr1G006020.14|2|1…
		JHI-Hv50k-2016-12344	1H	13161098						13160452	13167064	HORVU1Hr1G006290	HORVU1Hr1G006290.1	Disease resistance protein	NA	validated	DOWNSTREAM(MODIFIER||2209|||HORVU1Hr1G006290|Hv_IBSC_PGSB_r1||HORVU1Hr1G006290.5||1),DOWNSTREAM(MODIFIER||230|||HORVU1Hr1G006280|Hv_IBSC_PGSB_r1||HORVU1Hr1G006280.1||1),INTRON(MODIFIER|||||HORVU1Hr1G006020|Hv_IBSC_PGSB_r1||HORVU1Hr1G006020.11|3|1),INTRON(MODIFIER|||||HORVU1Hr1G006020|Hv_IBSC_PGSB_r1||HORVU1Hr1G006020.12|2|1),INTRON(MODIFIER|||||HORVU1Hr1G006020|Hv_IBSC_PGSB_r1||HORVU1Hr1G006020.1…
		JHI-Hv50k-2016-12349	1H	13164148						NA	NA	HORVU1Hr1G006280	NA	NA	NA	validated	DOWNSTREAM(MODIFIER||3280|||HORVU1Hr1G006280|Hv_IBSC_PGSB_r1||HORVU1Hr1G006280.1||1),DOWNSTREAM(MODIFIER||4357|||HORVU1Hr1G006300|Hv_IBSC_PGSB_r1||HORVU1Hr1G006300.1||1),INTRON(MODIFIER|||||HORVU1Hr1G006020|Hv_IBSC_PGSB_r1||HORVU1Hr1G006020.11|3|1),INTRON(MODIFIER|||||HORVU1Hr1G006020|Hv_IBSC_PGSB_r1||HORVU1Hr1G006020.12|2|1),INTRON(MODIFIER|||||HORVU1Hr1G006020|Hv_IBSC_PGSB_r1||HORVU1Hr1G006020.…
		JHI-Hv50k-2016-12355	1H	13164321						NA	NA	HORVU1Hr1G006280	NA	NA	NA	validated	DOWNSTREAM(MODIFIER||3453|||HORVU1Hr1G006280|Hv_IBSC_PGSB_r1||HORVU1Hr1G006280.1||1),DOWNSTREAM(MODIFIER||4184|||HORVU1Hr1G006300|Hv_IBSC_PGSB_r1||HORVU1Hr1G006300.1||1),INTRON(MODIFIER|||||HORVU1Hr1G006020|Hv_IBSC_PGSB_r1||HORVU1Hr1G006020.11|3|1),INTRON(MODIFIER|||||HORVU1Hr1G006020|Hv_IBSC_PGSB_r1||HORVU1Hr1G006020.12|2|1),INTRON(MODIFIER|||||HORVU1Hr1G006020|Hv_IBSC_PGSB_r1||HORVU1Hr1G006020.…
		JHI-Hv50k-2016-12372	1H	13203079						13202611	13206398	HORVU1Hr1G006020	HORVU1Hr1G006020.19	receptor kinase 1	NA	validated	INTRON(MODIFIER|||||HORVU1Hr1G006020|Hv_IBSC_PGSB_r1||HORVU1Hr1G006020.13|2|1),INTRON(MODIFIER|||||HORVU1Hr1G006020|Hv_IBSC_PGSB_r1||HORVU1Hr1G006020.15|3|1),INTRON(MODIFIER|||||HORVU1Hr1G006020|Hv_IBSC_PGSB_r1||HORVU1Hr1G006020.4|3|1),INTRON(MODIFIER|||||HORVU1Hr1G006020|Hv_IBSC_PGSB_r1||HORVU1Hr1G006020.5|4|1),NON_SYNONYMOUS_CODING(MODERATE|MISSENSE|gaC/gaA|D69E||HORVU1Hr1G006020|Hv_IBSC_PGSB_r…
		JHI-Hv50k-2016-12514	1H	13502091						13499647	13518570	HORVU1Hr1G006770	HORVU1Hr1G006770.1	MORC family CW-type zinc finger protein 3	PREDICTED: Aegilops tauschii subsp. tauschii protein MICRORCHIDIA 2-like (LOC109787360), transcript variant X5, mRNA	validated	SYNONYMOUS_CODING(LOW|SILENT|gaT/gaC|D172||HORVU1Hr1G006770|Hv_IBSC_PGSB_r1||HORVU1Hr1G006770.7|7|1|WARNING_TRANSCRIPT_NO_START_CODON),SYNONYMOUS_CODING(LOW|SILENT|gaT/gaC|D172||HORVU1Hr1G006770|Hv_IBSC_PGSB_r1||HORVU1Hr1G006770.8|7|1|WARNING_TRANSCRIPT_NO_START_CODON),SYNONYMOUS_CODING(LOW|SILENT|gaT/gaC|D184||HORVU1Hr1G006770|Hv_IBSC_PGSB_r1||HORVU1Hr1G006770.6|7|1|WARNING_TRANSCRIPT_NO_START_C…
		JHI-Hv50k-2016-12517	1H	13502381						13499647	13518570	HORVU1Hr1G006770	HORVU1Hr1G006770.1	MORC family CW-type zinc finger protein 3	NA	validated	INTRON(MODIFIER|||||HORVU1Hr1G006770|Hv_IBSC_PGSB_r1||HORVU1Hr1G006770.1|8|1|WARNING_TRANSCRIPT_NO_START_CODON),INTRON(MODIFIER|||||HORVU1Hr1G006770|Hv_IBSC_PGSB_r1||HORVU1Hr1G006770.2|8|1|WARNING_TRANSCRIPT_NO_START_CODON),INTRON(MODIFIER|||||HORVU1Hr1G006770|Hv_IBSC_PGSB_r1||HORVU1Hr1G006770.3|8|1),INTRON(MODIFIER|||||HORVU1Hr1G006770|Hv_IBSC_PGSB_r1||HORVU1Hr1G006770.4|8|1),INTRON(MODIFIER||||…
		JHI-Hv50k-2016-12523	1H	13503951						13499647	13518570	HORVU1Hr1G006770	HORVU1Hr1G006770.1	MORC family CW-type zinc finger protein 3	PREDICTED: Aegilops tauschii subsp. tauschii protein MICRORCHIDIA 2-like (LOC109787360), transcript variant X1, mRNA	validated	INTRON(MODIFIER|||||HORVU1Hr1G006770|Hv_IBSC_PGSB_r1||HORVU1Hr1G006770.10|1|1),INTRON(MODIFIER|||||HORVU1Hr1G006770|Hv_IBSC_PGSB_r1||HORVU1Hr1G006770.11|1|1),INTRON(MODIFIER|||||HORVU1Hr1G006770|Hv_IBSC_PGSB_r1||HORVU1Hr1G006770.1|9|1|WARNING_TRANSCRIPT_NO_START_CODON),INTRON(MODIFIER|||||HORVU1Hr1G006770|Hv_IBSC_PGSB_r1||HORVU1Hr1G006770.2|9|1|WARNING_TRANSCRIPT_NO_START_CODON),INTRON(MODIFIER||…
		JHI-Hv50k-2016-12547	1H	13512960						13499647	13518570	HORVU1Hr1G006770	HORVU1Hr1G006770.1	MORC family CW-type zinc finger protein 3	NA	validated	INTRON(MODIFIER|||||HORVU1Hr1G006770|Hv_IBSC_PGSB_r1||HORVU1Hr1G006770.10|4|1),INTRON(MODIFIER|||||HORVU1Hr1G006770|Hv_IBSC_PGSB_r1||HORVU1Hr1G006770.11|4|1),INTRON(MODIFIER|||||HORVU1Hr1G006770|Hv_IBSC_PGSB_r1||HORVU1Hr1G006770.12|3|1|WARNING_TRANSCRIPT_NO_START_CODON),INTRON(MODIFIER|||||HORVU1Hr1G006770|Hv_IBSC_PGSB_r1||HORVU1Hr1G006770.1|12|1|WARNING_TRANSCRIPT_NO_START_CODON),INTRON(MODIFIER…
		JHI-Hv50k-2016-12594	1H	13514961						13499647	13518570	HORVU1Hr1G006770	HORVU1Hr1G006770.1	MORC family CW-type zinc finger protein 3	NA	validated	DOWNSTREAM(MODIFIER||424|||HORVU1Hr1G006770|Hv_IBSC_PGSB_r1||HORVU1Hr1G006770.5||1),DOWNSTREAM(MODIFIER||462|||HORVU1Hr1G006770|Hv_IBSC_PGSB_r1||HORVU1Hr1G006770.13||1|WARNING_TRANSCRIPT_NO_START_CODON),DOWNSTREAM(MODIFIER||535|||HORVU1Hr1G006770|Hv_IBSC_PGSB_r1||HORVU1Hr1G006770.4||1),INTRON(MODIFIER|||||HORVU1Hr1G006770|Hv_IBSC_PGSB_r1||HORVU1Hr1G006770.10|8|1),INTRON(MODIFIER|||||HORVU1Hr1G006…
		JHI-Hv50k-2016-12602	1H	13515557						13499647	13518570	HORVU1Hr1G006770	HORVU1Hr1G006770.1	MORC family CW-type zinc finger protein 3	PREDICTED: Aegilops tauschii subsp. tauschii protein MICRORCHIDIA 2-like (LOC109787360), transcript variant X1, mRNA	validated	DOWNSTREAM(MODIFIER||1020|||HORVU1Hr1G006770|Hv_IBSC_PGSB_r1||HORVU1Hr1G006770.5||1),DOWNSTREAM(MODIFIER||1058|||HORVU1Hr1G006770|Hv_IBSC_PGSB_r1||HORVU1Hr1G006770.13||1|WARNING_TRANSCRIPT_NO_START_CODON),DOWNSTREAM(MODIFIER||1131|||HORVU1Hr1G006770|Hv_IBSC_PGSB_r1||HORVU1Hr1G006770.4||1),NON_SYNONYMOUS_CODING(MODERATE|MISSENSE|cAa/cGa|Q16R||HORVU1Hr1G006770|Hv_IBSC_PGSB_r1||HORVU1Hr1G006770.14|2…
		JHI-Hv50k-2016-12642	1H	13521060						13519569	13523443	HORVU1Hr1G006780	HORVU1Hr1G006780.2	Protoheme IX farnesyltransferase	NA	validated	DOWNSTREAM(MODIFIER||1198|||HORVU1Hr1G006780|Hv_IBSC_PGSB_r1||HORVU1Hr1G006780.1||1),DOWNSTREAM(MODIFIER||2490|||HORVU1Hr1G006770|Hv_IBSC_PGSB_r1||HORVU1Hr1G006770.1||1|WARNING_TRANSCRIPT_NO_START_CODON),DOWNSTREAM(MODIFIER||2588|||HORVU1Hr1G006770|Hv_IBSC_PGSB_r1||HORVU1Hr1G006770.2||1|WARNING_TRANSCRIPT_NO_START_CODON),DOWNSTREAM(MODIFIER||2962|||HORVU1Hr1G006770|Hv_IBSC_PGSB_r1||HORVU1Hr1G0067…
		JHI-Hv50k-2016-12666	1H	13523243						13519569	13523443	HORVU1Hr1G006780	HORVU1Hr1G006780.2	Protoheme IX farnesyltransferase	Hordeum vulgare subsp. vulgare mRNA for predicted protein, partial cds, clone: NIASHv2011F13	validated	DOWNSTREAM(MODIFIER||204|||HORVU1Hr1G006780|Hv_IBSC_PGSB_r1||HORVU1Hr1G006780.4||1|WARNING_TRANSCRIPT_NO_START_CODON),DOWNSTREAM(MODIFIER||3381|||HORVU1Hr1G006780|Hv_IBSC_PGSB_r1||HORVU1Hr1G006780.1||1),DOWNSTREAM(MODIFIER||4673|||HORVU1Hr1G006770|Hv_IBSC_PGSB_r1||HORVU1Hr1G006770.1||1|WARNING_TRANSCRIPT_NO_START_CODON),DOWNSTREAM(MODIFIER||4771|||HORVU1Hr1G006770|Hv_IBSC_PGSB_r1||HORVU1Hr1G00677…
		JHI-Hv50k-2016-12669	1H	13523367						13519569	13523443	HORVU1Hr1G006780	HORVU1Hr1G006780.2	Protoheme IX farnesyltransferase	Hordeum vulgare subsp. vulgare mRNA for predicted protein, partial cds, clone: NIASHv2011F13	validated	DOWNSTREAM(MODIFIER||328|||HORVU1Hr1G006780|Hv_IBSC_PGSB_r1||HORVU1Hr1G006780.4||1|WARNING_TRANSCRIPT_NO_START_CODON),DOWNSTREAM(MODIFIER||3505|||HORVU1Hr1G006780|Hv_IBSC_PGSB_r1||HORVU1Hr1G006780.1||1),DOWNSTREAM(MODIFIER||4797|||HORVU1Hr1G006770|Hv_IBSC_PGSB_r1||HORVU1Hr1G006770.1||1|WARNING_TRANSCRIPT_NO_START_CODON),DOWNSTREAM(MODIFIER||4895|||HORVU1Hr1G006770|Hv_IBSC_PGSB_r1||HORVU1Hr1G00677…
		JHI-Hv50k-2016-12670	1H	13523615						13519569	13523443	HORVU1Hr1G006780	HORVU1Hr1G006780.2	Protoheme IX farnesyltransferase	NA	validated	DOWNSTREAM(MODIFIER||151|||HORVU1Hr1G006780|Hv_IBSC_PGSB_r1||HORVU1Hr1G006780.5||1|WARNING_TRANSCRIPT_NO_START_CODON),DOWNSTREAM(MODIFIER||172|||HORVU1Hr1G006780|Hv_IBSC_PGSB_r1||HORVU1Hr1G006780.2||1|WARNING_TRANSCRIPT_NO_START_CODON),DOWNSTREAM(MODIFIER||346|||HORVU1Hr1G006780|Hv_IBSC_PGSB_r1||HORVU1Hr1G006780.3||1),DOWNSTREAM(MODIFIER||3753|||HORVU1Hr1G006780|Hv_IBSC_PGSB_r1||HORVU1Hr1G006780.…
		JHI-Hv50k-2016-12682	1H	13577257						13574730	13581911	HORVU1Hr1G006860	HORVU1Hr1G006860.7	Glucose-6-phosphate isomerase	Festuca ovina PgiC2-4 protein (PgiC2) gene, partial cds	validated	INTRON(MODIFIER|||||HORVU1Hr1G006860|Hv_IBSC_PGSB_r1||HORVU1Hr1G006860.10|7|1),INTRON(MODIFIER|||||HORVU1Hr1G006860|Hv_IBSC_PGSB_r1||HORVU1Hr1G006860.1|11|1|WARNING_TRANSCRIPT_NO_START_CODON),INTRON(MODIFIER|||||HORVU1Hr1G006860|Hv_IBSC_PGSB_r1||HORVU1Hr1G006860.2|10|1),INTRON(MODIFIER|||||HORVU1Hr1G006860|Hv_IBSC_PGSB_r1||HORVU1Hr1G006860.3|11|1|WARNING_TRANSCRIPT_NO_START_CODON),INTRON(MODIFIER…
		JHI-Hv50k-2016-12689	1H	13577646						13574730	13581911	HORVU1Hr1G006860	HORVU1Hr1G006860.7	Glucose-6-phosphate isomerase	Triticum aestivum cDNA, clone: WT007_H11, cultivar: Chinese Spring	validated	NON_SYNONYMOUS_CODING(MODERATE|MISSENSE|aCg/aTg|T319M||HORVU1Hr1G006860|Hv_IBSC_PGSB_r1||HORVU1Hr1G006860.9|12|1|WARNING_TRANSCRIPT_NO_START_CODON),NON_SYNONYMOUS_CODING(MODERATE|MISSENSE|aCg/aTg|T401M||HORVU1Hr1G006860|Hv_IBSC_PGSB_r1||HORVU1Hr1G006860.3|13|1|WARNING_TRANSCRIPT_NO_START_CODON),SYNONYMOUS_CODING(LOW|SILENT|taC/taT|Y154||HORVU1Hr1G006860|Hv_IBSC_PGSB_r1||HORVU1Hr1G006860.2|12|1),S…
		JHI-Hv50k-2016-12699	1H	13578650						13574730	13581911	HORVU1Hr1G006860	HORVU1Hr1G006860.7	Glucose-6-phosphate isomerase	NA	validated	INTRON(MODIFIER|||||HORVU1Hr1G006860|Hv_IBSC_PGSB_r1||HORVU1Hr1G006860.10|9|1),INTRON(MODIFIER|||||HORVU1Hr1G006860|Hv_IBSC_PGSB_r1||HORVU1Hr1G006860.1|13|1|WARNING_TRANSCRIPT_NO_START_CODON),INTRON(MODIFIER|||||HORVU1Hr1G006860|Hv_IBSC_PGSB_r1||HORVU1Hr1G006860.2|12|1),INTRON(MODIFIER|||||HORVU1Hr1G006860|Hv_IBSC_PGSB_r1||HORVU1Hr1G006860.3|13|1|WARNING_TRANSCRIPT_NO_START_CODON),INTRON(MODIFIER…
		JHI-Hv50k-2016-12700	1H	13578767						13574730	13581911	HORVU1Hr1G006860	HORVU1Hr1G006860.7	Glucose-6-phosphate isomerase	Poa trivialis phosphoglucose isomerase (PgiC) gene, partial cds	validated	INTRON(MODIFIER|||||HORVU1Hr1G006860|Hv_IBSC_PGSB_r1||HORVU1Hr1G006860.10|9|1),INTRON(MODIFIER|||||HORVU1Hr1G006860|Hv_IBSC_PGSB_r1||HORVU1Hr1G006860.1|13|1|WARNING_TRANSCRIPT_NO_START_CODON),INTRON(MODIFIER|||||HORVU1Hr1G006860|Hv_IBSC_PGSB_r1||HORVU1Hr1G006860.2|12|1),INTRON(MODIFIER|||||HORVU1Hr1G006860|Hv_IBSC_PGSB_r1||HORVU1Hr1G006860.3|13|1|WARNING_TRANSCRIPT_NO_START_CODON),INTRON(MODIFIER…
		JHI-Hv50k-2016-12702	1H	13578821						13574730	13581911	HORVU1Hr1G006860	HORVU1Hr1G006860.7	Glucose-6-phosphate isomerase	Poa nemoralis isolate 1-1 phosphoglucose isomerase (PgiC) gene, partial cds	validated	NON_SYNONYMOUS_CODING(MODERATE|MISSENSE|cGt/cAt|R342H||HORVU1Hr1G006860|Hv_IBSC_PGSB_r1||HORVU1Hr1G006860.9|13|1|WARNING_TRANSCRIPT_NO_START_CODON),NON_SYNONYMOUS_CODING(MODERATE|MISSENSE|cGt/cAt|R424H||HORVU1Hr1G006860|Hv_IBSC_PGSB_r1||HORVU1Hr1G006860.3|14|1|WARNING_TRANSCRIPT_NO_START_CODON),SYNONYMOUS_CODING(LOW|SILENT|tcG/tcA|S177||HORVU1Hr1G006860|Hv_IBSC_PGSB_r1||HORVU1Hr1G006860.2|13|1),S…
		JHI-Hv50k-2016-12703	1H	13578932						13574730	13581911	HORVU1Hr1G006860	HORVU1Hr1G006860.7	Glucose-6-phosphate isomerase	Bromus sterilis phosphoglucoisomerase (PgiC) gene, partial sequence	validated	SYNONYMOUS_CODING(LOW|SILENT|Ttg/Ctg|L189||HORVU1Hr1G006860|Hv_IBSC_PGSB_r1||HORVU1Hr1G006860.2|14|1),SYNONYMOUS_CODING(LOW|SILENT|Ttg/Ctg|L245||HORVU1Hr1G006860|Hv_IBSC_PGSB_r1||HORVU1Hr1G006860.10|11|1),SYNONYMOUS_CODING(LOW|SILENT|Ttg/Ctg|L348||HORVU1Hr1G006860|Hv_IBSC_PGSB_r1||HORVU1Hr1G006860.8|15|1|WARNING_TRANSCRIPT_NO_START_CODON),SYNONYMOUS_CODING(LOW|SILENT|Ttg/Ctg|L366||HORVU1Hr1G00686…
		JHI-Hv50k-2016-12704	1H	13578940						13574730	13581911	HORVU1Hr1G006860	HORVU1Hr1G006860.7	Glucose-6-phosphate isomerase	Bromus sterilis phosphoglucoisomerase (PgiC) gene, partial sequence	validated	SYNONYMOUS_CODING(LOW|SILENT|gtA/gtG|V191||HORVU1Hr1G006860|Hv_IBSC_PGSB_r1||HORVU1Hr1G006860.2|14|1),SYNONYMOUS_CODING(LOW|SILENT|gtA/gtG|V247||HORVU1Hr1G006860|Hv_IBSC_PGSB_r1||HORVU1Hr1G006860.10|11|1),SYNONYMOUS_CODING(LOW|SILENT|gtA/gtG|V350||HORVU1Hr1G006860|Hv_IBSC_PGSB_r1||HORVU1Hr1G006860.8|15|1|WARNING_TRANSCRIPT_NO_START_CODON),SYNONYMOUS_CODING(LOW|SILENT|gtA/gtG|V368||HORVU1Hr1G00686…
2	TMET108_2	JHI-Hv50k-2016-12707	1H	13579164						13574730	13581911	HORVU1Hr1G006860	HORVU1Hr1G006860.7	Glucose-6-phosphate isomerase	Poa pratensis isolate 2-2 phosphoglucose isomerase (PgiC) gene, partial cds	validated	INTRON(MODIFIER|||||HORVU1Hr1G006860|Hv_IBSC_PGSB_r1||HORVU1Hr1G006860.10|12|1),INTRON(MODIFIER|||||HORVU1Hr1G006860|Hv_IBSC_PGSB_r1||HORVU1Hr1G006860.1|16|1|WARNING_TRANSCRIPT_NO_START_CODON),INTRON(MODIFIER|||||HORVU1Hr1G006860|Hv_IBSC_PGSB_r1||HORVU1Hr1G006860.2|15|1),INTRON(MODIFIER|||||HORVU1Hr1G006860|Hv_IBSC_PGSB_r1||HORVU1Hr1G006860.3|16|1|WARNING_TRANSCRIPT_NO_START_CODON),INTRON(MODIFIE…
		JHI-Hv50k-2016-12715	1H	13579703						13586044	13586681	HORVU1Hr1G006880	HORVU1Hr1G006880.6	unknown protein; Has 30201 Blast hits to 17322 proteins in 780 species: Archae - 12; Bacteria - 1396; Metazoa - 17338; Fungi - 3422; Plants - 5037; Viruses - 0; Other Eukaryotes - 2996 (source: NCBI BLink).	Poa nemoralis isolate 1-1 phosphoglucose isomerase (PgiC) gene, partial cds	validated	DOWNSTREAM(MODIFIER||4643|||HORVU1Hr1G006880|Hv_IBSC_PGSB_r1||HORVU1Hr1G006880.1||1),DOWNSTREAM(MODIFIER||4645|||HORVU1Hr1G006880|Hv_IBSC_PGSB_r1||HORVU1Hr1G006880.2||1|WARNING_TRANSCRIPT_NO_START_CODON),DOWNSTREAM(MODIFIER||4923|||HORVU1Hr1G006880|Hv_IBSC_PGSB_r1||HORVU1Hr1G006880.3||1),INTRON(MODIFIER|||||HORVU1Hr1G006860|Hv_IBSC_PGSB_r1||HORVU1Hr1G006860.10|13|1),INTRON(MODIFIER|||||HORVU1Hr1G…
		2496-1916	1H	13581567						13574730	13581911	HORVU1Hr1G006860	HORVU1Hr1G006860.7	Glucose-6-phosphate isomerase	Triticum aestivum cDNA, clone: WT007_H11, cultivar: Chinese Spring	validated	EFF=DOWNSTREAM(MODIFIER||119|||HORVU1Hr1G006860|Hv_IBSC_PGSB_r1||HORVU1Hr1G006860.3||1|WARNING_TRANSCRIPT_NO_START_CODON),DOWNSTREAM(MODIFIER||2779|||HORVU1Hr1G006880|Hv_IBSC_PGSB_r1||HORVU1Hr1G006880.1||1),DOWNSTREAM(MODIFIER||2781|||HORVU1Hr1G006880|Hv_IBSC_PGSB_r1||HORVU1Hr1G006880.2||1|WARNING_TRANSCRIPT_NO_START_CODON),DOWNSTREAM(MODIFIER||3059|||HORVU1Hr1G006880|Hv_IBSC_PGSB_r1||HORVU1Hr1G0…
		JHI-Hv50k-2016-12736	1H	13581763						13586044	13586681	HORVU1Hr1G006880	HORVU1Hr1G006880.6	unknown protein; Has 30201 Blast hits to 17322 proteins in 780 species: Archae - 12; Bacteria - 1396; Metazoa - 17338; Fungi - 3422; Plants - 5037; Viruses - 0; Other Eukaryotes - 2996 (source: NCBI BLink).	Hordeum vulgare glucose-6-phosphate isomerase (GPI) mRNA, complete cds	validated	DOWNSTREAM(MODIFIER||2583|||HORVU1Hr1G006880|Hv_IBSC_PGSB_r1||HORVU1Hr1G006880.1||1),DOWNSTREAM(MODIFIER||2585|||HORVU1Hr1G006880|Hv_IBSC_PGSB_r1||HORVU1Hr1G006880.2||1|WARNING_TRANSCRIPT_NO_START_CODON),DOWNSTREAM(MODIFIER||258|||HORVU1Hr1G006860|Hv_IBSC_PGSB_r1||HORVU1Hr1G006860.1||1|WARNING_TRANSCRIPT_NO_START_CODON),DOWNSTREAM(MODIFIER||258|||HORVU1Hr1G006860|Hv_IBSC_PGSB_r1||HORVU1Hr1G006860…
2	TMET115_2	JHI-Hv50k-2016-12773	1H	13585049						NA	NA	HORVU1Hr1G006870	NA	NA	NA	validated	DOWNSTREAM(MODIFIER||126|||HORVU1Hr1G006870|Hv_IBSC_PGSB_r1||HORVU1Hr1G006870.1||1|WARNING_TRANSCRIPT_NO_START_CODON),DOWNSTREAM(MODIFIER||3076|||HORVU1Hr1G006860|Hv_IBSC_PGSB_r1||HORVU1Hr1G006860.5||1|WARNING_TRANSCRIPT_NO_START_CODON),DOWNSTREAM(MODIFIER||3138|||HORVU1Hr1G006860|Hv_IBSC_PGSB_r1||HORVU1Hr1G006860.7||1|WARNING_TRANSCRIPT_NO_START_CODON),DOWNSTREAM(MODIFIER||3354|||HORVU1Hr1G00686…
		SCRI_RS_189506	1H	13588202				1H	21.18	NA	NA	unknown	NA	NA	Hordeum vulgare subsp. vulgare mRNA for predicted protein, complete cds, clone: NIASHv2044N01	unvalidated	unknown
		JHI-Hv50k-2016-12802	1H	13590219						13586405	13591500	HORVU1Hr1G006890	HORVU1Hr1G006890.1	RNA-binding protein 39	PREDICTED: Brachypodium distachyon nucleolin 2 (LOC100837982), mRNA	validated	DOWNSTREAM(MODIFIER||127|||HORVU1Hr1G006890|Hv_IBSC_PGSB_r1||HORVU1Hr1G006890.4||1|WARNING_TRANSCRIPT_NO_START_CODON),DOWNSTREAM(MODIFIER||135|||HORVU1Hr1G006890|Hv_IBSC_PGSB_r1||HORVU1Hr1G006890.3||1),NON_SYNONYMOUS_CODING(MODERATE|MISSENSE|aCa/aAa|T134K||HORVU1Hr1G006890|Hv_IBSC_PGSB_r1||HORVU1Hr1G006890.6|6|1),NON_SYNONYMOUS_CODING(MODERATE|MISSENSE|aCa/aAa|T134K||HORVU1Hr1G006890|Hv_IBSC_PGSB…
		10922-503	1H	13590934						NA	NA	unknown	NA	NA	PREDICTED: Oryza brachyantha RNA-binding protein 34 (LOC102719014), mRNA	unvalidated	unknown
		JHI-Hv50k-2016-12821	1H	13591207						13586405	13591500	HORVU1Hr1G006890	HORVU1Hr1G006890.1	RNA-binding protein 39	PREDICTED: Aegilops tauschii subsp. tauschii protein gar2-like (LOC109787356), mRNA	validated	DOWNSTREAM(MODIFIER||1115|||HORVU1Hr1G006890|Hv_IBSC_PGSB_r1||HORVU1Hr1G006890.4||1|WARNING_TRANSCRIPT_NO_START_CODON),DOWNSTREAM(MODIFIER||1123|||HORVU1Hr1G006890|Hv_IBSC_PGSB_r1||HORVU1Hr1G006890.3||1),SYNONYMOUS_CODING(LOW|SILENT|gaG/gaA|E309||HORVU1Hr1G006890|Hv_IBSC_PGSB_r1||HORVU1Hr1G006890.12|2|1|WARNING_TRANSCRIPT_NO_START_CODON),SYNONYMOUS_CODING(LOW|SILENT|gaG/gaA|E367||HORVU1Hr1G006890…
		JHI-Hv50k-2016-12829	1H	13597132						13595585	13597164	HORVU1Hr1G006910	HORVU1Hr1G006910.1	zinc-finger protein 3	NA	validated	DOWNSTREAM(MODIFIER||190|||HORVU1Hr1G006910|Hv_IBSC_PGSB_r1||HORVU1Hr1G006910.2||1),UPSTREAM(MODIFIER||4484|||HORVU1Hr1G006920|Hv_IBSC_PGSB_r1||HORVU1Hr1G006920.1||1),UTR_3_PRIME(MODIFIER||342|||HORVU1Hr1G006910|Hv_IBSC_PGSB_r1||HORVU1Hr1G006910.1|1|1)
		12_30876	1H	13602737	1H	27.1	LD	1H	22.32	13601616	13602984	HORVU1Hr1G006920	HORVU1Hr1G006920.1	zinc-finger protein 3	Hordeum vulgare subsp. vulgare mRNA for predicted protein, complete cds, clone: NIASHv2141C12	validated	EFF=UTR_3_PRIME(MODIFIER||81|||HORVU1Hr1G006920|Hv_IBSC_PGSB_r1||HORVU1Hr1G006920.1|1|1)
		12_30877	1H	13602909	1H	28.1	LD	1H	22.32	13601616	13602984	HORVU1Hr1G006920	HORVU1Hr1G006920.1	zinc-finger protein 3	Hordeum vulgare subsp. vulgare cultivar Dicktoo ZFP16-1 (ZFP16-1) gene, complete cds	validated	EFF=UTR_3_PRIME(MODIFIER||253|||HORVU1Hr1G006920|Hv_IBSC_PGSB_r1||HORVU1Hr1G006920.1|1|1)
		JHI-Hv50k-2016-12853	1H	13603276						13601616	13602984	HORVU1Hr1G006920	HORVU1Hr1G006920.1	zinc-finger protein 3	Triticum aestivum chromosome 3B, genomic scaffold, cultivar Chinese Spring	validated	DOWNSTREAM(MODIFIER||292|||HORVU1Hr1G006920|Hv_IBSC_PGSB_r1||HORVU1Hr1G006920.1||1),INTERGENIC(MODIFIER||||||||||1)
		JHI-Hv50k-2016-12862	1H	13690576						13690461	13695535	HORVU1Hr1G006940	HORVU1Hr1G006940.15	Plant protein of unknown function (DUF247)	NA	validated	UPSTREAM(MODIFIER||1583|||HORVU1Hr1G006940|Hv_IBSC_PGSB_r1||HORVU1Hr1G006940.25||1),UPSTREAM(MODIFIER||1647|||HORVU1Hr1G006940|Hv_IBSC_PGSB_r1||HORVU1Hr1G006940.26||1|WARNING_TRANSCRIPT_NO_START_CODON),UPSTREAM(MODIFIER||2849|||HORVU1Hr1G006930|Hv_IBSC_PGSB_r1||HORVU1Hr1G006930.1||1),UPSTREAM(MODIFIER||287|||HORVU1Hr1G006940|Hv_IBSC_PGSB_r1||HORVU1Hr1G006940.19||1),UPSTREAM(MODIFIER||287|||HORVU1…
		JHI-Hv50k-2016-12866	1H	13690817						13690461	13695535	HORVU1Hr1G006940	HORVU1Hr1G006940.15	Plant protein of unknown function (DUF247)	NA	validated	INTRON(MODIFIER|||||HORVU1Hr1G006940|Hv_IBSC_PGSB_r1||HORVU1Hr1G006940.10|1|1),INTRON(MODIFIER|||||HORVU1Hr1G006940|Hv_IBSC_PGSB_r1||HORVU1Hr1G006940.16|1|1),INTRON(MODIFIER|||||HORVU1Hr1G006940|Hv_IBSC_PGSB_r1||HORVU1Hr1G006940.17|1|1),INTRON(MODIFIER|||||HORVU1Hr1G006940|Hv_IBSC_PGSB_r1||HORVU1Hr1G006940.18|1|1),INTRON(MODIFIER|||||HORVU1Hr1G006940|Hv_IBSC_PGSB_r1||HORVU1Hr1G006940.1|1|1),INTRO…
		SCRI_RS_141877	1H	13727327	1H	18.3	LD	1H	18.48	NA	NA	unknown	NA	NA	PREDICTED: Aegilops tauschii subsp. tauschii protein HGH1 homolog (LOC109746361), transcript variant X1, mRNA	unvalidated	unknown
		JHI-Hv50k-2016-12910	1H	13728316						13725908	13735135	HORVU1Hr1G006950	HORVU1Hr1G006950.3	Armadillo/beta-catenin-like repeat protein	Triticum aestivum chromosome 3B-specific BAC library, contig ctg0091b	validated	INTRON(MODIFIER|||||HORVU1Hr1G006950|Hv_IBSC_PGSB_r1||HORVU1Hr1G006950.1|4|1|WARNING_TRANSCRIPT_NO_START_CODON),INTRON(MODIFIER|||||HORVU1Hr1G006950|Hv_IBSC_PGSB_r1||HORVU1Hr1G006950.2|4|1|WARNING_TRANSCRIPT_NO_START_CODON),INTRON(MODIFIER|||||HORVU1Hr1G006950|Hv_IBSC_PGSB_r1||HORVU1Hr1G006950.3|4|1),INTRON(MODIFIER|||||HORVU1Hr1G006950|Hv_IBSC_PGSB_r1||HORVU1Hr1G006950.4|3|1),INTRON(MODIFIER||||…
		JHI-Hv50k-2016-12926	1H	13732326						NA	NA	HORVU1Hr1G006960	NA	NA	PREDICTED: Setaria italica protein HGH1 homolog (LOC101772273), mRNA	validated	DOWNSTREAM(MODIFIER||799|||HORVU1Hr1G006960|Hv_IBSC_PGSB_r1||HORVU1Hr1G006960.1||1|WARNING_TRANSCRIPT_NO_START_CODON),NON_SYNONYMOUS_CODING(MODERATE|MISSENSE|Tct/Cct|S102P||HORVU1Hr1G006950|Hv_IBSC_PGSB_r1||HORVU1Hr1G006950.1|4|1|WARNING_TRANSCRIPT_NO_START_CODON),NON_SYNONYMOUS_CODING(MODERATE|MISSENSE|Tct/Cct|S105P||HORVU1Hr1G006950|Hv_IBSC_PGSB_r1||HORVU1Hr1G006950.2|4|1|WARNING_TRANSCRIPT_NO_…
		JHI-Hv50k-2016-12930	1H	13732560						NA	NA	HORVU1Hr1G006960	NA	NA	NA	validated	DOWNSTREAM(MODIFIER||1033|||HORVU1Hr1G006960|Hv_IBSC_PGSB_r1||HORVU1Hr1G006960.1||1|WARNING_TRANSCRIPT_NO_START_CODON),INTRON(MODIFIER|||||HORVU1Hr1G006950|Hv_IBSC_PGSB_r1||HORVU1Hr1G006950.1|3|1|WARNING_TRANSCRIPT_NO_START_CODON),INTRON(MODIFIER|||||HORVU1Hr1G006950|Hv_IBSC_PGSB_r1||HORVU1Hr1G006950.2|3|1|WARNING_TRANSCRIPT_NO_START_CODON),INTRON(MODIFIER|||||HORVU1Hr1G006950|Hv_IBSC_PGSB_r1||HO…
		JHI-Hv50k-2016-12956	1H	13978369						NA	NA	HORVU1Hr1G007000	NA	NA	NA	validated	INTRON(MODIFIER|||||HORVU1Hr1G007000|Hv_IBSC_PGSB_r1||HORVU1Hr1G007000.1|1|1|WARNING_TRANSCRIPT_NO_START_CODON),INTRON(MODIFIER|||||HORVU1Hr1G007000|Hv_IBSC_PGSB_r1||HORVU1Hr1G007000.2|1|1|WARNING_TRANSCRIPT_NO_START_CODON),INTRON(MODIFIER|||||HORVU1Hr1G007000|Hv_IBSC_PGSB_r1||HORVU1Hr1G007000.3|1|1|WARNING_TRANSCRIPT_NO_START_CODON),INTRON(MODIFIER|||||HORVU1Hr1G007000|Hv_IBSC_PGSB_r1||HORVU1Hr1…
		JHI-Hv50k-2016-12959	1H	13978473						NA	NA	HORVU1Hr1G007000	NA	NA	NA	validated	INTRON(MODIFIER|||||HORVU1Hr1G007000|Hv_IBSC_PGSB_r1||HORVU1Hr1G007000.1|1|1|WARNING_TRANSCRIPT_NO_START_CODON),INTRON(MODIFIER|||||HORVU1Hr1G007000|Hv_IBSC_PGSB_r1||HORVU1Hr1G007000.2|1|1|WARNING_TRANSCRIPT_NO_START_CODON),INTRON(MODIFIER|||||HORVU1Hr1G007000|Hv_IBSC_PGSB_r1||HORVU1Hr1G007000.3|1|1|WARNING_TRANSCRIPT_NO_START_CODON),INTRON(MODIFIER|||||HORVU1Hr1G007000|Hv_IBSC_PGSB_r1||HORVU1Hr1…
		JHI-Hv50k-2016-12965	1H	13979013						NA	NA	HORVU1Hr1G007000	NA	NA	NA	validated	SYNONYMOUS_CODING(LOW|SILENT|gtC/gtA|V102||HORVU1Hr1G007000|Hv_IBSC_PGSB_r1||HORVU1Hr1G007000.2|4|1|WARNING_TRANSCRIPT_NO_START_CODON),SYNONYMOUS_CODING(LOW|SILENT|gtC/gtA|V104||HORVU1Hr1G007000|Hv_IBSC_PGSB_r1||HORVU1Hr1G007000.1|4|1|WARNING_TRANSCRIPT_NO_START_CODON),SYNONYMOUS_CODING(LOW|SILENT|gtC/gtA|V45||HORVU1Hr1G007000|Hv_IBSC_PGSB_r1||HORVU1Hr1G007000.9|3|1|WARNING_TRANSCRIPT_NO_START_CO…
		JHI-Hv50k-2016-12986	1H	13983067						NA	NA	HORVU1Hr1G007000	NA	NA	NA	validated	DOWNSTREAM(MODIFIER||1460|||HORVU1Hr1G007000|Hv_IBSC_PGSB_r1||HORVU1Hr1G007000.3||1|WARNING_TRANSCRIPT_NO_START_CODON),DOWNSTREAM(MODIFIER||1460|||HORVU1Hr1G007000|Hv_IBSC_PGSB_r1||HORVU1Hr1G007000.4||1),DOWNSTREAM(MODIFIER||1460|||HORVU1Hr1G007000|Hv_IBSC_PGSB_r1||HORVU1Hr1G007000.5||1|WARNING_TRANSCRIPT_NO_START_CODON),DOWNSTREAM(MODIFIER||1462|||HORVU1Hr1G007000|Hv_IBSC_PGSB_r1||HORVU1Hr1G0070…
		JHI-Hv50k-2016-13004	1H	13991606						NA	NA	HORVU1Hr1G007020	NA	NA	NA	validated	DOWNSTREAM(MODIFIER||1392|||HORVU1Hr1G007020|Hv_IBSC_PGSB_r1||HORVU1Hr1G007020.1||1),INTRON(MODIFIER|||||HORVU1Hr1G007010|Hv_IBSC_PGSB_r1||HORVU1Hr1G007010.10|7|1),INTRON(MODIFIER|||||HORVU1Hr1G007010|Hv_IBSC_PGSB_r1||HORVU1Hr1G007010.12|5|1),INTRON(MODIFIER|||||HORVU1Hr1G007010|Hv_IBSC_PGSB_r1||HORVU1Hr1G007010.14|4|1),INTRON(MODIFIER|||||HORVU1Hr1G007010|Hv_IBSC_PGSB_r1||HORVU1Hr1G007010.15|3|1…
		JHI-Hv50k-2016-13011	1H	13992369						13988639	13992621	HORVU1Hr1G007010	HORVU1Hr1G007010.2	B3 domain-containing protein	NA	validated	DOWNSTREAM(MODIFIER||14|||HORVU1Hr1G007010|Hv_IBSC_PGSB_r1||HORVU1Hr1G007010.10||1),DOWNSTREAM(MODIFIER||279|||HORVU1Hr1G007010|Hv_IBSC_PGSB_r1||HORVU1Hr1G007010.3||1),DOWNSTREAM(MODIFIER||281|||HORVU1Hr1G007010|Hv_IBSC_PGSB_r1||HORVU1Hr1G007010.4||1),DOWNSTREAM(MODIFIER||330|||HORVU1Hr1G007010|Hv_IBSC_PGSB_r1||HORVU1Hr1G007010.9||1|WARNING_TRANSCRIPT_NO_START_CODON),DOWNSTREAM(MODIFIER||338|||HO…
		JHI-Hv50k-2016-13033	1H	13993114						13988639	13992621	HORVU1Hr1G007010	HORVU1Hr1G007010.2	B3 domain-containing protein	NA	validated	DOWNSTREAM(MODIFIER||1024|||HORVU1Hr1G007010|Hv_IBSC_PGSB_r1||HORVU1Hr1G007010.3||1),DOWNSTREAM(MODIFIER||1026|||HORVU1Hr1G007010|Hv_IBSC_PGSB_r1||HORVU1Hr1G007010.4||1),DOWNSTREAM(MODIFIER||1075|||HORVU1Hr1G007010|Hv_IBSC_PGSB_r1||HORVU1Hr1G007010.9||1|WARNING_TRANSCRIPT_NO_START_CODON),DOWNSTREAM(MODIFIER||1083|||HORVU1Hr1G007010|Hv_IBSC_PGSB_r1||HORVU1Hr1G007010.8||1),DOWNSTREAM(MODIFIER||1266…
		JHI-Hv50k-2016-13067	1H	14194017						NA	NA	HORVU1Hr1G007260	NA	NA	NA	validated	DOWNSTREAM(MODIFIER||80|||HORVU1Hr1G007260|Hv_IBSC_PGSB_r1||HORVU1Hr1G007260.1||1),INTERGENIC(MODIFIER||||||||||1)
		JHI-Hv50k-2016-13068	1H	14194220						NA	NA	HORVU1Hr1G007260	NA	NA	Triticum aestivum chromosome 3B, genomic scaffold, cultivar Chinese Spring	validated	DOWNSTREAM(MODIFIER||283|||HORVU1Hr1G007260|Hv_IBSC_PGSB_r1||HORVU1Hr1G007260.1||1),INTERGENIC(MODIFIER||||||||||1)
		JHI-Hv50k-2016-13085	1H	14203262						NA	NA	HORVU1Hr1G007270	NA	NA	NA	validated	DOWNSTREAM(MODIFIER||4110|||HORVU1Hr1G007270|Hv_IBSC_PGSB_r1||HORVU1Hr1G007270.17||1|WARNING_TRANSCRIPT_NO_START_CODON),DOWNSTREAM(MODIFIER||4962|||HORVU1Hr1G007270|Hv_IBSC_PGSB_r1||HORVU1Hr1G007270.18||1),INTRON(MODIFIER|||||HORVU1Hr1G007270|Hv_IBSC_PGSB_r1||HORVU1Hr1G007270.8|3|1|WARNING_TRANSCRIPT_INCOMPLETE),UTR_3_PRIME(MODIFIER||3402|||HORVU1Hr1G007270|Hv_IBSC_PGSB_r1||HORVU1Hr1G007270.10|6|…
		JHI-Hv50k-2016-13093	1H	14203677						NA	NA	HORVU1Hr1G007270	NA	NA	NA	validated	DOWNSTREAM(MODIFIER||3695|||HORVU1Hr1G007270|Hv_IBSC_PGSB_r1||HORVU1Hr1G007270.17||1|WARNING_TRANSCRIPT_NO_START_CODON),DOWNSTREAM(MODIFIER||4547|||HORVU1Hr1G007270|Hv_IBSC_PGSB_r1||HORVU1Hr1G007270.18||1),INTRON(MODIFIER|||||HORVU1Hr1G007270|Hv_IBSC_PGSB_r1||HORVU1Hr1G007270.8|3|1|WARNING_TRANSCRIPT_INCOMPLETE),UTR_3_PRIME(MODIFIER||2987|||HORVU1Hr1G007270|Hv_IBSC_PGSB_r1||HORVU1Hr1G007270.10|6|…
		JHI-Hv50k-2016-13113	1H	14209162						NA	NA	HORVU1Hr1G007270	NA	NA	NA	validated	INTRON(MODIFIER|||||HORVU1Hr1G007270|Hv_IBSC_PGSB_r1||HORVU1Hr1G007270.10|1|1|WARNING_TRANSCRIPT_INCOMPLETE),INTRON(MODIFIER|||||HORVU1Hr1G007270|Hv_IBSC_PGSB_r1||HORVU1Hr1G007270.11|1|1|WARNING_TRANSCRIPT_INCOMPLETE),INTRON(MODIFIER|||||HORVU1Hr1G007270|Hv_IBSC_PGSB_r1||HORVU1Hr1G007270.12|1|1|WARNING_TRANSCRIPT_INCOMPLETE),INTRON(MODIFIER|||||HORVU1Hr1G007270|Hv_IBSC_PGSB_r1||HORVU1Hr1G007270.1…
		JHI-Hv50k-2016-13154	1H	14279579						14277949	14283089	HORVU1Hr1G007290	HORVU1Hr1G007290.18	ERD (early-responsive to dehydration stress) family protein	PREDICTED: Aegilops tauschii subsp. tauschii calcium permeable stress-gated cation channel 1-like (LOC109748530), transcript variant X1, mRNA	validated	INTRON(MODIFIER|||||HORVU1Hr1G007290|Hv_IBSC_PGSB_r1||HORVU1Hr1G007290.10|5|1),INTRON(MODIFIER|||||HORVU1Hr1G007290|Hv_IBSC_PGSB_r1||HORVU1Hr1G007290.11|4|1),INTRON(MODIFIER|||||HORVU1Hr1G007290|Hv_IBSC_PGSB_r1||HORVU1Hr1G007290.12|4|1),INTRON(MODIFIER|||||HORVU1Hr1G007290|Hv_IBSC_PGSB_r1||HORVU1Hr1G007290.13|5|1),INTRON(MODIFIER|||||HORVU1Hr1G007290|Hv_IBSC_PGSB_r1||HORVU1Hr1G007290.14|5|1),INTR…
		JHI-Hv50k-2016-13200	1H	14366124						14369286	14375231	HORVU1Hr1G007310	HORVU1Hr1G007310.1	Calcium-transporting ATPase 1	NA	validated	INTERGENIC(MODIFIER||||||||||1),UPSTREAM(MODIFIER||3162|||HORVU1Hr1G007310|Hv_IBSC_PGSB_r1||HORVU1Hr1G007310.1||1),UPSTREAM(MODIFIER||3265|||HORVU1Hr1G007310|Hv_IBSC_PGSB_r1||HORVU1Hr1G007310.2||1),UPSTREAM(MODIFIER||3942|||HORVU1Hr1G007310|Hv_IBSC_PGSB_r1||HORVU1Hr1G007310.3||1|WARNING_TRANSCRIPT_NO_START_CODON)
		JHI-Hv50k-2016-13203	1H	14366233						14369286	14375231	HORVU1Hr1G007310	HORVU1Hr1G007310.1	Calcium-transporting ATPase 1	NA	validated	INTERGENIC(MODIFIER||||||||||1),UPSTREAM(MODIFIER||3053|||HORVU1Hr1G007310|Hv_IBSC_PGSB_r1||HORVU1Hr1G007310.1||1),UPSTREAM(MODIFIER||3156|||HORVU1Hr1G007310|Hv_IBSC_PGSB_r1||HORVU1Hr1G007310.2||1),UPSTREAM(MODIFIER||3833|||HORVU1Hr1G007310|Hv_IBSC_PGSB_r1||HORVU1Hr1G007310.3||1|WARNING_TRANSCRIPT_NO_START_CODON)
1	TMET147_1	SCRI_RS_124926	1H	14371313	1H	27.1	MxB	1H	27.27	14369286	14375231	HORVU1Hr1G007310	HORVU1Hr1G007310.1	Calcium-transporting ATPase 1	Triticum aestivum mRNA, clone: tplb0043a05, cultivar Chinese Spring	validated	EFF=SYNONYMOUS_CODING(LOW|SILENT|taC/taT|Y197||HORVU1Hr1G007310|Hv_IBSC_PGSB_r1||HORVU1Hr1G007310.2|2|1),SYNONYMOUS_CODING(LOW|SILENT|taC/taT|Y416||HORVU1Hr1G007310|Hv_IBSC_PGSB_r1||HORVU1Hr1G007310.3|1|1|WARNING_TRANSCRIPT_NO_START_CODON),SYNONYMOUS_CODING(LOW|SILENT|taC/taT|Y417||HORVU1Hr1G007310|Hv_IBSC_PGSB_r1||HORVU1Hr1G007310.1|1|1)
1	TMET109_1, TMET110_1	JHI-Hv50k-2016-13227	1H	14371600						14369286	14375231	HORVU1Hr1G007310	HORVU1Hr1G007310.1	Calcium-transporting ATPase 1	Triticum aestivum chromosome 3B, genomic scaffold, cultivar Chinese Spring	validated	DOWNSTREAM(MODIFIER||59|||HORVU1Hr1G007310|Hv_IBSC_PGSB_r1||HORVU1Hr1G007310.3||1|WARNING_TRANSCRIPT_NO_START_CODON),INTRON(MODIFIER|||||HORVU1Hr1G007310|Hv_IBSC_PGSB_r1||HORVU1Hr1G007310.1|1|1),INTRON(MODIFIER|||||HORVU1Hr1G007310|Hv_IBSC_PGSB_r1||HORVU1Hr1G007310.2|2|1)
1	TMET116_1	JHI-Hv50k-2016-13229	1H	14371949						14369286	14375231	HORVU1Hr1G007310	HORVU1Hr1G007310.1	Calcium-transporting ATPase 1	Triticum aestivum mRNA, clone: tplb0043a05, cultivar Chinese Spring	validated	DOWNSTREAM(MODIFIER||408|||HORVU1Hr1G007310|Hv_IBSC_PGSB_r1||HORVU1Hr1G007310.3||1|WARNING_TRANSCRIPT_NO_START_CODON),NON_SYNONYMOUS_CODING(MODERATE|MISSENSE|Gct/Act|A293T||HORVU1Hr1G007310|Hv_IBSC_PGSB_r1||HORVU1Hr1G007310.2|4|1),NON_SYNONYMOUS_CODING(MODERATE|MISSENSE|Gct/Act|A513T||HORVU1Hr1G007310|Hv_IBSC_PGSB_r1||HORVU1Hr1G007310.1|3|1)
		JHI-Hv50k-2016-13232	1H	14372886						14369286	14375231	HORVU1Hr1G007310	HORVU1Hr1G007310.1	Calcium-transporting ATPase 1	PREDICTED: Populus euphratica calcium-transporting ATPase 4, endoplasmic reticulum-type (LOC105137791), mRNA	validated	DOWNSTREAM(MODIFIER||1345|||HORVU1Hr1G007310|Hv_IBSC_PGSB_r1||HORVU1Hr1G007310.3||1|WARNING_TRANSCRIPT_NO_START_CODON),SYNONYMOUS_CODING(LOW|SILENT|gaT/gaC|D505||HORVU1Hr1G007310|Hv_IBSC_PGSB_r1||HORVU1Hr1G007310.2|6|1),SYNONYMOUS_CODING(LOW|SILENT|gaT/gaC|D725||HORVU1Hr1G007310|Hv_IBSC_PGSB_r1||HORVU1Hr1G007310.1|5|1)
2	TMET111_2	JHI-Hv50k-2016-13237	1H	14373496						14369286	14375231	HORVU1Hr1G007310	HORVU1Hr1G007310.1	Calcium-transporting ATPase 1	NA	validated	DOWNSTREAM(MODIFIER||1955|||HORVU1Hr1G007310|Hv_IBSC_PGSB_r1||HORVU1Hr1G007310.3||1|WARNING_TRANSCRIPT_NO_START_CODON),INTRON(MODIFIER|||||HORVU1Hr1G007310|Hv_IBSC_PGSB_r1||HORVU1Hr1G007310.1|5|1),INTRON(MODIFIER|||||HORVU1Hr1G007310|Hv_IBSC_PGSB_r1||HORVU1Hr1G007310.2|6|1)
		JHI-Hv50k-2016-13238	1H	14373861						14369286	14375231	HORVU1Hr1G007310	HORVU1Hr1G007310.1	Calcium-transporting ATPase 1	Hordeum vulgare partial CA7 gene for P-type ATPase	validated	DOWNSTREAM(MODIFIER||2320|||HORVU1Hr1G007310|Hv_IBSC_PGSB_r1||HORVU1Hr1G007310.3||1|WARNING_TRANSCRIPT_NO_START_CODON),SYNONYMOUS_CODING(LOW|SILENT|taC/taT|Y562||HORVU1Hr1G007310|Hv_IBSC_PGSB_r1||HORVU1Hr1G007310.2|8|1),SYNONYMOUS_CODING(LOW|SILENT|taC/taT|Y782||HORVU1Hr1G007310|Hv_IBSC_PGSB_r1||HORVU1Hr1G007310.1|7|1)
		6792-1945	1H	14374682						14369286	14375231	HORVU1Hr1G007310	HORVU1Hr1G007310.1	Calcium-transporting ATPase 1	Triticum aestivum chromosome 3B, genomic scaffold, cultivar Chinese Spring	validated	EFF=DOWNSTREAM(MODIFIER||3141|||HORVU1Hr1G007310|Hv_IBSC_PGSB_r1||HORVU1Hr1G007310.3||1|WARNING_TRANSCRIPT_NO_START_CODON),SYNONYMOUS_CODING(LOW|SILENT|gaC/gaT|D1024||HORVU1Hr1G007310|Hv_IBSC_PGSB_r1||HORVU1Hr1G007310.1|8|1),SYNONYMOUS_CODING(LOW|SILENT|gaC/gaT|D804||HORVU1Hr1G007310|Hv_IBSC_PGSB_r1||HORVU1Hr1G007310.2|9|1)
		JHI-Hv50k-2016-13243	1H	14375113						14369286	14375231	HORVU1Hr1G007310	HORVU1Hr1G007310.1	Calcium-transporting ATPase 1	Hordeum vulgare subsp. vulgare mRNA for predicted protein, complete cds, clone: NIASHv2029E19	validated	DOWNSTREAM(MODIFIER||3572|||HORVU1Hr1G007310|Hv_IBSC_PGSB_r1||HORVU1Hr1G007310.3||1|WARNING_TRANSCRIPT_NO_START_CODON),UTR_3_PRIME(MODIFIER||353|||HORVU1Hr1G007310|Hv_IBSC_PGSB_r1||HORVU1Hr1G007310.1|8|1),UTR_3_PRIME(MODIFIER||353|||HORVU1Hr1G007310|Hv_IBSC_PGSB_r1||HORVU1Hr1G007310.2|9|1)
		JHI-Hv50k-2016-13244	1H	14375279						14369286	14375231	HORVU1Hr1G007310	HORVU1Hr1G007310.1	Calcium-transporting ATPase 1	NA	validated	DOWNSTREAM(MODIFIER||112|||HORVU1Hr1G007310|Hv_IBSC_PGSB_r1||HORVU1Hr1G007310.2||1),DOWNSTREAM(MODIFIER||3738|||HORVU1Hr1G007310|Hv_IBSC_PGSB_r1||HORVU1Hr1G007310.3||1|WARNING_TRANSCRIPT_NO_START_CODON),DOWNSTREAM(MODIFIER||48|||HORVU1Hr1G007310|Hv_IBSC_PGSB_r1||HORVU1Hr1G007310.1||1),INTERGENIC(MODIFIER||||||||||1)
		JHI-Hv50k-2016-13248	1H	14375505						14369286	14375231	HORVU1Hr1G007310	HORVU1Hr1G007310.1	Calcium-transporting ATPase 1	Hordeum vulgare clone lambda phage TD-T25, complete sequence	validated	DOWNSTREAM(MODIFIER||274|||HORVU1Hr1G007310|Hv_IBSC_PGSB_r1||HORVU1Hr1G007310.1||1),DOWNSTREAM(MODIFIER||338|||HORVU1Hr1G007310|Hv_IBSC_PGSB_r1||HORVU1Hr1G007310.2||1),DOWNSTREAM(MODIFIER||3964|||HORVU1Hr1G007310|Hv_IBSC_PGSB_r1||HORVU1Hr1G007310.3||1|WARNING_TRANSCRIPT_NO_START_CODON),INTERGENIC(MODIFIER||||||||||1)
		JHI-Hv50k-2016-13258	1H	14593896						NA	NA	HORVU1Hr1G007340	NA	NA	NA	validated	DOWNSTREAM(MODIFIER||1215|||HORVU1Hr1G007340|Hv_IBSC_PGSB_r1||HORVU1Hr1G007340.15||1|WARNING_TRANSCRIPT_INCOMPLETE),DOWNSTREAM(MODIFIER||2452|||HORVU1Hr1G007340|Hv_IBSC_PGSB_r1||HORVU1Hr1G007340.16||1),DOWNSTREAM(MODIFIER||3200|||HORVU1Hr1G007340|Hv_IBSC_PGSB_r1||HORVU1Hr1G007340.17||1|WARNING_TRANSCRIPT_INCOMPLETE),DOWNSTREAM(MODIFIER||3517|||HORVU1Hr1G007340|Hv_IBSC_PGSB_r1||HORVU1Hr1G007340.18…
		JHI-Hv50k-2016-13262	1H	14595137						NA	NA	HORVU1Hr1G007340	NA	NA	NA	validated	DOWNSTREAM(MODIFIER||1211|||HORVU1Hr1G007340|Hv_IBSC_PGSB_r1||HORVU1Hr1G007340.16||1),DOWNSTREAM(MODIFIER||1959|||HORVU1Hr1G007340|Hv_IBSC_PGSB_r1||HORVU1Hr1G007340.17||1|WARNING_TRANSCRIPT_INCOMPLETE),DOWNSTREAM(MODIFIER||2276|||HORVU1Hr1G007340|Hv_IBSC_PGSB_r1||HORVU1Hr1G007340.18||1|WARNING_TRANSCRIPT_INCOMPLETE),DOWNSTREAM(MODIFIER||3432|||HORVU1Hr1G007340|Hv_IBSC_PGSB_r1||HORVU1Hr1G007340.19…
		JHI-Hv50k-2016-13264	1H	14595224						NA	NA	HORVU1Hr1G007340	NA	NA	NA	validated	DOWNSTREAM(MODIFIER||1124|||HORVU1Hr1G007340|Hv_IBSC_PGSB_r1||HORVU1Hr1G007340.16||1),DOWNSTREAM(MODIFIER||1872|||HORVU1Hr1G007340|Hv_IBSC_PGSB_r1||HORVU1Hr1G007340.17||1|WARNING_TRANSCRIPT_INCOMPLETE),DOWNSTREAM(MODIFIER||2189|||HORVU1Hr1G007340|Hv_IBSC_PGSB_r1||HORVU1Hr1G007340.18||1|WARNING_TRANSCRIPT_INCOMPLETE),DOWNSTREAM(MODIFIER||3345|||HORVU1Hr1G007340|Hv_IBSC_PGSB_r1||HORVU1Hr1G007340.19…
		JHI-Hv50k-2016-13282	1H	14600265						NA	NA	HORVU1Hr1G007350	NA	NA	NA	validated	DOWNSTREAM(MODIFIER||1926|||HORVU1Hr1G007350|Hv_IBSC_PGSB_r1||HORVU1Hr1G007350.15||1),DOWNSTREAM(MODIFIER||2126|||HORVU1Hr1G007350|Hv_IBSC_PGSB_r1||HORVU1Hr1G007350.16||1|WARNING_TRANSCRIPT_NO_START_CODON),DOWNSTREAM(MODIFIER||2138|||HORVU1Hr1G007350|Hv_IBSC_PGSB_r1||HORVU1Hr1G007350.3||1),DOWNSTREAM(MODIFIER||2721|||HORVU1Hr1G007350|Hv_IBSC_PGSB_r1||HORVU1Hr1G007350.14||1|WARNING_TRANSCRIPT_NO_S…
		JHI-Hv50k-2016-13324	1H	14737513						NA	NA	unknown	NA	NA	NA	validated	INTERGENIC(MODIFIER||||||||||1)
		JHI-Hv50k-2016-13325	1H	14737572						NA	NA	unknown	NA	NA	NA	validated	INTERGENIC(MODIFIER||||||||||1)
		JHI-Hv50k-2016-13349	1H	14975034						NA	NA	unknown	NA	NA	NA	validated	INTERGENIC(MODIFIER||||||||||1)
		JHI-Hv50k-2016-13350	1H	14975294						NA	NA	unknown	NA	NA	NA	validated	INTERGENIC(MODIFIER||||||||||1)
		JHI-Hv50k-2016-13359	1H	14996847						14996338	14998059	HORVU1Hr1G007400	HORVU1Hr1G007400.1	Cytochrome P450 superfamily protein	PREDICTED: Aegilops tauschii subsp. tauschii tyrosine N-monooxygenase-like (LOC109761674), mRNA	validated	NON_SYNONYMOUS_CODING(MODERATE|MISSENSE|gCc/gGc|A170G||HORVU1Hr1G007400|Hv_IBSC_PGSB_r1||HORVU1Hr1G007400.1|1|1|WARNING_TRANSCRIPT_NO_START_CODON),UPSTREAM(MODIFIER||3278|||HORVU1Hr1G007390|Hv_IBSC_PGSB_r1||HORVU1Hr1G007390.1||1|WARNING_TRANSCRIPT_NO_START_CODON)
		SCRI_RS_182603	1H	15065044	1H	27.1	MxB	1H	27.41	15064891	15066956	HORVU1Hr1G007420	HORVU1Hr1G007420.5	Cytochrome P450 superfamily protein	Hordeum vulgare subsp. vulgare mRNA for predicted protein, partial cds, clone: NIASHv2085N19	validated	EFF=NON_SYNONYMOUS_CODING(MODERATE|MISSENSE|Cac/Aac|H159N||HORVU1Hr1G007420|Hv_IBSC_PGSB_r1||HORVU1Hr1G007420.3|1|1|WARNING_TRANSCRIPT_NO_START_CODON),NON_SYNONYMOUS_CODING(MODERATE|MISSENSE|Cac/Aac|H429N||HORVU1Hr1G007420|Hv_IBSC_PGSB_r1||HORVU1Hr1G007420.1|2|1|WARNING_TRANSCRIPT_NO_START_CODON),NON_SYNONYMOUS_CODING(MODERATE|MISSENSE|Cac/Aac|H467N||HORVU1Hr1G007420|Hv_IBSC_PGSB_r1||HORVU1Hr1G00…
		JHI-Hv50k-2016-13366	1H	15065386						15064891	15066956	HORVU1Hr1G007420	HORVU1Hr1G007420.5	Cytochrome P450 superfamily protein	PREDICTED: Aegilops tauschii subsp. tauschii 5-epiaristolochene 1,3-dihydroxylase-like (LOC109738678), mRNA	validated	NON_SYNONYMOUS_CODING(MODERATE|MISSENSE|Gtc/Atc|V315I||HORVU1Hr1G007420|Hv_IBSC_PGSB_r1||HORVU1Hr1G007420.1|2|1|WARNING_TRANSCRIPT_NO_START_CODON),NON_SYNONYMOUS_CODING(MODERATE|MISSENSE|Gtc/Atc|V353I||HORVU1Hr1G007420|Hv_IBSC_PGSB_r1||HORVU1Hr1G007420.4|2|1|WARNING_TRANSCRIPT_INCOMPLETE),NON_SYNONYMOUS_CODING(MODERATE|MISSENSE|Gtc/Atc|V354I||HORVU1Hr1G007420|Hv_IBSC_PGSB_r1||HORVU1Hr1G007420.2|2…
		SCRI_RS_169091	1H	15066450	1H	27.1	MxB	1H	27.41	15064891	15066956	HORVU1Hr1G007420	HORVU1Hr1G007420.5	Cytochrome P450 superfamily protein	Hordeum vulgare subsp. vulgare mRNA for predicted protein, partial cds, clone: NIASHv2085N19	validated	EFF=SYNONYMOUS_CODING(LOW|SILENT|gtT/gtC|V105||HORVU1Hr1G007420|Hv_IBSC_PGSB_r1||HORVU1Hr1G007420.1|1|1|WARNING_TRANSCRIPT_NO_START_CODON),SYNONYMOUS_CODING(LOW|SILENT|gtT/gtC|V144||HORVU1Hr1G007420|Hv_IBSC_PGSB_r1||HORVU1Hr1G007420.2|1|1),SYNONYMOUS_CODING(LOW|SILENT|gtT/gtC|V144||HORVU1Hr1G007420|Hv_IBSC_PGSB_r1||HORVU1Hr1G007420.4|1|1|WARNING_TRANSCRIPT_INCOMPLETE),SYNONYMOUS_CODING(LOW|SILENT…
		JHI-Hv50k-2016-13372	1H	15304790						NA	NA	HORVU1Hr1G007490	NA	NA	NA	validated	DOWNSTREAM(MODIFIER||217|||HORVU1Hr1G007490|Hv_IBSC_PGSB_r1||HORVU1Hr1G007490.1||1),INTERGENIC(MODIFIER||||||||||1),UPSTREAM(MODIFIER||153|||HORVU1Hr1G007480|Hv_IBSC_PGSB_r1||HORVU1Hr1G007480.1||1)
		JHI-Hv50k-2016-13374	1H	15304884						NA	NA	HORVU1Hr1G007490	NA	NA	NA	validated	DOWNSTREAM(MODIFIER||123|||HORVU1Hr1G007490|Hv_IBSC_PGSB_r1||HORVU1Hr1G007490.1||1),INTERGENIC(MODIFIER||||||||||1),UPSTREAM(MODIFIER||59|||HORVU1Hr1G007480|Hv_IBSC_PGSB_r1||HORVU1Hr1G007480.1||1)
		JHI-Hv50k-2016-13382	1H	15305185						15304943	15305722	HORVU1Hr1G007480	HORVU1Hr1G007480.1	Bowman-Birk type trypsin inhibitor	NA	validated	INTRON(MODIFIER|||||HORVU1Hr1G007480|Hv_IBSC_PGSB_r1||HORVU1Hr1G007480.1|1|1),NON_SYNONYMOUS_CODING(MODERATE|MISSENSE|Acg/Gcg|T70A||HORVU1Hr1G007490|Hv_IBSC_PGSB_r1||HORVU1Hr1G007490.1|1|1)
		JHI-Hv50k-2016-13405	1H	15306390						15304943	15305722	HORVU1Hr1G007480	HORVU1Hr1G007480.1	Bowman-Birk type trypsin inhibitor	NA	validated	DOWNSTREAM(MODIFIER||668|||HORVU1Hr1G007480|Hv_IBSC_PGSB_r1||HORVU1Hr1G007480.1||1),INTERGENIC(MODIFIER||||||||||1),UPSTREAM(MODIFIER||733|||HORVU1Hr1G007490|Hv_IBSC_PGSB_r1||HORVU1Hr1G007490.1||1)
		SCRI_RS_153360	1H	15599115	1H	27.1	LD	1H	27.41	15598802	15607504	HORVU1Hr1G007580	HORVU1Hr1G007580.4	E3 UFM1-protein ligase 1 homolog	PREDICTED: Zea mays E3 UFM1-protein ligase 1 homolog (LOC103629212), mRNA	validated	EFF=SYNONYMOUS_CODING(LOW|SILENT|ggC/ggT|G102||HORVU1Hr1G007580|Hv_IBSC_PGSB_r1||HORVU1Hr1G007580.5|1|1|WARNING_TRANSCRIPT_NO_START_CODON),SYNONYMOUS_CODING(LOW|SILENT|ggC/ggT|G104||HORVU1Hr1G007580|Hv_IBSC_PGSB_r1||HORVU1Hr1G007580.4|1|1|WARNING_TRANSCRIPT_NO_START_CODON),SYNONYMOUS_CODING(LOW|SILENT|ggC/ggT|G108||HORVU1Hr1G007580|Hv_IBSC_PGSB_r1||HORVU1Hr1G007580.1|1|1|WARNING_TRANSCRIPT_NO_STA…
		JHI-Hv50k-2016-13415	1H	15600976						15598802	15607504	HORVU1Hr1G007580	HORVU1Hr1G007580.4	E3 UFM1-protein ligase 1 homolog	PREDICTED: Brachypodium distachyon E3 UFM1-protein ligase 1 homolog (LOC100824688), mRNA	validated	DOWNSTREAM(MODIFIER||403|||HORVU1Hr1G007580|Hv_IBSC_PGSB_r1||HORVU1Hr1G007580.10||1|WARNING_TRANSCRIPT_NO_START_CODON),NON_SYNONYMOUS_CODING(MODERATE|MISSENSE|aAc/aGc|N31S||HORVU1Hr1G007580|Hv_IBSC_PGSB_r1||HORVU1Hr1G007580.3|5|1),SYNONYMOUS_CODING(LOW|SILENT|aaA/aaG|K338||HORVU1Hr1G007580|Hv_IBSC_PGSB_r1||HORVU1Hr1G007580.6|5|1|WARNING_TRANSCRIPT_NO_START_CODON),SYNONYMOUS_CODING(LOW|SILENT|aaA/…
1	TMET147_1	JHI-Hv50k-2016-13416	1H	15601770						15598802	15607504	HORVU1Hr1G007580	HORVU1Hr1G007580.4	E3 UFM1-protein ligase 1 homolog	NA	validated	DOWNSTREAM(MODIFIER||1197|||HORVU1Hr1G007580|Hv_IBSC_PGSB_r1||HORVU1Hr1G007580.10||1|WARNING_TRANSCRIPT_NO_START_CODON),INTRON(MODIFIER|||||HORVU1Hr1G007580|Hv_IBSC_PGSB_r1||HORVU1Hr1G007580.1|6|1|WARNING_TRANSCRIPT_NO_START_CODON),INTRON(MODIFIER|||||HORVU1Hr1G007580|Hv_IBSC_PGSB_r1||HORVU1Hr1G007580.2|5|1|WARNING_TRANSCRIPT_NO_START_CODON),INTRON(MODIFIER|||||HORVU1Hr1G007580|Hv_IBSC_PGSB_r1||H…
		JHI-Hv50k-2016-13417	1H	15601795						15598802	15607504	HORVU1Hr1G007580	HORVU1Hr1G007580.4	E3 UFM1-protein ligase 1 homolog	NA	validated	DOWNSTREAM(MODIFIER||1222|||HORVU1Hr1G007580|Hv_IBSC_PGSB_r1||HORVU1Hr1G007580.10||1|WARNING_TRANSCRIPT_NO_START_CODON),INTRON(MODIFIER|||||HORVU1Hr1G007580|Hv_IBSC_PGSB_r1||HORVU1Hr1G007580.1|6|1|WARNING_TRANSCRIPT_NO_START_CODON),INTRON(MODIFIER|||||HORVU1Hr1G007580|Hv_IBSC_PGSB_r1||HORVU1Hr1G007580.2|5|1|WARNING_TRANSCRIPT_NO_START_CODON),INTRON(MODIFIER|||||HORVU1Hr1G007580|Hv_IBSC_PGSB_r1||H…
		JHI-Hv50k-2016-13419	1H	15602449						15598802	15607504	HORVU1Hr1G007580	HORVU1Hr1G007580.4	E3 UFM1-protein ligase 1 homolog	PREDICTED: Brachypodium distachyon E3 UFM1-protein ligase 1 homolog (LOC100824688), mRNA	validated	DOWNSTREAM(MODIFIER||1876|||HORVU1Hr1G007580|Hv_IBSC_PGSB_r1||HORVU1Hr1G007580.10||1|WARNING_TRANSCRIPT_NO_START_CODON),NON_SYNONYMOUS_CODING(MODERATE|MISSENSE|Gcc/Acc|A116T||HORVU1Hr1G007580|Hv_IBSC_PGSB_r1||HORVU1Hr1G007580.8|9|1),NON_SYNONYMOUS_CODING(MODERATE|MISSENSE|Gcc/Acc|A116T||HORVU1Hr1G007580|Hv_IBSC_PGSB_r1||HORVU1Hr1G007580.9|8|1),NON_SYNONYMOUS_CODING(MODERATE|MISSENSE|Gcc/Acc|A171T…
		JHI-Hv50k-2016-13427	1H	15604343						15598802	15607504	HORVU1Hr1G007580	HORVU1Hr1G007580.4	E3 UFM1-protein ligase 1 homolog	Hordeum vulgare subsp. vulgare mRNA for predicted protein, complete cds, clone: NIASHv2022J17	validated	DOWNSTREAM(MODIFIER||3770|||HORVU1Hr1G007580|Hv_IBSC_PGSB_r1||HORVU1Hr1G007580.10||1|WARNING_TRANSCRIPT_NO_START_CODON),DOWNSTREAM(MODIFIER||445|||HORVU1Hr1G007580|Hv_IBSC_PGSB_r1||HORVU1Hr1G007580.1||1|WARNING_TRANSCRIPT_NO_START_CODON),INTRON(MODIFIER|||||HORVU1Hr1G007580|Hv_IBSC_PGSB_r1||HORVU1Hr1G007580.2|13|1|WARNING_TRANSCRIPT_NO_START_CODON),INTRON(MODIFIER|||||HORVU1Hr1G007580|Hv_IBSC_PGS…
		JHI-Hv50k-2016-13434	1H	15606067						15598802	15607504	HORVU1Hr1G007580	HORVU1Hr1G007580.4	E3 UFM1-protein ligase 1 homolog	NA	validated	DOWNSTREAM(MODIFIER||2169|||HORVU1Hr1G007580|Hv_IBSC_PGSB_r1||HORVU1Hr1G007580.1||1|WARNING_TRANSCRIPT_NO_START_CODON),INTRON(MODIFIER|||||HORVU1Hr1G007580|Hv_IBSC_PGSB_r1||HORVU1Hr1G007580.2|17|1|WARNING_TRANSCRIPT_NO_START_CODON),INTRON(MODIFIER|||||HORVU1Hr1G007580|Hv_IBSC_PGSB_r1||HORVU1Hr1G007580.3|18|1),INTRON(MODIFIER|||||HORVU1Hr1G007580|Hv_IBSC_PGSB_r1||HORVU1Hr1G007580.4|18|1|WARNING_TR…
		JHI-Hv50k-2016-13437	1H	15606536						15598802	15607504	HORVU1Hr1G007580	HORVU1Hr1G007580.4	E3 UFM1-protein ligase 1 homolog	NA	validated	DOWNSTREAM(MODIFIER||2638|||HORVU1Hr1G007580|Hv_IBSC_PGSB_r1||HORVU1Hr1G007580.1||1|WARNING_TRANSCRIPT_NO_START_CODON),INTRON(MODIFIER|||||HORVU1Hr1G007580|Hv_IBSC_PGSB_r1||HORVU1Hr1G007580.2|17|1|WARNING_TRANSCRIPT_NO_START_CODON),INTRON(MODIFIER|||||HORVU1Hr1G007580|Hv_IBSC_PGSB_r1||HORVU1Hr1G007580.3|18|1),INTRON(MODIFIER|||||HORVU1Hr1G007580|Hv_IBSC_PGSB_r1||HORVU1Hr1G007580.4|18|1|WARNING_TR…
		4226-570	1H	15607330						15598802	15607504	HORVU1Hr1G007580	HORVU1Hr1G007580.4	E3 UFM1-protein ligase 1 homolog	Hordeum vulgare subsp. vulgare cDNA clone: FLbaf26m10, mRNA sequence	validated	EFF=DOWNSTREAM(MODIFIER||119|||HORVU1Hr1G007580|Hv_IBSC_PGSB_r1||HORVU1Hr1G007580.6||1|WARNING_TRANSCRIPT_NO_START_CODON),DOWNSTREAM(MODIFIER||119|||HORVU1Hr1G007580|Hv_IBSC_PGSB_r1||HORVU1Hr1G007580.7||1|WARNING_TRANSCRIPT_NO_START_CODON),DOWNSTREAM(MODIFIER||120|||HORVU1Hr1G007580|Hv_IBSC_PGSB_r1||HORVU1Hr1G007580.5||1|WARNING_TRANSCRIPT_NO_START_CODON),DOWNSTREAM(MODIFIER||219|||HORVU1Hr1G0075…
		JHI-Hv50k-2016-13496	1H	15690845						15687487	15695549	HORVU1Hr1G007640	HORVU1Hr1G007640.1	Nucleoside diphosphate-linked moiety X motif 22	NA	validated	DOWNSTREAM(MODIFIER||1059|||HORVU1Hr1G007640|Hv_IBSC_PGSB_r1||HORVU1Hr1G007640.12||1),DOWNSTREAM(MODIFIER||1059|||HORVU1Hr1G007640|Hv_IBSC_PGSB_r1||HORVU1Hr1G007640.13||1|WARNING_TRANSCRIPT_NO_START_CODON),DOWNSTREAM(MODIFIER||108|||HORVU1Hr1G007640|Hv_IBSC_PGSB_r1||HORVU1Hr1G007640.8||1),DOWNSTREAM(MODIFIER||10|||HORVU1Hr1G007640|Hv_IBSC_PGSB_r1||HORVU1Hr1G007640.4||1),DOWNSTREAM(MODIFIER||10|||…
		JHI-Hv50k-2016-13499	1H	15691255						15687487	15695549	HORVU1Hr1G007640	HORVU1Hr1G007640.1	Nucleoside diphosphate-linked moiety X motif 22	Hordeum vulgare subsp. vulgare mRNA for predicted protein, complete cds, clone: NIASHv2063P12	validated	DOWNSTREAM(MODIFIER||1755|||HORVU1Hr1G007640|Hv_IBSC_PGSB_r1||HORVU1Hr1G007640.20||1),DOWNSTREAM(MODIFIER||33|||HORVU1Hr1G007640|Hv_IBSC_PGSB_r1||HORVU1Hr1G007640.11||1|WARNING_TRANSCRIPT_NO_START_CODON),DOWNSTREAM(MODIFIER||649|||HORVU1Hr1G007640|Hv_IBSC_PGSB_r1||HORVU1Hr1G007640.12||1),DOWNSTREAM(MODIFIER||649|||HORVU1Hr1G007640|Hv_IBSC_PGSB_r1||HORVU1Hr1G007640.13||1|WARNING_TRANSCRIPT_NO_STAR…
1 and 2	TMET109_1, TMET110_1, TMET116_1, TMET147_1, TMET111_2	JHI-Hv50k-2016-13500	1H	15691595						15687487	15695549	HORVU1Hr1G007640	HORVU1Hr1G007640.1	Nucleoside diphosphate-linked moiety X motif 22	NA	validated	DOWNSTREAM(MODIFIER||1415|||HORVU1Hr1G007640|Hv_IBSC_PGSB_r1||HORVU1Hr1G007640.20||1),DOWNSTREAM(MODIFIER||205|||HORVU1Hr1G007630|Hv_IBSC_PGSB_r1||HORVU1Hr1G007630.5||1),DOWNSTREAM(MODIFIER||309|||HORVU1Hr1G007640|Hv_IBSC_PGSB_r1||HORVU1Hr1G007640.12||1),DOWNSTREAM(MODIFIER||309|||HORVU1Hr1G007640|Hv_IBSC_PGSB_r1||HORVU1Hr1G007640.13||1|WARNING_TRANSCRIPT_NO_START_CODON),DOWNSTREAM(MODIFIER||407|…
		SCRI_RS_14227	1H	15691817	1H	27.5	MxB	1H	27.27	15687487	15695549	HORVU1Hr1G007640	HORVU1Hr1G007640.1	Nucleoside diphosphate-linked moiety X motif 22	NA	validated	EFF=DOWNSTREAM(MODIFIER||1193|||HORVU1Hr1G007640|Hv_IBSC_PGSB_r1||HORVU1Hr1G007640.20||1),DOWNSTREAM(MODIFIER||1221|||HORVU1Hr1G007630|Hv_IBSC_PGSB_r1||HORVU1Hr1G007630.4||1),DOWNSTREAM(MODIFIER||158|||HORVU1Hr1G007630|Hv_IBSC_PGSB_r1||HORVU1Hr1G007630.3||1|WARNING_TRANSCRIPT_NO_START_CODON),DOWNSTREAM(MODIFIER||185|||HORVU1Hr1G007640|Hv_IBSC_PGSB_r1||HORVU1Hr1G007640.14||1|WARNING_TRANSCRIPT_NO_…
		JHI-Hv50k-2016-13509	1H	15692660						15687446	15692243	HORVU1Hr1G007630	HORVU1Hr1G007630.1	TRICHOME BIREFRINGENCE-LIKE 11	NA	validated	DOWNSTREAM(MODIFIER||1001|||HORVU1Hr1G007630|Hv_IBSC_PGSB_r1||HORVU1Hr1G007630.3||1|WARNING_TRANSCRIPT_NO_START_CODON),DOWNSTREAM(MODIFIER||1270|||HORVU1Hr1G007630|Hv_IBSC_PGSB_r1||HORVU1Hr1G007630.5||1),DOWNSTREAM(MODIFIER||2064|||HORVU1Hr1G007630|Hv_IBSC_PGSB_r1||HORVU1Hr1G007630.4||1),DOWNSTREAM(MODIFIER||350|||HORVU1Hr1G007640|Hv_IBSC_PGSB_r1||HORVU1Hr1G007640.20||1),DOWNSTREAM(MODIFIER||412|…
		JHI-Hv50k-2016-13516	1H	15694302						15687446	15692243	HORVU1Hr1G007630	HORVU1Hr1G007630.1	TRICHOME BIREFRINGENCE-LIKE 11	NA	validated	DOWNSTREAM(MODIFIER||2054|||HORVU1Hr1G007630|Hv_IBSC_PGSB_r1||HORVU1Hr1G007630.2||1),DOWNSTREAM(MODIFIER||2059|||HORVU1Hr1G007630|Hv_IBSC_PGSB_r1||HORVU1Hr1G007630.1||1),DOWNSTREAM(MODIFIER||2471|||HORVU1Hr1G007630|Hv_IBSC_PGSB_r1||HORVU1Hr1G007630.6||1),DOWNSTREAM(MODIFIER||2643|||HORVU1Hr1G007630|Hv_IBSC_PGSB_r1||HORVU1Hr1G007630.3||1|WARNING_TRANSCRIPT_NO_START_CODON),DOWNSTREAM(MODIFIER||2912…
		JHI-Hv50k-2016-13520	1H	15694777						15687446	15692243	HORVU1Hr1G007630	HORVU1Hr1G007630.1	TRICHOME BIREFRINGENCE-LIKE 11	NA	validated	DOWNSTREAM(MODIFIER||2529|||HORVU1Hr1G007630|Hv_IBSC_PGSB_r1||HORVU1Hr1G007630.2||1),DOWNSTREAM(MODIFIER||2534|||HORVU1Hr1G007630|Hv_IBSC_PGSB_r1||HORVU1Hr1G007630.1||1),DOWNSTREAM(MODIFIER||2946|||HORVU1Hr1G007630|Hv_IBSC_PGSB_r1||HORVU1Hr1G007630.6||1),DOWNSTREAM(MODIFIER||3118|||HORVU1Hr1G007630|Hv_IBSC_PGSB_r1||HORVU1Hr1G007630.3||1|WARNING_TRANSCRIPT_NO_START_CODON),DOWNSTREAM(MODIFIER||3387…
		JHI-Hv50k-2016-13541	1H	15793609						NA	NA	HORVU1Hr1G007680	NA	NA	PREDICTED: Aegilops tauschii subsp. tauschii uncharacterized LOC109780182 (LOC109780182), transcript variant X1, mRNA	validated	DOWNSTREAM(MODIFIER||3938|||HORVU1Hr1G007680|Hv_IBSC_PGSB_r1||HORVU1Hr1G007680.1||1|WARNING_TRANSCRIPT_NO_START_CODON),INTERGENIC(MODIFIER||||||||||1),UPSTREAM(MODIFIER||199|||HORVU1Hr1G007690|Hv_IBSC_PGSB_r1||HORVU1Hr1G007690.1||1)
		JHI-Hv50k-2016-13562	1H	16056083						16059768	16063580	HORVU1Hr1G007730	HORVU1Hr1G007730.31	elongation defective 1 protein / ELD1 protein	Hordeum vulgare subsp. vulgare cDNA clone: FLbaf86b06, mRNA sequence	validated	DOWNSTREAM(MODIFIER||3593|||HORVU1Hr1G007730|Hv_IBSC_PGSB_r1||HORVU1Hr1G007730.1||1|WARNING_TRANSCRIPT_INCOMPLETE),DOWNSTREAM(MODIFIER||3593|||HORVU1Hr1G007730|Hv_IBSC_PGSB_r1||HORVU1Hr1G007730.2||1|WARNING_TRANSCRIPT_INCOMPLETE),DOWNSTREAM(MODIFIER||3593|||HORVU1Hr1G007730|Hv_IBSC_PGSB_r1||HORVU1Hr1G007730.3||1|WARNING_TRANSCRIPT_INCOMPLETE),DOWNSTREAM(MODIFIER||3594|||HORVU1Hr1G007730|Hv_IBSC_P…
		JHI-Hv50k-2016-13566	1H	16057681						16059768	16063580	HORVU1Hr1G007730	HORVU1Hr1G007730.31	elongation defective 1 protein / ELD1 protein	Hordeum vulgare subsp. vulgare cDNA clone: FLbaf86b06, mRNA sequence	validated	DOWNSTREAM(MODIFIER||1995|||HORVU1Hr1G007730|Hv_IBSC_PGSB_r1||HORVU1Hr1G007730.1||1|WARNING_TRANSCRIPT_INCOMPLETE),DOWNSTREAM(MODIFIER||1995|||HORVU1Hr1G007730|Hv_IBSC_PGSB_r1||HORVU1Hr1G007730.2||1|WARNING_TRANSCRIPT_INCOMPLETE),DOWNSTREAM(MODIFIER||1995|||HORVU1Hr1G007730|Hv_IBSC_PGSB_r1||HORVU1Hr1G007730.3||1|WARNING_TRANSCRIPT_INCOMPLETE),DOWNSTREAM(MODIFIER||1996|||HORVU1Hr1G007730|Hv_IBSC_P…
		JHI-Hv50k-2016-13578	1H	16060021						16059768	16063580	HORVU1Hr1G007730	HORVU1Hr1G007730.31	elongation defective 1 protein / ELD1 protein	Hordeum vulgare subsp. vulgare mRNA for predicted protein, complete cds, clone: NIASHv3051L22	validated	DOWNSTREAM(MODIFIER||1184|||HORVU1Hr1G007730|Hv_IBSC_PGSB_r1||HORVU1Hr1G007730.42||1|WARNING_TRANSCRIPT_INCOMPLETE),DOWNSTREAM(MODIFIER||1184|||HORVU1Hr1G007730|Hv_IBSC_PGSB_r1||HORVU1Hr1G007730.43||1|WARNING_TRANSCRIPT_INCOMPLETE),DOWNSTREAM(MODIFIER||126|||HORVU1Hr1G007730|Hv_IBSC_PGSB_r1||HORVU1Hr1G007730.35||1|WARNING_TRANSCRIPT_INCOMPLETE),DOWNSTREAM(MODIFIER||126|||HORVU1Hr1G007730|Hv_IBSC_…
		JHI-Hv50k-2016-13582	1H	16061686						NA	NA	HORVU1Hr1G007740	NA	NA	PREDICTED: Arachis ipaensis glycosyltransferase-like KOBITO 1 (LOC107613168), transcript variant X1, misc_RNA	validated	DOWNSTREAM(MODIFIER||1327|||HORVU1Hr1G007740|Hv_IBSC_PGSB_r1||HORVU1Hr1G007740.1||1),DOWNSTREAM(MODIFIER||3717|||HORVU1Hr1G007720|Hv_IBSC_PGSB_r1||HORVU1Hr1G007720.2||1),DOWNSTREAM(MODIFIER||3744|||HORVU1Hr1G007720|Hv_IBSC_PGSB_r1||HORVU1Hr1G007720.1||1),DOWNSTREAM(MODIFIER||3856|||HORVU1Hr1G007720|Hv_IBSC_PGSB_r1||HORVU1Hr1G007720.4||1|WARNING_TRANSCRIPT_NO_START_CODON),DOWNSTREAM(MODIFIER||3857…
		JHI-Hv50k-2016-13583	1H	16061886						NA	NA	HORVU1Hr1G007740	NA	NA	NA	validated	DOWNSTREAM(MODIFIER||1527|||HORVU1Hr1G007740|Hv_IBSC_PGSB_r1||HORVU1Hr1G007740.1||1),DOWNSTREAM(MODIFIER||3807|||HORVU1Hr1G007750|Hv_IBSC_PGSB_r1||HORVU1Hr1G007750.1||1),DOWNSTREAM(MODIFIER||3917|||HORVU1Hr1G007720|Hv_IBSC_PGSB_r1||HORVU1Hr1G007720.2||1),DOWNSTREAM(MODIFIER||3944|||HORVU1Hr1G007720|Hv_IBSC_PGSB_r1||HORVU1Hr1G007720.1||1),DOWNSTREAM(MODIFIER||4056|||HORVU1Hr1G007720|Hv_IBSC_PGSB_r…
		JHI-Hv50k-2016-13621	1H	16440662						16439562	16441613	HORVU1Hr1G007790	HORVU1Hr1G007790.1	Cytochrome P450 superfamily protein	Hordeum vulgare subsp. vulgare cDNA clone: FLbaf93p14, mRNA sequence	validated	SYNONYMOUS_CODING(LOW|SILENT|gaG/gaA|E280||HORVU1Hr1G007790|Hv_IBSC_PGSB_r1||HORVU1Hr1G007790.3|2|1),SYNONYMOUS_CODING(LOW|SILENT|gaG/gaA|E299||HORVU1Hr1G007790|Hv_IBSC_PGSB_r1||HORVU1Hr1G007790.1|1|1),SYNONYMOUS_CODING(LOW|SILENT|gaG/gaA|E299||HORVU1Hr1G007790|Hv_IBSC_PGSB_r1||HORVU1Hr1G007790.2|1|1),SYNONYMOUS_CODING(LOW|SILENT|gaG/gaA|E299||HORVU1Hr1G007790|Hv_IBSC_PGSB_r1||HORVU1Hr1G007790.4|…
		SCRI_RS_122490	1H	16449728				1H	27.27	16449585	16453620	HORVU1Hr1G007810	HORVU1Hr1G007810.3	UDP-Glycosyltransferase superfamily protein	Hordeum vulgare subsp. vulgare cDNA clone: FLbaf148l14, mRNA sequence	validated	EFF=SYNONYMOUS_CODING(LOW|SILENT|G/A|?489||HORVU1Hr1G007810|Hv_IBSC_PGSB_r1||HORVU1Hr1G007810.6|3|1|WARNING_TRANSCRIPT_INCOMPLETE),UPSTREAM(MODIFIER||1587|||HORVU1Hr1G007800|Hv_IBSC_PGSB_r1||HORVU1Hr1G007800.1||1|WARNING_TRANSCRIPT_INCOMPLETE),UPSTREAM(MODIFIER||1607|||HORVU1Hr1G007800|Hv_IBSC_PGSB_r1||HORVU1Hr1G007800.6||1|WARNING_TRANSCRIPT_NO_START_CODON),UPSTREAM(MODIFIER||1614|||HORVU1Hr1G00…
		JHI-Hv50k-2016-13699	1H	16449785						16449585	16453620	HORVU1Hr1G007810	HORVU1Hr1G007810.3	UDP-Glycosyltransferase superfamily protein	Hordeum vulgare subsp. vulgare cDNA clone: FLbaf148l14, mRNA sequence	validated	INTRON(MODIFIER|||||HORVU1Hr1G007810|Hv_IBSC_PGSB_r1||HORVU1Hr1G007810.6|2|1|WARNING_TRANSCRIPT_INCOMPLETE),UPSTREAM(MODIFIER||1644|||HORVU1Hr1G007800|Hv_IBSC_PGSB_r1||HORVU1Hr1G007800.1||1|WARNING_TRANSCRIPT_INCOMPLETE),UPSTREAM(MODIFIER||1664|||HORVU1Hr1G007800|Hv_IBSC_PGSB_r1||HORVU1Hr1G007800.6||1|WARNING_TRANSCRIPT_NO_START_CODON),UPSTREAM(MODIFIER||1671|||HORVU1Hr1G007800|Hv_IBSC_PGSB_r1||H…
		SCRI_RS_88375	1H	16450645				1H	27.27	16449585	16453620	HORVU1Hr1G007810	HORVU1Hr1G007810.3	UDP-Glycosyltransferase superfamily protein	Hordeum vulgare subsp. vulgare cDNA clone: FLbaf148l14, mRNA sequence	validated	EFF=NON_SYNONYMOUS_CODING(MODERATE|MISSENSE|Atc/Gtc|I167V||HORVU1Hr1G007810|Hv_IBSC_PGSB_r1||HORVU1Hr1G007810.2|2|1|WARNING_TRANSCRIPT_NO_START_CODON),NON_SYNONYMOUS_CODING(MODERATE|MISSENSE|Atc/Gtc|I230V||HORVU1Hr1G007810|Hv_IBSC_PGSB_r1||HORVU1Hr1G007810.6|2|1|WARNING_TRANSCRIPT_INCOMPLETE),NON_SYNONYMOUS_CODING(MODERATE|MISSENSE|Atc/Gtc|I40V||HORVU1Hr1G007810|Hv_IBSC_PGSB_r1||HORVU1Hr1G007810.…
		JHI-Hv50k-2016-13740	1H	16452270						16449585	16453620	HORVU1Hr1G007810	HORVU1Hr1G007810.3	UDP-Glycosyltransferase superfamily protein	NA	validated	INTRON(MODIFIER|||||HORVU1Hr1G007810|Hv_IBSC_PGSB_r1||HORVU1Hr1G007810.5|1|1|WARNING_TRANSCRIPT_INCOMPLETE),INTRON(MODIFIER|||||HORVU1Hr1G007820|Hv_IBSC_PGSB_r1||HORVU1Hr1G007820.1|1|1|WARNING_TRANSCRIPT_NO_START_CODON),START_GAINED(LOW|||||HORVU1Hr1G007810|Hv_IBSC_PGSB_r1||HORVU1Hr1G007810.3|1|1|WARNING_TRANSCRIPT_INCOMPLETE),UPSTREAM(MODIFIER||1026|||HORVU1Hr1G007810|Hv_IBSC_PGSB_r1||HORVU1Hr1G…
		JHI-Hv50k-2016-13743	1H	16452548						16449585	16453620	HORVU1Hr1G007810	HORVU1Hr1G007810.3	UDP-Glycosyltransferase superfamily protein	NA	validated	INTRON(MODIFIER|||||HORVU1Hr1G007810|Hv_IBSC_PGSB_r1||HORVU1Hr1G007810.5|1|1|WARNING_TRANSCRIPT_INCOMPLETE),INTRON(MODIFIER|||||HORVU1Hr1G007820|Hv_IBSC_PGSB_r1||HORVU1Hr1G007820.1|1|1|WARNING_TRANSCRIPT_NO_START_CODON),UPSTREAM(MODIFIER||1107|||HORVU1Hr1G007810|Hv_IBSC_PGSB_r1||HORVU1Hr1G007810.1||1),UPSTREAM(MODIFIER||1113|||HORVU1Hr1G007810|Hv_IBSC_PGSB_r1||HORVU1Hr1G007810.4||1),UPSTREAM(MODI…
		JHI-Hv50k-2016-13744	1H	16452602						16449585	16453620	HORVU1Hr1G007810	HORVU1Hr1G007810.3	UDP-Glycosyltransferase superfamily protein	NA	validated	INTRON(MODIFIER|||||HORVU1Hr1G007810|Hv_IBSC_PGSB_r1||HORVU1Hr1G007810.5|1|1|WARNING_TRANSCRIPT_INCOMPLETE),INTRON(MODIFIER|||||HORVU1Hr1G007820|Hv_IBSC_PGSB_r1||HORVU1Hr1G007820.1|1|1|WARNING_TRANSCRIPT_NO_START_CODON),UPSTREAM(MODIFIER||1161|||HORVU1Hr1G007810|Hv_IBSC_PGSB_r1||HORVU1Hr1G007810.1||1),UPSTREAM(MODIFIER||1167|||HORVU1Hr1G007810|Hv_IBSC_PGSB_r1||HORVU1Hr1G007810.4||1),UPSTREAM(MODI…
		JHI-Hv50k-2016-13749	1H	16452836						16449585	16453620	HORVU1Hr1G007810	HORVU1Hr1G007810.3	UDP-Glycosyltransferase superfamily protein	NA	validated	INTRON(MODIFIER|||||HORVU1Hr1G007810|Hv_IBSC_PGSB_r1||HORVU1Hr1G007810.5|1|1|WARNING_TRANSCRIPT_INCOMPLETE),INTRON(MODIFIER|||||HORVU1Hr1G007820|Hv_IBSC_PGSB_r1||HORVU1Hr1G007820.1|1|1|WARNING_TRANSCRIPT_NO_START_CODON),UPSTREAM(MODIFIER||1395|||HORVU1Hr1G007810|Hv_IBSC_PGSB_r1||HORVU1Hr1G007810.1||1),UPSTREAM(MODIFIER||1401|||HORVU1Hr1G007810|Hv_IBSC_PGSB_r1||HORVU1Hr1G007810.4||1),UPSTREAM(MODI…
		JHI-Hv50k-2016-13780	1H	16614616						16614822	16617493	HORVU1Hr1G007830	HORVU1Hr1G007830.3	Cytochrome P450 superfamily protein	NA	validated	DOWNSTREAM(MODIFIER||194|||HORVU1Hr1G007830|Hv_IBSC_PGSB_r1||HORVU1Hr1G007830.1||1),DOWNSTREAM(MODIFIER||206|||HORVU1Hr1G007830|Hv_IBSC_PGSB_r1||HORVU1Hr1G007830.2||1),DOWNSTREAM(MODIFIER||206|||HORVU1Hr1G007830|Hv_IBSC_PGSB_r1||HORVU1Hr1G007830.3||1|WARNING_TRANSCRIPT_NO_START_CODON),DOWNSTREAM(MODIFIER||224|||HORVU1Hr1G007830|Hv_IBSC_PGSB_r1||HORVU1Hr1G007830.4||1|WARNING_TRANSCRIPT_INCOMPLETE)…
		JHI-Hv50k-2016-13782	1H	16614864						16614822	16617493	HORVU1Hr1G007830	HORVU1Hr1G007830.3	Cytochrome P450 superfamily protein	Hordeum vulgare subsp. vulgare cDNA clone: FLbaf100f01, mRNA sequence	validated	SYNONYMOUS_CODING(LOW|SILENT|aaC/aaT|N531||HORVU1Hr1G007830|Hv_IBSC_PGSB_r1||HORVU1Hr1G007830.4|4|1|WARNING_TRANSCRIPT_INCOMPLETE),UTR_3_PRIME(MODIFIER||121|||HORVU1Hr1G007830|Hv_IBSC_PGSB_r1||HORVU1Hr1G007830.1|3|1),UTR_3_PRIME(MODIFIER||121|||HORVU1Hr1G007830|Hv_IBSC_PGSB_r1||HORVU1Hr1G007830.2|1|1),UTR_3_PRIME(MODIFIER||1450|||HORVU1Hr1G007830|Hv_IBSC_PGSB_r1||HORVU1Hr1G007830.3|2|1|WARNING_TR…
		JHI-Hv50k-2016-13798	1H	16616380						16614822	16617493	HORVU1Hr1G007830	HORVU1Hr1G007830.3	Cytochrome P450 superfamily protein	Hordeum vulgare subsp. vulgare cDNA clone: FLbaf100f01, mRNA sequence	validated	NON_SYNONYMOUS_CODING(MODERATE|MISSENSE|atA/atG|I316M||HORVU1Hr1G007830|Hv_IBSC_PGSB_r1||HORVU1Hr1G007830.1|2|1),NON_SYNONYMOUS_CODING(MODERATE|MISSENSE|atA/atG|I326M||HORVU1Hr1G007830|Hv_IBSC_PGSB_r1||HORVU1Hr1G007830.4|2|1|WARNING_TRANSCRIPT_INCOMPLETE),NON_SYNONYMOUS_CODING(MODERATE|MISSENSE|atA/atG|I327M||HORVU1Hr1G007830|Hv_IBSC_PGSB_r1||HORVU1Hr1G007830.3|2|1|WARNING_TRANSCRIPT_NO_START_COD…
		JHI-Hv50k-2016-13804	1H	16617674						16614822	16617493	HORVU1Hr1G007830	HORVU1Hr1G007830.3	Cytochrome P450 superfamily protein	NA	validated	UPSTREAM(MODIFIER||181|||HORVU1Hr1G007830|Hv_IBSC_PGSB_r1||HORVU1Hr1G007830.3||1|WARNING_TRANSCRIPT_NO_START_CODON),UPSTREAM(MODIFIER||183|||HORVU1Hr1G007830|Hv_IBSC_PGSB_r1||HORVU1Hr1G007830.2||1),UPSTREAM(MODIFIER||183|||HORVU1Hr1G007830|Hv_IBSC_PGSB_r1||HORVU1Hr1G007830.4||1|WARNING_TRANSCRIPT_INCOMPLETE),UTR_5_PRIME(MODIFIER||214|||HORVU1Hr1G007830|Hv_IBSC_PGSB_r1||HORVU1Hr1G007830.1|1|1)
		JHI-Hv50k-2016-13805	1H	16617700						16614822	16617493	HORVU1Hr1G007830	HORVU1Hr1G007830.3	Cytochrome P450 superfamily protein	NA	validated	UPSTREAM(MODIFIER||207|||HORVU1Hr1G007830|Hv_IBSC_PGSB_r1||HORVU1Hr1G007830.3||1|WARNING_TRANSCRIPT_NO_START_CODON),UPSTREAM(MODIFIER||209|||HORVU1Hr1G007830|Hv_IBSC_PGSB_r1||HORVU1Hr1G007830.2||1),UPSTREAM(MODIFIER||209|||HORVU1Hr1G007830|Hv_IBSC_PGSB_r1||HORVU1Hr1G007830.4||1|WARNING_TRANSCRIPT_INCOMPLETE),UTR_5_PRIME(MODIFIER||240|||HORVU1Hr1G007830|Hv_IBSC_PGSB_r1||HORVU1Hr1G007830.1|1|1)
		SCRI_RS_150226	1H	16644370				1H	27.41	16643456	16646159	HORVU1Hr1G007840	HORVU1Hr1G007840.2	Cytochrome P450 superfamily protein	Hordeum vulgare subsp. vulgare cDNA clone: FLbaf13b09, mRNA sequence	validated	EFF=UTR_3_PRIME(MODIFIER||63|||HORVU1Hr1G007840|Hv_IBSC_PGSB_r1||HORVU1Hr1G007840.1|2|1),UTR_3_PRIME(MODIFIER||63|||HORVU1Hr1G007840|Hv_IBSC_PGSB_r1||HORVU1Hr1G007840.2|2|1),UTR_3_PRIME(MODIFIER||63|||HORVU1Hr1G007840|Hv_IBSC_PGSB_r1||HORVU1Hr1G007840.3|3|1)
		JHI-Hv50k-2016-13961	1H	17001337						17000119	17002317	HORVU1Hr1G007900	HORVU1Hr1G007900.1	Cytochrome P450 superfamily protein	Hordeum vulgare subsp. vulgare cytochrome P450 (CYP79A12) mRNA, complete cds	validated	INTRON(MODIFIER|||||HORVU1Hr1G007900|Hv_IBSC_PGSB_r1||HORVU1Hr1G007900.9|1|1),SYNONYMOUS_CODING(LOW|SILENT|gcC/gcT|A143||HORVU1Hr1G007900|Hv_IBSC_PGSB_r1||HORVU1Hr1G007900.4|2|1|WARNING_TRANSCRIPT_NO_START_CODON),SYNONYMOUS_CODING(LOW|SILENT|gcC/gcT|A263||HORVU1Hr1G007900|Hv_IBSC_PGSB_r1||HORVU1Hr1G007900.6|2|1),SYNONYMOUS_CODING(LOW|SILENT|gcC/gcT|A311||HORVU1Hr1G007900|Hv_IBSC_PGSB_r1||HORVU1Hr…
		JHI-Hv50k-2016-14002	1H	17189480						17189152	17194632	HORVU1Hr1G007910	HORVU1Hr1G007910.4	MATE efflux family protein	Hordeum vulgare subsp. vulgare mRNA for predicted protein, complete cds, clone: NIASHv1060K18	validated	INTRON(MODIFIER|||||HORVU1Hr1G007910|Hv_IBSC_PGSB_r1||HORVU1Hr1G007910.10|1|1|WARNING_TRANSCRIPT_NO_START_CODON),INTRON(MODIFIER|||||HORVU1Hr1G007910|Hv_IBSC_PGSB_r1||HORVU1Hr1G007910.1|1|1|WARNING_TRANSCRIPT_NO_START_CODON),INTRON(MODIFIER|||||HORVU1Hr1G007910|Hv_IBSC_PGSB_r1||HORVU1Hr1G007910.2|1|1|WARNING_TRANSCRIPT_NO_START_CODON),INTRON(MODIFIER|||||HORVU1Hr1G007910|Hv_IBSC_PGSB_r1||HORVU1Hr…
		JHI-Hv50k-2016-14076	1H	17195894						17189152	17194632	HORVU1Hr1G007910	HORVU1Hr1G007910.4	MATE efflux family protein	Hordeum vulgare subsp. vulgare mRNA for predicted protein, complete cds, clone: NIASHv1097G15	validated	DOWNSTREAM(MODIFIER||1262|||HORVU1Hr1G007910|Hv_IBSC_PGSB_r1||HORVU1Hr1G007910.4||1|WARNING_TRANSCRIPT_NO_START_CODON),DOWNSTREAM(MODIFIER||1519|||HORVU1Hr1G007910|Hv_IBSC_PGSB_r1||HORVU1Hr1G007910.9||1|WARNING_TRANSCRIPT_NO_START_CODON),DOWNSTREAM(MODIFIER||3981|||HORVU1Hr1G007920|Hv_IBSC_PGSB_r1||HORVU1Hr1G007920.2||1|WARNING_TRANSCRIPT_NO_START_CODON),DOWNSTREAM(MODIFIER||4878|||HORVU1Hr1G0079…
		SCRI_RS_217160	1H	17195993				1H	27.27	17189152	17194632	HORVU1Hr1G007910	HORVU1Hr1G007910.4	MATE efflux family protein	PREDICTED: Aegilops tauschii subsp. tauschii protein DETOXIFICATION 40-like (LOC109787608), mRNA	validated	EFF=DOWNSTREAM(MODIFIER||1361|||HORVU1Hr1G007910|Hv_IBSC_PGSB_r1||HORVU1Hr1G007910.4||1|WARNING_TRANSCRIPT_NO_START_CODON),DOWNSTREAM(MODIFIER||1618|||HORVU1Hr1G007910|Hv_IBSC_PGSB_r1||HORVU1Hr1G007910.9||1|WARNING_TRANSCRIPT_NO_START_CODON),DOWNSTREAM(MODIFIER||4080|||HORVU1Hr1G007920|Hv_IBSC_PGSB_r1||HORVU1Hr1G007920.2||1|WARNING_TRANSCRIPT_NO_START_CODON),DOWNSTREAM(MODIFIER||4977|||HORVU1Hr1G…
		JHI-Hv50k-2016-14144	1H	17269082						NA	NA	HORVU1Hr1G007980	NA	NA	NA	validated	DOWNSTREAM(MODIFIER||2725|||HORVU1Hr1G007980|Hv_IBSC_PGSB_r1||HORVU1Hr1G007980.1||1|WARNING_TRANSCRIPT_NO_START_CODON),INTERGENIC(MODIFIER||||||||||1),UPSTREAM(MODIFIER||91|||HORVU1Hr1G007970|Hv_IBSC_PGSB_r1||HORVU1Hr1G007970.1||1|WARNING_TRANSCRIPT_NO_START_CODON)
		JHI-Hv50k-2016-14145	1H	17269162						NA	NA	HORVU1Hr1G007980	NA	NA	NA	validated	DOWNSTREAM(MODIFIER||2645|||HORVU1Hr1G007980|Hv_IBSC_PGSB_r1||HORVU1Hr1G007980.1||1|WARNING_TRANSCRIPT_NO_START_CODON),INTERGENIC(MODIFIER||||||||||1),UPSTREAM(MODIFIER||11|||HORVU1Hr1G007970|Hv_IBSC_PGSB_r1||HORVU1Hr1G007970.1||1|WARNING_TRANSCRIPT_NO_START_CODON)
		JHI-Hv50k-2016-14146	1H	17269239						NA	NA	HORVU1Hr1G007980	NA	NA	NA	validated	DOWNSTREAM(MODIFIER||2568|||HORVU1Hr1G007980|Hv_IBSC_PGSB_r1||HORVU1Hr1G007980.1||1|WARNING_TRANSCRIPT_NO_START_CODON),NON_SYNONYMOUS_CODING(MODERATE|MISSENSE|Tct/Gct|S23A||HORVU1Hr1G007970|Hv_IBSC_PGSB_r1||HORVU1Hr1G007970.1|1|1|WARNING_TRANSCRIPT_NO_START_CODON)
		JHI-Hv50k-2016-14148	1H	17269279						NA	NA	HORVU1Hr1G007980	NA	NA	NA	validated	DOWNSTREAM(MODIFIER||2528|||HORVU1Hr1G007980|Hv_IBSC_PGSB_r1||HORVU1Hr1G007980.1||1|WARNING_TRANSCRIPT_NO_START_CODON),NON_SYNONYMOUS_CODING(MODERATE|MISSENSE|aAc/aGc|N36S||HORVU1Hr1G007970|Hv_IBSC_PGSB_r1||HORVU1Hr1G007970.1|1|1|WARNING_TRANSCRIPT_NO_START_CODON)
2	TMET108_2, TMET110_2, TMET111_2, TMET115_2, TMET116_2	JHI-Hv50k-2016-14255	1H	17330498						NA	NA	HORVU1Hr1G008090	NA	NA	PREDICTED: Aegilops tauschii subsp. tauschii uncharacterized LOC109748687 (LOC109748687), mRNA	validated	DOWNSTREAM(MODIFIER||1093|||HORVU1Hr1G008090|Hv_IBSC_PGSB_r1||HORVU1Hr1G008090.18||1|WARNING_TRANSCRIPT_INCOMPLETE),DOWNSTREAM(MODIFIER||462|||HORVU1Hr1G008090|Hv_IBSC_PGSB_r1||HORVU1Hr1G008090.17||1|WARNING_TRANSCRIPT_NO_START_CODON),NON_SYNONYMOUS_CODING(MODERATE|MISSENSE|Gat/Cat|D688H||HORVU1Hr1G008090|Hv_IBSC_PGSB_r1||HORVU1Hr1G008090.7|5|1|WARNING_TRANSCRIPT_INCOMPLETE),NON_SYNONYMOUS_CODING…
		JHI-Hv50k-2016-14258	1H	17330751						NA	NA	HORVU1Hr1G008090	NA	NA	Hordeum vulgare subsp. vulgare mRNA for predicted protein, complete cds, clone: NIASHv3101J23	validated	DOWNSTREAM(MODIFIER||209|||HORVU1Hr1G008090|Hv_IBSC_PGSB_r1||HORVU1Hr1G008090.17||1|WARNING_TRANSCRIPT_NO_START_CODON),DOWNSTREAM(MODIFIER||840|||HORVU1Hr1G008090|Hv_IBSC_PGSB_r1||HORVU1Hr1G008090.18||1|WARNING_TRANSCRIPT_INCOMPLETE),NON_SYNONYMOUS_CODING(MODERATE|MISSENSE|tTa/tCa|L636S||HORVU1Hr1G008090|Hv_IBSC_PGSB_r1||HORVU1Hr1G008090.7|4|1|WARNING_TRANSCRIPT_INCOMPLETE),NON_SYNONYMOUS_CODING(…
		JHI-Hv50k-2016-14263	1H	17331521						NA	NA	HORVU1Hr1G008100	NA	NA	PREDICTED: Setaria italica uncharacterized LOC101757525 (LOC101757525), mRNA	validated	DOWNSTREAM(MODIFIER||4927|||HORVU1Hr1G008100|Hv_IBSC_PGSB_r1||HORVU1Hr1G008100.1||1),DOWNSTREAM(MODIFIER||4927|||HORVU1Hr1G008100|Hv_IBSC_PGSB_r1||HORVU1Hr1G008100.2||1|WARNING_TRANSCRIPT_INCOMPLETE),DOWNSTREAM(MODIFIER||4959|||HORVU1Hr1G008100|Hv_IBSC_PGSB_r1||HORVU1Hr1G008100.3||1),DOWNSTREAM(MODIFIER||4959|||HORVU1Hr1G008100|Hv_IBSC_PGSB_r1||HORVU1Hr1G008100.4||1),DOWNSTREAM(MODIFIER||4977|||H…
2	TMET108_2, TMET110_2	SCRI_RS_171221	1H	17332852	1H	27.4	MxB	1H	27.27	NA	NA	HORVU1Hr1G008100	NA	NA	Hordeum vulgare subsp. vulgare mRNA for predicted protein, complete cds, clone: NIASHv3101J23	validated	EFF=DOWNSTREAM(MODIFIER||3596|||HORVU1Hr1G008100|Hv_IBSC_PGSB_r1||HORVU1Hr1G008100.1||1),DOWNSTREAM(MODIFIER||3596|||HORVU1Hr1G008100|Hv_IBSC_PGSB_r1||HORVU1Hr1G008100.2||1|WARNING_TRANSCRIPT_INCOMPLETE),DOWNSTREAM(MODIFIER||3628|||HORVU1Hr1G008100|Hv_IBSC_PGSB_r1||HORVU1Hr1G008100.3||1),DOWNSTREAM(MODIFIER||3628|||HORVU1Hr1G008100|Hv_IBSC_PGSB_r1||HORVU1Hr1G008100.4||1),DOWNSTREAM(MODIFIER||3646…
1	TMET110_1, TMET116_1	JHI-Hv50k-2016-14300	1H	17337682						NA	NA	HORVU1Hr1G008100	NA	NA	NA	validated	DOWNSTREAM(MODIFIER||1502|||HORVU1Hr1G008100|Hv_IBSC_PGSB_r1||HORVU1Hr1G008100.17||1|WARNING_TRANSCRIPT_INCOMPLETE),DOWNSTREAM(MODIFIER||3345|||HORVU1Hr1G008100|Hv_IBSC_PGSB_r1||HORVU1Hr1G008100.18||1|WARNING_TRANSCRIPT_INCOMPLETE),DOWNSTREAM(MODIFIER||340|||HORVU1Hr1G008100|Hv_IBSC_PGSB_r1||HORVU1Hr1G008100.15||1|WARNING_TRANSCRIPT_NO_START_CODON),DOWNSTREAM(MODIFIER||838|||HORVU1Hr1G008100|Hv_I…
		JHI-Hv50k-2016-14306	1H	17338728						NA	NA	HORVU1Hr1G008100	NA	NA	NA	validated	DOWNSTREAM(MODIFIER||2299|||HORVU1Hr1G008100|Hv_IBSC_PGSB_r1||HORVU1Hr1G008100.18||1|WARNING_TRANSCRIPT_INCOMPLETE),DOWNSTREAM(MODIFIER||456|||HORVU1Hr1G008100|Hv_IBSC_PGSB_r1||HORVU1Hr1G008100.17||1|WARNING_TRANSCRIPT_INCOMPLETE),INTRON(MODIFIER|||||HORVU1Hr1G008100|Hv_IBSC_PGSB_r1||HORVU1Hr1G008100.10|3|1|WARNING_TRANSCRIPT_NO_START_CODON),INTRON(MODIFIER|||||HORVU1Hr1G008100|Hv_IBSC_PGSB_r1||H…
		JHI-Hv50k-2016-14315	1H	17341264						NA	NA	HORVU1Hr1G008100	NA	NA	Hordeum vulgare subsp. vulgare mRNA for predicted protein, complete cds, clone: NIASHv3129E24	validated	INTRON(MODIFIER|||||HORVU1Hr1G008100|Hv_IBSC_PGSB_r1||HORVU1Hr1G008100.14|1|1|WARNING_TRANSCRIPT_NO_START_CODON),INTRON(MODIFIER|||||HORVU1Hr1G008100|Hv_IBSC_PGSB_r1||HORVU1Hr1G008100.15|1|1|WARNING_TRANSCRIPT_NO_START_CODON),INTRON(MODIFIER|||||HORVU1Hr1G008100|Hv_IBSC_PGSB_r1||HORVU1Hr1G008100.16|1|1|WARNING_TRANSCRIPT_INCOMPLETE),INTRON(MODIFIER|||||HORVU1Hr1G008100|Hv_IBSC_PGSB_r1||HORVU1Hr1G…
		SCRI_RS_151047	1H	17341588				1H	27.27	NA	NA	HORVU1Hr1G008100	NA	NA	Hordeum vulgare subsp. vulgare mRNA for predicted protein, complete cds, clone: NIASHv3129E24	validated	EFF=INTRON(MODIFIER|||||HORVU1Hr1G008100|Hv_IBSC_PGSB_r1||HORVU1Hr1G008100.14|1|1|WARNING_TRANSCRIPT_NO_START_CODON),INTRON(MODIFIER|||||HORVU1Hr1G008100|Hv_IBSC_PGSB_r1||HORVU1Hr1G008100.15|1|1|WARNING_TRANSCRIPT_NO_START_CODON),INTRON(MODIFIER|||||HORVU1Hr1G008100|Hv_IBSC_PGSB_r1||HORVU1Hr1G008100.9|1|1),NON_SYNONYMOUS_CODING(MODERATE|MISSENSE|aCg/aTg|T210M||HORVU1Hr1G008100|Hv_IBSC_PGSB_r1||HO…
2	TMET111_2, TMET116_2	SCRI_RS_235243	1H	17566590	1H	27.1	LD	1H	25.91	17566211	17571908	HORVU1Hr1G008120	HORVU1Hr1G008120.1	dehydroascorbate reductase 2	PREDICTED: Aegilops tauschii subsp. tauschii glutathione S-transferase DHAR2-like (LOC109782434), mRNA	validated	EFF=NON_SYNONYMOUS_CODING(MODERATE|MISSENSE|Ttc/Gtc|F60V||HORVU1Hr1G008120|Hv_IBSC_PGSB_r1||HORVU1Hr1G008120.1|1|1),UPSTREAM(MODIFIER||35|||HORVU1Hr1G008120|Hv_IBSC_PGSB_r1||HORVU1Hr1G008120.2||1|WARNING_TRANSCRIPT_NO_START_CODON)
		JHI-Hv50k-2016-14323	1H	17567209						17566211	17571908	HORVU1Hr1G008120	HORVU1Hr1G008120.1	dehydroascorbate reductase 2	NA	validated	INTRON(MODIFIER|||||HORVU1Hr1G008120|Hv_IBSC_PGSB_r1||HORVU1Hr1G008120.1|2|1),INTRON(MODIFIER|||||HORVU1Hr1G008120|Hv_IBSC_PGSB_r1||HORVU1Hr1G008120.2|1|1|WARNING_TRANSCRIPT_NO_START_CODON)
		JHI-Hv50k-2016-14331	1H	17568143						17566211	17571908	HORVU1Hr1G008120	HORVU1Hr1G008120.1	dehydroascorbate reductase 2	NA	validated	INTRON(MODIFIER|||||HORVU1Hr1G008120|Hv_IBSC_PGSB_r1||HORVU1Hr1G008120.1|2|1),INTRON(MODIFIER|||||HORVU1Hr1G008120|Hv_IBSC_PGSB_r1||HORVU1Hr1G008120.2|1|1|WARNING_TRANSCRIPT_NO_START_CODON)
		JHI-Hv50k-2016-14332	1H	17568315						17566211	17571908	HORVU1Hr1G008120	HORVU1Hr1G008120.1	dehydroascorbate reductase 2	NA	validated	INTRON(MODIFIER|||||HORVU1Hr1G008120|Hv_IBSC_PGSB_r1||HORVU1Hr1G008120.1|2|1),INTRON(MODIFIER|||||HORVU1Hr1G008120|Hv_IBSC_PGSB_r1||HORVU1Hr1G008120.2|1|1|WARNING_TRANSCRIPT_NO_START_CODON)
		JHI-Hv50k-2016-14342	1H	17569802						17566211	17571908	HORVU1Hr1G008120	HORVU1Hr1G008120.1	dehydroascorbate reductase 2	NA	validated	INTRON(MODIFIER|||||HORVU1Hr1G008120|Hv_IBSC_PGSB_r1||HORVU1Hr1G008120.1|2|1),INTRON(MODIFIER|||||HORVU1Hr1G008120|Hv_IBSC_PGSB_r1||HORVU1Hr1G008120.2|1|1|WARNING_TRANSCRIPT_NO_START_CODON)
		JHI-Hv50k-2016-14345	1H	17570042						17566211	17571908	HORVU1Hr1G008120	HORVU1Hr1G008120.1	dehydroascorbate reductase 2	NA	validated	INTRON(MODIFIER|||||HORVU1Hr1G008120|Hv_IBSC_PGSB_r1||HORVU1Hr1G008120.1|2|1),INTRON(MODIFIER|||||HORVU1Hr1G008120|Hv_IBSC_PGSB_r1||HORVU1Hr1G008120.2|1|1|WARNING_TRANSCRIPT_NO_START_CODON)
		1906-429	1H	17570246						NA	NA	unknown	NA	NA	PREDICTED: Aegilops tauschii subsp. tauschii glutathione S-transferase DHAR2-like (LOC109782434), mRNA	unvalidated	unknown
		JHI-Hv50k-2016-14349	1H	17570331						17566211	17571908	HORVU1Hr1G008120	HORVU1Hr1G008120.1	dehydroascorbate reductase 2	NA	validated	INTRON(MODIFIER|||||HORVU1Hr1G008120|Hv_IBSC_PGSB_r1||HORVU1Hr1G008120.1|3|1),INTRON(MODIFIER|||||HORVU1Hr1G008120|Hv_IBSC_PGSB_r1||HORVU1Hr1G008120.2|2|1|WARNING_TRANSCRIPT_NO_START_CODON)
		JHI-Hv50k-2016-14384	1H	17573125						17566211	17571908	HORVU1Hr1G008120	HORVU1Hr1G008120.1	dehydroascorbate reductase 2	NA	validated	DOWNSTREAM(MODIFIER||1192|||HORVU1Hr1G008120|Hv_IBSC_PGSB_r1||HORVU1Hr1G008120.2||1|WARNING_TRANSCRIPT_NO_START_CODON),DOWNSTREAM(MODIFIER||1217|||HORVU1Hr1G008120|Hv_IBSC_PGSB_r1||HORVU1Hr1G008120.1||1),INTERGENIC(MODIFIER||||||||||1)
		JHI-Hv50k-2016-14418	1H	17583101						17580274	17583426	HORVU1Hr1G008130	HORVU1Hr1G008130.1	11S seed storage protein	Zea mays legumin-like protein (cl2-1) mRNA, complete cds	validated	DOWNSTREAM(MODIFIER||1977|||HORVU1Hr1G008130|Hv_IBSC_PGSB_r1||HORVU1Hr1G008130.2||1),SYNONYMOUS_CODING(LOW|SILENT|tcC/tcT|S346||HORVU1Hr1G008130|Hv_IBSC_PGSB_r1||HORVU1Hr1G008130.1|3|1),UPSTREAM(MODIFIER||1333|||HORVU1Hr1G008140|Hv_IBSC_PGSB_r1||HORVU1Hr1G008140.1||1)
		2901-1137	1H	17583107						NA	NA	unknown	NA	NA	Phyllostachys edulis cDNA clone: bphyem204b19, full insert sequence	unvalidated	unknown
		JHI-Hv50k-2016-14473	1H	17901229						17901407	17905134	HORVU1Hr1G008230	HORVU1Hr1G008230.4	dual specificity protein phosphatase 1	Hordeum vulgare subsp. vulgare mRNA for predicted protein, complete cds, clone: NIASHv2120D13	validated	DOWNSTREAM(MODIFIER||1208|||HORVU1Hr1G008230|Hv_IBSC_PGSB_r1||HORVU1Hr1G008230.5||1),DOWNSTREAM(MODIFIER||1320|||HORVU1Hr1G008230|Hv_IBSC_PGSB_r1||HORVU1Hr1G008230.6||1|WARNING_TRANSCRIPT_NO_START_CODON),DOWNSTREAM(MODIFIER||178|||HORVU1Hr1G008230|Hv_IBSC_PGSB_r1||HORVU1Hr1G008230.4||1|WARNING_TRANSCRIPT_NO_START_CODON),INTRON(MODIFIER|||||HORVU1Hr1G008230|Hv_IBSC_PGSB_r1||HORVU1Hr1G008230.1|2|1|…
		JHI-Hv50k-2016-14476	1H	17901406						17901407	17905134	HORVU1Hr1G008230	HORVU1Hr1G008230.4	dual specificity protein phosphatase 1	Triticum aestivum chromosome 3B, genomic scaffold, cultivar Chinese Spring	validated	DOWNSTREAM(MODIFIER||1031|||HORVU1Hr1G008230|Hv_IBSC_PGSB_r1||HORVU1Hr1G008230.5||1),DOWNSTREAM(MODIFIER||1143|||HORVU1Hr1G008230|Hv_IBSC_PGSB_r1||HORVU1Hr1G008230.6||1|WARNING_TRANSCRIPT_NO_START_CODON),DOWNSTREAM(MODIFIER||1|||HORVU1Hr1G008230|Hv_IBSC_PGSB_r1||HORVU1Hr1G008230.4||1|WARNING_TRANSCRIPT_NO_START_CODON),INTRON(MODIFIER|||||HORVU1Hr1G008230|Hv_IBSC_PGSB_r1||HORVU1Hr1G008230.1|2|1|WA…
		JHI-Hv50k-2016-14477	1H	17901497						17901407	17905134	HORVU1Hr1G008230	HORVU1Hr1G008230.4	dual specificity protein phosphatase 1	PREDICTED: Brachypodium distachyon protein-tyrosine-phosphatase MKP1 (LOC100822747), mRNA	validated	DOWNSTREAM(MODIFIER||1052|||HORVU1Hr1G008230|Hv_IBSC_PGSB_r1||HORVU1Hr1G008230.6||1|WARNING_TRANSCRIPT_NO_START_CODON),DOWNSTREAM(MODIFIER||940|||HORVU1Hr1G008230|Hv_IBSC_PGSB_r1||HORVU1Hr1G008230.5||1),INTRON(MODIFIER|||||HORVU1Hr1G008230|Hv_IBSC_PGSB_r1||HORVU1Hr1G008230.1|2|1|WARNING_TRANSCRIPT_NO_START_CODON),UPSTREAM(MODIFIER||1041|||HORVU1Hr1G008240|Hv_IBSC_PGSB_r1||HORVU1Hr1G008240.1||1),U…
		JHI-Hv50k-2016-14482	1H	17902352						17901407	17905134	HORVU1Hr1G008230	HORVU1Hr1G008230.4	dual specificity protein phosphatase 1	NA	validated	DOWNSTREAM(MODIFIER||197|||HORVU1Hr1G008230|Hv_IBSC_PGSB_r1||HORVU1Hr1G008230.6||1|WARNING_TRANSCRIPT_NO_START_CODON),DOWNSTREAM(MODIFIER||4414|||HORVU1Hr1G008250|Hv_IBSC_PGSB_r1||HORVU1Hr1G008250.1||1|WARNING_TRANSCRIPT_INCOMPLETE),DOWNSTREAM(MODIFIER||4437|||HORVU1Hr1G008250|Hv_IBSC_PGSB_r1||HORVU1Hr1G008250.2||1|WARNING_TRANSCRIPT_INCOMPLETE),DOWNSTREAM(MODIFIER||4448|||HORVU1Hr1G008250|Hv_IBS…
		JHI-Hv50k-2016-14484	1H	17902874						17907383	17913396	HORVU1Hr1G008250	HORVU1Hr1G008250.12	beta-hexosaminidase 1	Triticum turgidum subsp. durum MAP kinase phosphatase mRNA, complete cds	validated	DOWNSTREAM(MODIFIER||3892|||HORVU1Hr1G008250|Hv_IBSC_PGSB_r1||HORVU1Hr1G008250.1||1|WARNING_TRANSCRIPT_INCOMPLETE),DOWNSTREAM(MODIFIER||3915|||HORVU1Hr1G008250|Hv_IBSC_PGSB_r1||HORVU1Hr1G008250.2||1|WARNING_TRANSCRIPT_INCOMPLETE),DOWNSTREAM(MODIFIER||3926|||HORVU1Hr1G008250|Hv_IBSC_PGSB_r1||HORVU1Hr1G008250.3||1|WARNING_TRANSCRIPT_NO_START_CODON),DOWNSTREAM(MODIFIER||3933|||HORVU1Hr1G008250|Hv_IB…
		JHI-Hv50k-2016-14491	1H	17906562						17907383	17913396	HORVU1Hr1G008250	HORVU1Hr1G008250.12	beta-hexosaminidase 1	NA	validated	DOWNSTREAM(MODIFIER||1054|||HORVU1Hr1G008250|Hv_IBSC_PGSB_r1||HORVU1Hr1G008250.14||1|WARNING_TRANSCRIPT_INCOMPLETE),DOWNSTREAM(MODIFIER||1172|||HORVU1Hr1G008250|Hv_IBSC_PGSB_r1||HORVU1Hr1G008250.15||1|WARNING_TRANSCRIPT_INCOMPLETE),DOWNSTREAM(MODIFIER||1199|||HORVU1Hr1G008250|Hv_IBSC_PGSB_r1||HORVU1Hr1G008250.16||1|WARNING_TRANSCRIPT_INCOMPLETE),DOWNSTREAM(MODIFIER||1260|||HORVU1Hr1G008250|Hv_IBS…
		JHI-Hv50k-2016-14498	1H	17906703						17907383	17913396	HORVU1Hr1G008250	HORVU1Hr1G008250.12	beta-hexosaminidase 1	NA	validated	DOWNSTREAM(MODIFIER||1031|||HORVU1Hr1G008250|Hv_IBSC_PGSB_r1||HORVU1Hr1G008250.15||1|WARNING_TRANSCRIPT_INCOMPLETE),DOWNSTREAM(MODIFIER||104|||HORVU1Hr1G008250|Hv_IBSC_PGSB_r1||HORVU1Hr1G008250.4||1|WARNING_TRANSCRIPT_INCOMPLETE),DOWNSTREAM(MODIFIER||104|||HORVU1Hr1G008250|Hv_IBSC_PGSB_r1||HORVU1Hr1G008250.5||1|WARNING_TRANSCRIPT_INCOMPLETE),DOWNSTREAM(MODIFIER||104|||HORVU1Hr1G008250|Hv_IBSC_PGS…
		SCRI_RS_117492	1H	17908362	1H	28.4	LD	1H	22.32	17907383	17913396	HORVU1Hr1G008250	HORVU1Hr1G008250.12	beta-hexosaminidase 1	Oryza sativa Japonica Group cDNA clone:J023002J15, full insert sequence	validated	EFF=DOWNSTREAM(MODIFIER||1611|||HORVU1Hr1G008250|Hv_IBSC_PGSB_r1||HORVU1Hr1G008250.26||1),SYNONYMOUS_CODING(LOW|SILENT|caA/caG|Q134||HORVU1Hr1G008250|Hv_IBSC_PGSB_r1||HORVU1Hr1G008250.11|5|1|WARNING_TRANSCRIPT_INCOMPLETE),SYNONYMOUS_CODING(LOW|SILENT|caA/caG|Q134||HORVU1Hr1G008250|Hv_IBSC_PGSB_r1||HORVU1Hr1G008250.9|14|1|WARNING_TRANSCRIPT_INCOMPLETE),SYNONYMOUS_CODING(LOW|SILENT|caA/caG|Q181||HO…
		JHI-Hv50k-2016-14551	1H	17910385						NA	NA	HORVU1Hr1G008260	NA	NA	NA	validated	DOWNSTREAM(MODIFIER||278|||HORVU1Hr1G008260|Hv_IBSC_PGSB_r1||HORVU1Hr1G008260.1||1|WARNING_TRANSCRIPT_NO_START_CODON),INTRON(MODIFIER|||||HORVU1Hr1G008250|Hv_IBSC_PGSB_r1||HORVU1Hr1G008250.10|8|1|WARNING_TRANSCRIPT_INCOMPLETE),INTRON(MODIFIER|||||HORVU1Hr1G008250|Hv_IBSC_PGSB_r1||HORVU1Hr1G008250.12|8|1|WARNING_TRANSCRIPT_INCOMPLETE),INTRON(MODIFIER|||||HORVU1Hr1G008250|Hv_IBSC_PGSB_r1||HORVU1Hr1…
		JHI-Hv50k-2016-14553	1H	17910511						NA	NA	HORVU1Hr1G008260	NA	NA	NA	validated	DOWNSTREAM(MODIFIER||404|||HORVU1Hr1G008260|Hv_IBSC_PGSB_r1||HORVU1Hr1G008260.1||1|WARNING_TRANSCRIPT_NO_START_CODON),INTRON(MODIFIER|||||HORVU1Hr1G008250|Hv_IBSC_PGSB_r1||HORVU1Hr1G008250.10|8|1|WARNING_TRANSCRIPT_INCOMPLETE),INTRON(MODIFIER|||||HORVU1Hr1G008250|Hv_IBSC_PGSB_r1||HORVU1Hr1G008250.12|8|1|WARNING_TRANSCRIPT_INCOMPLETE),INTRON(MODIFIER|||||HORVU1Hr1G008250|Hv_IBSC_PGSB_r1||HORVU1Hr1…
2	TMET115_2	JHI-Hv50k-2016-14570	1H	17911522						NA	NA	HORVU1Hr1G008260	NA	NA	PREDICTED: Brachypodium distachyon beta-hexosaminidase 1 (LOC100823062), mRNA	validated	DOWNSTREAM(MODIFIER||1415|||HORVU1Hr1G008260|Hv_IBSC_PGSB_r1||HORVU1Hr1G008260.1||1|WARNING_TRANSCRIPT_NO_START_CODON),INTRON(MODIFIER|||||HORVU1Hr1G008250|Hv_IBSC_PGSB_r1||HORVU1Hr1G008250.10|4|1|WARNING_TRANSCRIPT_INCOMPLETE),INTRON(MODIFIER|||||HORVU1Hr1G008250|Hv_IBSC_PGSB_r1||HORVU1Hr1G008250.12|4|1|WARNING_TRANSCRIPT_INCOMPLETE),INTRON(MODIFIER|||||HORVU1Hr1G008250|Hv_IBSC_PGSB_r1||HORVU1Hr…
		JHI-Hv50k-2016-14597	1H	18109006						18102516	18109705	HORVU1Hr1G008290	HORVU1Hr1G008290.1	MADS-box transcription factor 27	NA	validated	SYNONYMOUS_CODING(LOW|SILENT|aaG/aaA|K169||HORVU1Hr1G008290|Hv_IBSC_PGSB_r1||HORVU1Hr1G008290.1|6|1),SYNONYMOUS_CODING(LOW|SILENT|aaG/aaA|K169||HORVU1Hr1G008290|Hv_IBSC_PGSB_r1||HORVU1Hr1G008290.3|6|1),SYNONYMOUS_CODING(LOW|SILENT|aaG/aaA|K169||HORVU1Hr1G008290|Hv_IBSC_PGSB_r1||HORVU1Hr1G008290.4|6|1),SYNONYMOUS_CODING(LOW|SILENT|aaG/aaA|K56||HORVU1Hr1G008290|Hv_IBSC_PGSB_r1||HORVU1Hr1G008290.5|3…
		JHI-Hv50k-2016-14601	1H	18109197						18102516	18109705	HORVU1Hr1G008290	HORVU1Hr1G008290.1	MADS-box transcription factor 27	NA	validated	INTRON(MODIFIER|||||HORVU1Hr1G008290|Hv_IBSC_PGSB_r1||HORVU1Hr1G008290.4|6|1),NON_SYNONYMOUS_CODING(MODERATE|MISSENSE|cGc/cAc|R187H||HORVU1Hr1G008290|Hv_IBSC_PGSB_r1||HORVU1Hr1G008290.1|7|1),NON_SYNONYMOUS_CODING(MODERATE|MISSENSE|cGc/cAc|R187H||HORVU1Hr1G008290|Hv_IBSC_PGSB_r1||HORVU1Hr1G008290.3|7|1),NON_SYNONYMOUS_CODING(MODERATE|MISSENSE|cGc/cAc|R74H||HORVU1Hr1G008290|Hv_IBSC_PGSB_r1||HORVU1H…
		JHI-Hv50k-2016-14602	1H	18109259						18102516	18109705	HORVU1Hr1G008290	HORVU1Hr1G008290.1	MADS-box transcription factor 27	NA	validated	NON_SYNONYMOUS_CODING(MODERATE|MISSENSE|Att/Gtt|I204V||HORVU1Hr1G008290|Hv_IBSC_PGSB_r1||HORVU1Hr1G008290.4|7|1),NON_SYNONYMOUS_CODING(MODERATE|MISSENSE|Att/Gtt|I208V||HORVU1Hr1G008290|Hv_IBSC_PGSB_r1||HORVU1Hr1G008290.1|7|1),NON_SYNONYMOUS_CODING(MODERATE|MISSENSE|Att/Gtt|I208V||HORVU1Hr1G008290|Hv_IBSC_PGSB_r1||HORVU1Hr1G008290.3|7|1),NON_SYNONYMOUS_CODING(MODERATE|MISSENSE|Att/Gtt|I95V||HORVU1…
		JHI-Hv50k-2016-14603	1H	18109525						18102516	18109705	HORVU1Hr1G008290	HORVU1Hr1G008290.1	MADS-box transcription factor 27	NA	validated	UTR_3_PRIME(MODIFIER||153|||HORVU1Hr1G008290|Hv_IBSC_PGSB_r1||HORVU1Hr1G008290.4|7|1),UTR_3_PRIME(MODIFIER||608|||HORVU1Hr1G008290|Hv_IBSC_PGSB_r1||HORVU1Hr1G008290.2|8|1),UTR_3_PRIME(MODIFIER||71|||HORVU1Hr1G008290|Hv_IBSC_PGSB_r1||HORVU1Hr1G008290.1|8|1),UTR_3_PRIME(MODIFIER||71|||HORVU1Hr1G008290|Hv_IBSC_PGSB_r1||HORVU1Hr1G008290.3|8|1),UTR_3_PRIME(MODIFIER||71|||HORVU1Hr1G008290|Hv_IBSC_PGSB_…
		JHI-Hv50k-2016-14614	1H	18158260						18158350	18163296	HORVU1Hr1G008300	HORVU1Hr1G008300.3	MADS-box transcription factor 27	NA	validated	INTERGENIC(MODIFIER||||||||||1),UPSTREAM(MODIFIER||109|||HORVU1Hr1G008300|Hv_IBSC_PGSB_r1||HORVU1Hr1G008300.5||1),UPSTREAM(MODIFIER||111|||HORVU1Hr1G008300|Hv_IBSC_PGSB_r1||HORVU1Hr1G008300.6||1),UPSTREAM(MODIFIER||111|||HORVU1Hr1G008300|Hv_IBSC_PGSB_r1||HORVU1Hr1G008300.7||1),UPSTREAM(MODIFIER||111|||HORVU1Hr1G008300|Hv_IBSC_PGSB_r1||HORVU1Hr1G008300.8||1),UPSTREAM(MODIFIER||1882|||HORVU1Hr1G008…
		JHI-Hv50k-2016-14617	1H	18158583						18158350	18163296	HORVU1Hr1G008300	HORVU1Hr1G008300.3	MADS-box transcription factor 27	PREDICTED: Aegilops tauschii subsp. tauschii MADS-box transcription factor 23-like (LOC109750515), transcript variant X1, mRNA	validated	NON_SYNONYMOUS_CODING(MODERATE|MISSENSE|gGt/gCt|G26A||HORVU1Hr1G008300|Hv_IBSC_PGSB_r1||HORVU1Hr1G008300.10|1|1),NON_SYNONYMOUS_CODING(MODERATE|MISSENSE|gGt/gCt|G26A||HORVU1Hr1G008300|Hv_IBSC_PGSB_r1||HORVU1Hr1G008300.11|1|1),NON_SYNONYMOUS_CODING(MODERATE|MISSENSE|gGt/gCt|G26A||HORVU1Hr1G008300|Hv_IBSC_PGSB_r1||HORVU1Hr1G008300.1|1|1),NON_SYNONYMOUS_CODING(MODERATE|MISSENSE|gGt/gCt|G26A||HORVU1H…
		JHI-Hv50k-2016-14622	1H	18160925						18158350	18163296	HORVU1Hr1G008300	HORVU1Hr1G008300.3	MADS-box transcription factor 27	NA	validated	DOWNSTREAM(MODIFIER||1961|||HORVU1Hr1G008300|Hv_IBSC_PGSB_r1||HORVU1Hr1G008300.10||1),DOWNSTREAM(MODIFIER||2072|||HORVU1Hr1G008300|Hv_IBSC_PGSB_r1||HORVU1Hr1G008300.9||1),DOWNSTREAM(MODIFIER||225|||HORVU1Hr1G008310|Hv_IBSC_PGSB_r1||HORVU1Hr1G008310.1||1),INTRON(MODIFIER|||||HORVU1Hr1G008300|Hv_IBSC_PGSB_r1||HORVU1Hr1G008300.11|2|1),INTRON(MODIFIER|||||HORVU1Hr1G008300|Hv_IBSC_PGSB_r1||HORVU1Hr1G0…
		JHI-Hv50k-2016-14629	1H	18162946						NA	NA	HORVU1Hr1G008310	NA	NA	Hordeum vulgare subsp. vulgare mRNA for predicted protein, complete cds, clone: NIASHv2134C13	validated	DOWNSTREAM(MODIFIER||2246|||HORVU1Hr1G008310|Hv_IBSC_PGSB_r1||HORVU1Hr1G008310.1||1),DOWNSTREAM(MODIFIER||3982|||HORVU1Hr1G008300|Hv_IBSC_PGSB_r1||HORVU1Hr1G008300.10||1),DOWNSTREAM(MODIFIER||4093|||HORVU1Hr1G008300|Hv_IBSC_PGSB_r1||HORVU1Hr1G008300.9||1),SYNONYMOUS_CODING(LOW|SILENT|gcC/gcG|A182||HORVU1Hr1G008300|Hv_IBSC_PGSB_r1||HORVU1Hr1G008300.6|5|1),SYNONYMOUS_CODING(LOW|SILENT|gcC/gcG|A224|…
		JHI-Hv50k-2016-14644	1H	18349972						18353095	18359860	HORVU1Hr1G008330	HORVU1Hr1G008330.5	evolutionarily conserved C-terminal region 5	Hordeum vulgare subsp. vulgare cultivar Golden Promise Ds insertion site DsT-120-1 genomic sequence	validated	INTERGENIC(MODIFIER||||||||||1),UPSTREAM(MODIFIER||3031|||HORVU1Hr1G008330|Hv_IBSC_PGSB_r1||HORVU1Hr1G008330.1||1),UPSTREAM(MODIFIER||3056|||HORVU1Hr1G008330|Hv_IBSC_PGSB_r1||HORVU1Hr1G008330.2||1),UPSTREAM(MODIFIER||3110|||HORVU1Hr1G008330|Hv_IBSC_PGSB_r1||HORVU1Hr1G008330.3||1),UPSTREAM(MODIFIER||3116|||HORVU1Hr1G008330|Hv_IBSC_PGSB_r1||HORVU1Hr1G008330.4||1),UPSTREAM(MODIFIER||3123|||HORVU1Hr1…
		JHI-Hv50k-2016-14675	1H	18355586						18353095	18359860	HORVU1Hr1G008330	HORVU1Hr1G008330.5	evolutionarily conserved C-terminal region 5	PREDICTED: Aegilops tauschii subsp. tauschii uncharacterized LOC109741174 (LOC109741174), transcript variant X1, mRNA	validated	SYNONYMOUS_CODING(LOW|SILENT|ccA/ccG|P5||HORVU1Hr1G008330|Hv_IBSC_PGSB_r1||HORVU1Hr1G008330.10|2|1|WARNING_TRANSCRIPT_NO_START_CODON),SYNONYMOUS_CODING(LOW|SILENT|ccA/ccG|P84||HORVU1Hr1G008330|Hv_IBSC_PGSB_r1||HORVU1Hr1G008330.8|3|1),SYNONYMOUS_CODING(LOW|SILENT|ccA/ccG|P94||HORVU1Hr1G008330|Hv_IBSC_PGSB_r1||HORVU1Hr1G008330.9|3|1|WARNING_TRANSCRIPT_NO_START_CODON),SYNONYMOUS_CODING(LOW|SILENT|cc…
		JHI-Hv50k-2016-14681	1H	18357862						18353095	18359860	HORVU1Hr1G008330	HORVU1Hr1G008330.5	evolutionarily conserved C-terminal region 5	PREDICTED: Cucurbita moschata uncharacterized LOC111461462 (LOC111461462), mRNA	validated	INTRON(MODIFIER|||||HORVU1Hr1G008330|Hv_IBSC_PGSB_r1||HORVU1Hr1G008330.10|6|1|WARNING_TRANSCRIPT_NO_START_CODON),INTRON(MODIFIER|||||HORVU1Hr1G008330|Hv_IBSC_PGSB_r1||HORVU1Hr1G008330.11|5|1|WARNING_TRANSCRIPT_NO_START_CODON),INTRON(MODIFIER|||||HORVU1Hr1G008330|Hv_IBSC_PGSB_r1||HORVU1Hr1G008330.1|7|1),INTRON(MODIFIER|||||HORVU1Hr1G008330|Hv_IBSC_PGSB_r1||HORVU1Hr1G008330.2|8|1),INTRON(MODIFIER||…
		SCRI_RS_155382	1H	18358066	1H	28.4	MxB	1H	27.55	NA	NA	unknown	NA	NA	PREDICTED: Aegilops tauschii subsp. tauschii uncharacterized LOC109746835 (LOC109746835), transcript variant X1, mRNA	unvalidated	unknown
		JHI-Hv50k-2016-14683	1H	18358190						18353095	18359860	HORVU1Hr1G008330	HORVU1Hr1G008330.5	evolutionarily conserved C-terminal region 5	Hordeum vulgare subsp. vulgare mRNA for predicted protein, complete cds, clone: NIASHv2112F04	validated	INTRON(MODIFIER|||||HORVU1Hr1G008330|Hv_IBSC_PGSB_r1||HORVU1Hr1G008330.10|7|1|WARNING_TRANSCRIPT_NO_START_CODON),INTRON(MODIFIER|||||HORVU1Hr1G008330|Hv_IBSC_PGSB_r1||HORVU1Hr1G008330.8|8|1),SYNONYMOUS_CODING(LOW|SILENT|tcT/tcG|S401||HORVU1Hr1G008330|Hv_IBSC_PGSB_r1||HORVU1Hr1G008330.6|10|1),SYNONYMOUS_CODING(LOW|SILENT|tcT/tcG|S439||HORVU1Hr1G008330|Hv_IBSC_PGSB_r1||HORVU1Hr1G008330.1|8|1),SYNON…
		JHI-Hv50k-2016-14691	1H	18358840						18353095	18359860	HORVU1Hr1G008330	HORVU1Hr1G008330.5	evolutionarily conserved C-terminal region 5	Hordeum vulgare subsp. vulgare mRNA for predicted protein, complete cds, clone: NIASHv2112F04	validated	DOWNSTREAM(MODIFIER||360|||HORVU1Hr1G008330|Hv_IBSC_PGSB_r1||HORVU1Hr1G008330.9||1|WARNING_TRANSCRIPT_NO_START_CODON),DOWNSTREAM(MODIFIER||419|||HORVU1Hr1G008330|Hv_IBSC_PGSB_r1||HORVU1Hr1G008330.10||1|WARNING_TRANSCRIPT_NO_START_CODON),DOWNSTREAM(MODIFIER||419|||HORVU1Hr1G008330|Hv_IBSC_PGSB_r1||HORVU1Hr1G008330.8||1),INTRON(MODIFIER|||||HORVU1Hr1G008330|Hv_IBSC_PGSB_r1||HORVU1Hr1G008330.11|6|1|…
		5318-436	1H	18359684						18353095	18359860	HORVU1Hr1G008330	HORVU1Hr1G008330.5	evolutionarily conserved C-terminal region 5	Triticum aestivum clone wdk1c.pk013.k22:fis, full insert mRNA sequence	validated	EFF=DOWNSTREAM(MODIFIER||1204|||HORVU1Hr1G008330|Hv_IBSC_PGSB_r1||HORVU1Hr1G008330.9||1|WARNING_TRANSCRIPT_NO_START_CODON),DOWNSTREAM(MODIFIER||1263|||HORVU1Hr1G008330|Hv_IBSC_PGSB_r1||HORVU1Hr1G008330.10||1|WARNING_TRANSCRIPT_NO_START_CODON),DOWNSTREAM(MODIFIER||1263|||HORVU1Hr1G008330|Hv_IBSC_PGSB_r1||HORVU1Hr1G008330.8||1),DOWNSTREAM(MODIFIER||726|||HORVU1Hr1G008330|Hv_IBSC_PGSB_r1||HORVU1Hr1G…
		JHI-Hv50k-2016-14705	1H	18393736						18398661	18399623	HORVU1Hr1G008340	HORVU1Hr1G008340.2	unknown function	Hordeum vulgare subsp. spontaneum NPGS PI 268242 glyceraldehyde-3-phosphate dehydrogenase gene, partial cds	validated	DOWNSTREAM(MODIFIER||4859|||HORVU1Hr1G008340|Hv_IBSC_PGSB_r1||HORVU1Hr1G008340.1||1),DOWNSTREAM(MODIFIER||4925|||HORVU1Hr1G008340|Hv_IBSC_PGSB_r1||HORVU1Hr1G008340.2||1),INTERGENIC(MODIFIER||||||||||1)
		JHI-Hv50k-2016-14717	1H	18409665						18408388	18414274	HORVU1Hr1G008350	HORVU1Hr1G008350.2	UDP-galactose transporter 5	Hordeum vulgare subsp. vulgare mRNA for predicted protein, partial cds, clone: NIASHv1024P15	validated	DOWNSTREAM(MODIFIER||80|||HORVU1Hr1G008350|Hv_IBSC_PGSB_r1||HORVU1Hr1G008350.7||1),INTRON(MODIFIER|||||HORVU1Hr1G008350|Hv_IBSC_PGSB_r1||HORVU1Hr1G008350.10|3|1),INTRON(MODIFIER|||||HORVU1Hr1G008350|Hv_IBSC_PGSB_r1||HORVU1Hr1G008350.11|3|1),INTRON(MODIFIER|||||HORVU1Hr1G008350|Hv_IBSC_PGSB_r1||HORVU1Hr1G008350.12|3|1|WARNING_TRANSCRIPT_NO_START_CODON),INTRON(MODIFIER|||||HORVU1Hr1G008350|Hv_IBSC_…
1	TMET147_1	JHI-Hv50k-2016-14718	1H	18409809						18408388	18414274	HORVU1Hr1G008350	HORVU1Hr1G008350.2	UDP-galactose transporter 5	NA	validated	DOWNSTREAM(MODIFIER||224|||HORVU1Hr1G008350|Hv_IBSC_PGSB_r1||HORVU1Hr1G008350.7||1),INTRON(MODIFIER|||||HORVU1Hr1G008350|Hv_IBSC_PGSB_r1||HORVU1Hr1G008350.10|3|1),INTRON(MODIFIER|||||HORVU1Hr1G008350|Hv_IBSC_PGSB_r1||HORVU1Hr1G008350.11|3|1),INTRON(MODIFIER|||||HORVU1Hr1G008350|Hv_IBSC_PGSB_r1||HORVU1Hr1G008350.12|3|1|WARNING_TRANSCRIPT_NO_START_CODON),INTRON(MODIFIER|||||HORVU1Hr1G008350|Hv_IBSC…
		JHI-Hv50k-2016-14760	1H	18461522						18458166	18463957	HORVU1Hr1G008360	HORVU1Hr1G008360.2	laccase 7	Triticum aestivum chromosome 3B, genomic scaffold, cultivar Chinese Spring	validated	INTRON(MODIFIER|||||HORVU1Hr1G008360|Hv_IBSC_PGSB_r1||HORVU1Hr1G008360.1|2|1),INTRON(MODIFIER|||||HORVU1Hr1G008360|Hv_IBSC_PGSB_r1||HORVU1Hr1G008360.2|2|1),INTRON(MODIFIER|||||HORVU1Hr1G008360|Hv_IBSC_PGSB_r1||HORVU1Hr1G008360.3|2|1),INTRON(MODIFIER|||||HORVU1Hr1G008360|Hv_IBSC_PGSB_r1||HORVU1Hr1G008360.4|2|1|WARNING_TRANSCRIPT_NO_START_CODON),INTRON(MODIFIER|||||HORVU1Hr1G008360|Hv_IBSC_PGSB_r1|…
1	TMET109_1, TMET110_1, TMET116_1, TMET147_1	JHI-Hv50k-2016-14788	1H	18463485						18472177	18474612	HORVU1Hr1G008370	HORVU1Hr1G008370.2	undescribed protein	NA	validated	DOWNSTREAM(MODIFIER||3894|||HORVU1Hr1G008370|Hv_IBSC_PGSB_r1||HORVU1Hr1G008370.1||1|WARNING_TRANSCRIPT_NO_START_CODON),DOWNSTREAM(MODIFIER||4606|||HORVU1Hr1G008380|Hv_IBSC_PGSB_r1||HORVU1Hr1G008380.1||1|WARNING_TRANSCRIPT_NO_START_CODON),INTRON(MODIFIER|||||HORVU1Hr1G008360|Hv_IBSC_PGSB_r1||HORVU1Hr1G008360.1|4|1),INTRON(MODIFIER|||||HORVU1Hr1G008360|Hv_IBSC_PGSB_r1||HORVU1Hr1G008360.2|4|1),INTRO…
		JHI-Hv50k-2016-14793	1H	18463816						18458166	18463957	HORVU1Hr1G008360	HORVU1Hr1G008360.2	laccase 7	Hordeum vulgare subsp. vulgare mRNA for predicted protein, complete cds, clone: NIASHv2059B06	validated	DOWNSTREAM(MODIFIER||103|||HORVU1Hr1G008360|Hv_IBSC_PGSB_r1||HORVU1Hr1G008360.7||1),DOWNSTREAM(MODIFIER||103|||HORVU1Hr1G008360|Hv_IBSC_PGSB_r1||HORVU1Hr1G008360.8||1),DOWNSTREAM(MODIFIER||3563|||HORVU1Hr1G008370|Hv_IBSC_PGSB_r1||HORVU1Hr1G008370.1||1|WARNING_TRANSCRIPT_NO_START_CODON),DOWNSTREAM(MODIFIER||4275|||HORVU1Hr1G008380|Hv_IBSC_PGSB_r1||HORVU1Hr1G008380.1||1|WARNING_TRANSCRIPT_NO_START_…
		JHI-Hv50k-2016-14867	1H	18502156						NA	NA	HORVU1Hr1G008450	NA	NA	NA	validated	INTRON(MODIFIER|||||HORVU1Hr1G008450|Hv_IBSC_PGSB_r1||HORVU1Hr1G008450.1|1|1|WARNING_TRANSCRIPT_NO_START_CODON),INTRON(MODIFIER|||||HORVU1Hr1G008450|Hv_IBSC_PGSB_r1||HORVU1Hr1G008450.2|1|1|WARNING_TRANSCRIPT_NO_START_CODON),INTRON(MODIFIER|||||HORVU1Hr1G008450|Hv_IBSC_PGSB_r1||HORVU1Hr1G008450.3|1|1),INTRON(MODIFIER|||||HORVU1Hr1G008450|Hv_IBSC_PGSB_r1||HORVU1Hr1G008450.4|1|1|WARNING_TRANSCRIPT_N…
1	TMET109_1, TMET110_1, TMET116_1, TMET147_1	JHI-Hv50k-2016-14899	1H	18559531						18558512	18563901	HORVU1Hr1G008490	HORVU1Hr1G008490.1	unknown function	NA	validated	NON_SYNONYMOUS_CODING(MODERATE|MISSENSE|aAc/aCc|N155T||HORVU1Hr1G008490|Hv_IBSC_PGSB_r1||HORVU1Hr1G008490.3|3|1|WARNING_TRANSCRIPT_NO_START_CODON),NON_SYNONYMOUS_CODING(MODERATE|MISSENSE|aAc/aCc|N199T||HORVU1Hr1G008490|Hv_IBSC_PGSB_r1||HORVU1Hr1G008490.2|4|1|WARNING_TRANSCRIPT_NO_START_CODON),NON_SYNONYMOUS_CODING(MODERATE|MISSENSE|aAc/aCc|N211T||HORVU1Hr1G008490|Hv_IBSC_PGSB_r1||HORVU1Hr1G008490…
		JHI-Hv50k-2016-14903	1H	18561685						18558512	18563901	HORVU1Hr1G008490	HORVU1Hr1G008490.1	unknown function	PREDICTED: Aegilops tauschii subsp. tauschii putative disease resistance RPP13-like protein 3 (LOC109756766), mRNA	validated	DOWNSTREAM(MODIFIER||2102|||HORVU1Hr1G008490|Hv_IBSC_PGSB_r1||HORVU1Hr1G008490.2||1|WARNING_TRANSCRIPT_NO_START_CODON),INTRON(MODIFIER|||||HORVU1Hr1G008490|Hv_IBSC_PGSB_r1||HORVU1Hr1G008490.1|5|1|WARNING_TRANSCRIPT_NO_START_CODON),INTRON(MODIFIER|||||HORVU1Hr1G008490|Hv_IBSC_PGSB_r1||HORVU1Hr1G008490.3|4|1|WARNING_TRANSCRIPT_NO_START_CODON),INTRON(MODIFIER|||||HORVU1Hr1G008490|Hv_IBSC_PGSB_r1||HO…
1 and 2	TMET109_1, TMET110_1, TMET108_2, TMET110_2, TMET111_2, MET116_2	JHI-Hv50k-2016-14904	1H	18561778						18558512	18563901	HORVU1Hr1G008490	HORVU1Hr1G008490.1	unknown function	NA	validated	DOWNSTREAM(MODIFIER||2195|||HORVU1Hr1G008490|Hv_IBSC_PGSB_r1||HORVU1Hr1G008490.2||1|WARNING_TRANSCRIPT_NO_START_CODON),INTRON(MODIFIER|||||HORVU1Hr1G008490|Hv_IBSC_PGSB_r1||HORVU1Hr1G008490.1|5|1|WARNING_TRANSCRIPT_NO_START_CODON),INTRON(MODIFIER|||||HORVU1Hr1G008490|Hv_IBSC_PGSB_r1||HORVU1Hr1G008490.3|4|1|WARNING_TRANSCRIPT_NO_START_CODON),INTRON(MODIFIER|||||HORVU1Hr1G008490|Hv_IBSC_PGSB_r1||HO…
		JHI-Hv50k-2016-14906	1H	18562904						18558512	18563901	HORVU1Hr1G008490	HORVU1Hr1G008490.1	unknown function	NA	validated	DOWNSTREAM(MODIFIER||3321|||HORVU1Hr1G008490|Hv_IBSC_PGSB_r1||HORVU1Hr1G008490.2||1|WARNING_TRANSCRIPT_NO_START_CODON),NON_SYNONYMOUS_CODING(MODERATE|MISSENSE|gaT/gaG|D295E||HORVU1Hr1G008490|Hv_IBSC_PGSB_r1||HORVU1Hr1G008490.4|7|1),NON_SYNONYMOUS_CODING(MODERATE|MISSENSE|gaT/gaG|D295E||HORVU1Hr1G008490|Hv_IBSC_PGSB_r1||HORVU1Hr1G008490.5|7|1),NON_SYNONYMOUS_CODING(MODERATE|MISSENSE|gaT/gaG|D538E|…
1 and 2	TMET109_1, TMET110_1, TMET116_1, TMET147_1, TMET108_2, TMET110_2, TMET111_2, TMET115_2, TMET116_2	JHI-Hv50k-2016-14907	1H	18563736						18558512	18563901	HORVU1Hr1G008490	HORVU1Hr1G008490.1	unknown function	NA	validated	DOWNSTREAM(MODIFIER||4153|||HORVU1Hr1G008490|Hv_IBSC_PGSB_r1||HORVU1Hr1G008490.2||1|WARNING_TRANSCRIPT_NO_START_CODON),UTR_3_PRIME(MODIFIER||1756|||HORVU1Hr1G008490|Hv_IBSC_PGSB_r1||HORVU1Hr1G008490.3|9|1|WARNING_TRANSCRIPT_NO_START_CODON),UTR_3_PRIME(MODIFIER||508|||HORVU1Hr1G008490|Hv_IBSC_PGSB_r1||HORVU1Hr1G008490.1|10|1|WARNING_TRANSCRIPT_NO_START_CODON),UTR_3_PRIME(MODIFIER||508|||HORVU1Hr1G…
		JHI-Hv50k-2016-14916	1H	18611913						18605250	18607469	HORVU1Hr1G008510	HORVU1Hr1G008510.1	Plant Tudor-like RNA-binding protein	Hordeum vulgare subsp. vulgare mRNA for predicted protein, partial cds, clone: NIASHv3011I17	validated	INTERGENIC(MODIFIER||||||||||1),UPSTREAM(MODIFIER||4444|||HORVU1Hr1G008510|Hv_IBSC_PGSB_r1||HORVU1Hr1G008510.1||1)
		JHI-Hv50k-2016-14925	1H	18642567						18642554	18643432	HORVU1Hr1G008520	HORVU1Hr1G008520.1	E3 ubiquitin-protein ligase RNF14	Hordeum vulgare MKK3 gene for mitogen-activated protein kinase kinase 3, complete cds, haplotype: 62	validated	NON_SYNONYMOUS_CODING(MODERATE|MISSENSE|aGt/aAt|S5N||HORVU1Hr1G008520|Hv_IBSC_PGSB_r1||HORVU1Hr1G008520.1|1|1|WARNING_TRANSCRIPT_NO_START_CODON)
2	TMET115_2	JHI-Hv50k-2016-14929	1H	18642652						18642554	18643432	HORVU1Hr1G008520	HORVU1Hr1G008520.1	E3 ubiquitin-protein ligase RNF14	NA	validated	SYNONYMOUS_CODING(LOW|SILENT|acA/acT|T33||HORVU1Hr1G008520|Hv_IBSC_PGSB_r1||HORVU1Hr1G008520.1|1|1|WARNING_TRANSCRIPT_NO_START_CODON)
		JHI-Hv50k-2016-14930	1H	18642704						18642554	18643432	HORVU1Hr1G008520	HORVU1Hr1G008520.1	E3 ubiquitin-protein ligase RNF14	PREDICTED: Setaria italica E3 ubiquitin-protein ligase RNF14 (LOC101758861), mRNA	validated	NON_SYNONYMOUS_CODING(MODERATE|MISSENSE|Ctt/Gtt|L51V||HORVU1Hr1G008520|Hv_IBSC_PGSB_r1||HORVU1Hr1G008520.1|1|1|WARNING_TRANSCRIPT_NO_START_CODON)
		JHI-Hv50k-2016-14932	1H	18642819						18642554	18643432	HORVU1Hr1G008520	HORVU1Hr1G008520.1	E3 ubiquitin-protein ligase RNF14	NA	validated	NON_SYNONYMOUS_CODING(MODERATE|MISSENSE|aCg/aTg|T89M||HORVU1Hr1G008520|Hv_IBSC_PGSB_r1||HORVU1Hr1G008520.1|1|1|WARNING_TRANSCRIPT_NO_START_CODON)
		JHI-Hv50k-2016-14933	1H	18642933						18642554	18643432	HORVU1Hr1G008520	HORVU1Hr1G008520.1	E3 ubiquitin-protein ligase RNF14	PREDICTED: Aegilops tauschii subsp. tauschii E3 ubiquitin-protein ligase RNF14-like (LOC109782763), mRNA	validated	NON_SYNONYMOUS_CODING(MODERATE|MISSENSE|cTa/cGa|L127R||HORVU1Hr1G008520|Hv_IBSC_PGSB_r1||HORVU1Hr1G008520.1|1|1|WARNING_TRANSCRIPT_NO_START_CODON)
		SCRI_RS_123187	1H	18664341	1H	28.1	LD			NA	NA	unknown	NA	NA	Hordeum vulgare subsp. vulgare cDNA clone: FLbaf23l03, mRNA sequence	unvalidated	unknown
		JHI-Hv50k-2016-14950	1H	18664781						18663602	18666335	HORVU1Hr1G008530	HORVU1Hr1G008530.1	RNA polymerase II transcription factor SIII (Elongin) subunit A	Hordeum vulgare subsp. vulgare mRNA for predicted protein, partial cds, clone: NIASHv1031N07	validated	INTRON(MODIFIER|||||HORVU1Hr1G008530|Hv_IBSC_PGSB_r1||HORVU1Hr1G008530.1|3|1|WARNING_TRANSCRIPT_NO_START_CODON),INTRON(MODIFIER|||||HORVU1Hr1G008530|Hv_IBSC_PGSB_r1||HORVU1Hr1G008530.2|3|1|WARNING_TRANSCRIPT_NO_START_CODON),INTRON(MODIFIER|||||HORVU1Hr1G008530|Hv_IBSC_PGSB_r1||HORVU1Hr1G008530.3|2|1),INTRON(MODIFIER|||||HORVU1Hr1G008530|Hv_IBSC_PGSB_r1||HORVU1Hr1G008530.4|2|1|WARNING_TRANSCRIPT_N…
		JHI-Hv50k-2016-15008	1H	18670927						18663602	18666335	HORVU1Hr1G008530	HORVU1Hr1G008530.1	RNA polymerase II transcription factor SIII (Elongin) subunit A	Hordeum vulgare subsp. vulgare mRNA for predicted protein, complete cds, clone: NIASHv3081L08	validated	DOWNSTREAM(MODIFIER||4446|||HORVU1Hr1G008530|Hv_IBSC_PGSB_r1||HORVU1Hr1G008530.5||1|WARNING_TRANSCRIPT_NO_START_CODON),DOWNSTREAM(MODIFIER||4478|||HORVU1Hr1G008530|Hv_IBSC_PGSB_r1||HORVU1Hr1G008530.4||1|WARNING_TRANSCRIPT_NO_START_CODON),DOWNSTREAM(MODIFIER||4592|||HORVU1Hr1G008530|Hv_IBSC_PGSB_r1||HORVU1Hr1G008530.1||1|WARNING_TRANSCRIPT_NO_START_CODON),DOWNSTREAM(MODIFIER||4803|||HORVU1Hr1G0085…
		JHI-Hv50k-2016-15012	1H	18671314						18670164	18671464	HORVU1Hr1G008540	HORVU1Hr1G008540.2	Coffea canephora DH200=94 genomic scaffold, scaffold_71	NA	validated	DOWNSTREAM(MODIFIER||14|||HORVU1Hr1G008540|Hv_IBSC_PGSB_r1||HORVU1Hr1G008540.3||1|WARNING_TRANSCRIPT_NO_START_CODON),DOWNSTREAM(MODIFIER||217|||HORVU1Hr1G008540|Hv_IBSC_PGSB_r1||HORVU1Hr1G008540.5||1|WARNING_TRANSCRIPT_NO_START_CODON),DOWNSTREAM(MODIFIER||21|||HORVU1Hr1G008540|Hv_IBSC_PGSB_r1||HORVU1Hr1G008540.1||1|WARNING_TRANSCRIPT_NO_START_CODON),DOWNSTREAM(MODIFIER||23|||HORVU1Hr1G008540|Hv_I…
		JHI-Hv50k-2016-15013	1H	18671367						18670164	18671464	HORVU1Hr1G008540	HORVU1Hr1G008540.2	Coffea canephora DH200=94 genomic scaffold, scaffold_71	NA	validated	DOWNSTREAM(MODIFIER||270|||HORVU1Hr1G008540|Hv_IBSC_PGSB_r1||HORVU1Hr1G008540.5||1|WARNING_TRANSCRIPT_NO_START_CODON),DOWNSTREAM(MODIFIER||39|||HORVU1Hr1G008540|Hv_IBSC_PGSB_r1||HORVU1Hr1G008540.6||1),DOWNSTREAM(MODIFIER||4886|||HORVU1Hr1G008530|Hv_IBSC_PGSB_r1||HORVU1Hr1G008530.5||1|WARNING_TRANSCRIPT_NO_START_CODON),DOWNSTREAM(MODIFIER||4918|||HORVU1Hr1G008530|Hv_IBSC_PGSB_r1||HORVU1Hr1G008530.…
		JHI-Hv50k-2016-15016	1H	18671493						18670164	18671464	HORVU1Hr1G008540	HORVU1Hr1G008540.2	Coffea canephora DH200=94 genomic scaffold, scaffold_71	NA	validated	DOWNSTREAM(MODIFIER||165|||HORVU1Hr1G008540|Hv_IBSC_PGSB_r1||HORVU1Hr1G008540.6||1),DOWNSTREAM(MODIFIER||193|||HORVU1Hr1G008540|Hv_IBSC_PGSB_r1||HORVU1Hr1G008540.3||1|WARNING_TRANSCRIPT_NO_START_CODON),DOWNSTREAM(MODIFIER||200|||HORVU1Hr1G008540|Hv_IBSC_PGSB_r1||HORVU1Hr1G008540.1||1|WARNING_TRANSCRIPT_NO_START_CODON),DOWNSTREAM(MODIFIER||202|||HORVU1Hr1G008540|Hv_IBSC_PGSB_r1||HORVU1Hr1G008540.4…
1 and 2	TMET110_1, TMET108_2, TMET110_2, TMET111_2, TMET116_2	JHI-Hv50k-2016-15025	1H	18775643						18775269	18780615	HORVU1Hr1G008560	HORVU1Hr1G008560.1	undescribed protein	Hordeum vulgare subsp. vulgare mRNA for predicted protein, complete cds, clone: NIASHv2140H17	validated	DOWNSTREAM(MODIFIER||2185|||HORVU1Hr1G008560|Hv_IBSC_PGSB_r1||HORVU1Hr1G008560.29||1|WARNING_TRANSCRIPT_NO_START_CODON),START_GAINED(LOW|||||HORVU1Hr1G008560|Hv_IBSC_PGSB_r1||HORVU1Hr1G008560.10|12|1),START_GAINED(LOW|||||HORVU1Hr1G008560|Hv_IBSC_PGSB_r1||HORVU1Hr1G008560.11|11|1),START_GAINED(LOW|||||HORVU1Hr1G008560|Hv_IBSC_PGSB_r1||HORVU1Hr1G008560.12|9|1),START_GAINED(LOW|||||HORVU1Hr1G008560…
		JHI-Hv50k-2016-15026	1H	18776161						18775269	18780615	HORVU1Hr1G008560	HORVU1Hr1G008560.1	undescribed protein	NA	validated	DOWNSTREAM(MODIFIER||1667|||HORVU1Hr1G008560|Hv_IBSC_PGSB_r1||HORVU1Hr1G008560.29||1|WARNING_TRANSCRIPT_NO_START_CODON),INTRON(MODIFIER|||||HORVU1Hr1G008560|Hv_IBSC_PGSB_r1||HORVU1Hr1G008560.10|10|1),INTRON(MODIFIER|||||HORVU1Hr1G008560|Hv_IBSC_PGSB_r1||HORVU1Hr1G008560.16|6|1),INTRON(MODIFIER|||||HORVU1Hr1G008560|Hv_IBSC_PGSB_r1||HORVU1Hr1G008560.17|8|1),INTRON(MODIFIER|||||HORVU1Hr1G008560|Hv_I…
		JHI-Hv50k-2016-15027	1H	18776441						18775269	18780615	HORVU1Hr1G008560	HORVU1Hr1G008560.1	undescribed protein	NA	validated	DOWNSTREAM(MODIFIER||1387|||HORVU1Hr1G008560|Hv_IBSC_PGSB_r1||HORVU1Hr1G008560.29||1|WARNING_TRANSCRIPT_NO_START_CODON),INTRON(MODIFIER|||||HORVU1Hr1G008560|Hv_IBSC_PGSB_r1||HORVU1Hr1G008560.10|9|1),INTRON(MODIFIER|||||HORVU1Hr1G008560|Hv_IBSC_PGSB_r1||HORVU1Hr1G008560.11|8|1),INTRON(MODIFIER|||||HORVU1Hr1G008560|Hv_IBSC_PGSB_r1||HORVU1Hr1G008560.12|7|1),INTRON(MODIFIER|||||HORVU1Hr1G008560|Hv_IB…
		JHI-Hv50k-2016-15028	1H	18776487						18775269	18780615	HORVU1Hr1G008560	HORVU1Hr1G008560.1	undescribed protein	NA	validated	DOWNSTREAM(MODIFIER||1341|||HORVU1Hr1G008560|Hv_IBSC_PGSB_r1||HORVU1Hr1G008560.29||1|WARNING_TRANSCRIPT_NO_START_CODON),INTRON(MODIFIER|||||HORVU1Hr1G008560|Hv_IBSC_PGSB_r1||HORVU1Hr1G008560.10|9|1),INTRON(MODIFIER|||||HORVU1Hr1G008560|Hv_IBSC_PGSB_r1||HORVU1Hr1G008560.11|8|1),INTRON(MODIFIER|||||HORVU1Hr1G008560|Hv_IBSC_PGSB_r1||HORVU1Hr1G008560.12|7|1),INTRON(MODIFIER|||||HORVU1Hr1G008560|Hv_IB…
		JHI-Hv50k-2016-15029	1H	18776566						18775269	18780615	HORVU1Hr1G008560	HORVU1Hr1G008560.1	undescribed protein	NA	validated	DOWNSTREAM(MODIFIER||1262|||HORVU1Hr1G008560|Hv_IBSC_PGSB_r1||HORVU1Hr1G008560.29||1|WARNING_TRANSCRIPT_NO_START_CODON),INTRON(MODIFIER|||||HORVU1Hr1G008560|Hv_IBSC_PGSB_r1||HORVU1Hr1G008560.10|9|1),INTRON(MODIFIER|||||HORVU1Hr1G008560|Hv_IBSC_PGSB_r1||HORVU1Hr1G008560.11|8|1),INTRON(MODIFIER|||||HORVU1Hr1G008560|Hv_IBSC_PGSB_r1||HORVU1Hr1G008560.12|7|1),INTRON(MODIFIER|||||HORVU1Hr1G008560|Hv_IB…
		JHI-Hv50k-2016-15033	1H	18777086						18775269	18780615	HORVU1Hr1G008560	HORVU1Hr1G008560.1	undescribed protein	Hordeum vulgare subsp. vulgare mRNA for predicted protein, complete cds, clone: NIASHv2140H17	validated	DOWNSTREAM(MODIFIER||742|||HORVU1Hr1G008560|Hv_IBSC_PGSB_r1||HORVU1Hr1G008560.29||1|WARNING_TRANSCRIPT_NO_START_CODON),UPSTREAM(MODIFIER||1139|||HORVU1Hr1G008560|Hv_IBSC_PGSB_r1||HORVU1Hr1G008560.25||1),UPSTREAM(MODIFIER||2661|||HORVU1Hr1G008570|Hv_IBSC_PGSB_r1||HORVU1Hr1G008570.50||1),UTR_3_PRIME(MODIFIER||1239|||HORVU1Hr1G008570|Hv_IBSC_PGSB_r1||HORVU1Hr1G008570.13|5|1|WARNING_TRANSCRIPT_NO_STA…
		JHI-Hv50k-2016-15043	1H	18777803						18775269	18780615	HORVU1Hr1G008560	HORVU1Hr1G008560.1	undescribed protein	NA	validated	DOWNSTREAM(MODIFIER||25|||HORVU1Hr1G008560|Hv_IBSC_PGSB_r1||HORVU1Hr1G008560.29||1|WARNING_TRANSCRIPT_NO_START_CODON),INTRON(MODIFIER|||||HORVU1Hr1G008560|Hv_IBSC_PGSB_r1||HORVU1Hr1G008560.10|6|1),INTRON(MODIFIER|||||HORVU1Hr1G008560|Hv_IBSC_PGSB_r1||HORVU1Hr1G008560.18|4|1),INTRON(MODIFIER|||||HORVU1Hr1G008560|Hv_IBSC_PGSB_r1||HORVU1Hr1G008560.24|4|1),INTRON(MODIFIER|||||HORVU1Hr1G008560|Hv_IBSC…
		JHI-Hv50k-2016-15048	1H	18777910						18775269	18780615	HORVU1Hr1G008560	HORVU1Hr1G008560.1	undescribed protein	NA	validated	INTRON(MODIFIER|||||HORVU1Hr1G008560|Hv_IBSC_PGSB_r1||HORVU1Hr1G008560.10|6|1),INTRON(MODIFIER|||||HORVU1Hr1G008560|Hv_IBSC_PGSB_r1||HORVU1Hr1G008560.18|4|1),INTRON(MODIFIER|||||HORVU1Hr1G008560|Hv_IBSC_PGSB_r1||HORVU1Hr1G008560.24|4|1),INTRON(MODIFIER|||||HORVU1Hr1G008560|Hv_IBSC_PGSB_r1||HORVU1Hr1G008560.26|5|1),INTRON(MODIFIER|||||HORVU1Hr1G008570|Hv_IBSC_PGSB_r1||HORVU1Hr1G008570.11|5|1),INTR…
		JHI-Hv50k-2016-15050	1H	18778011						18775269	18780615	HORVU1Hr1G008560	HORVU1Hr1G008560.1	undescribed protein	NA	validated	INTRON(MODIFIER|||||HORVU1Hr1G008560|Hv_IBSC_PGSB_r1||HORVU1Hr1G008560.10|6|1),INTRON(MODIFIER|||||HORVU1Hr1G008560|Hv_IBSC_PGSB_r1||HORVU1Hr1G008560.18|4|1),INTRON(MODIFIER|||||HORVU1Hr1G008560|Hv_IBSC_PGSB_r1||HORVU1Hr1G008560.24|4|1),INTRON(MODIFIER|||||HORVU1Hr1G008560|Hv_IBSC_PGSB_r1||HORVU1Hr1G008560.26|5|1),INTRON(MODIFIER|||||HORVU1Hr1G008570|Hv_IBSC_PGSB_r1||HORVU1Hr1G008570.11|5|1),INTR…
		JHI-Hv50k-2016-15051	1H	18778066						18775269	18780615	HORVU1Hr1G008560	HORVU1Hr1G008560.1	undescribed protein	NA	validated	INTRON(MODIFIER|||||HORVU1Hr1G008560|Hv_IBSC_PGSB_r1||HORVU1Hr1G008560.10|6|1),INTRON(MODIFIER|||||HORVU1Hr1G008560|Hv_IBSC_PGSB_r1||HORVU1Hr1G008560.18|4|1),INTRON(MODIFIER|||||HORVU1Hr1G008560|Hv_IBSC_PGSB_r1||HORVU1Hr1G008560.24|4|1),INTRON(MODIFIER|||||HORVU1Hr1G008560|Hv_IBSC_PGSB_r1||HORVU1Hr1G008560.26|5|1),INTRON(MODIFIER|||||HORVU1Hr1G008570|Hv_IBSC_PGSB_r1||HORVU1Hr1G008570.11|5|1),INTR…
		JHI-Hv50k-2016-15062	1H	18778663						18775269	18780615	HORVU1Hr1G008560	HORVU1Hr1G008560.1	undescribed protein	NA	validated	INTRON(MODIFIER|||||HORVU1Hr1G008560|Hv_IBSC_PGSB_r1||HORVU1Hr1G008560.10|4|1),INTRON(MODIFIER|||||HORVU1Hr1G008560|Hv_IBSC_PGSB_r1||HORVU1Hr1G008560.11|4|1),INTRON(MODIFIER|||||HORVU1Hr1G008560|Hv_IBSC_PGSB_r1||HORVU1Hr1G008560.15|4|1),INTRON(MODIFIER|||||HORVU1Hr1G008560|Hv_IBSC_PGSB_r1||HORVU1Hr1G008560.16|2|1),INTRON(MODIFIER|||||HORVU1Hr1G008560|Hv_IBSC_PGSB_r1||HORVU1Hr1G008560.17|4|1),INTR…
		JHI-Hv50k-2016-15065	1H	18778946						18775269	18780615	HORVU1Hr1G008560	HORVU1Hr1G008560.1	undescribed protein	NA	validated	INTRON(MODIFIER|||||HORVU1Hr1G008560|Hv_IBSC_PGSB_r1||HORVU1Hr1G008560.10|3|1),INTRON(MODIFIER|||||HORVU1Hr1G008560|Hv_IBSC_PGSB_r1||HORVU1Hr1G008560.11|3|1),INTRON(MODIFIER|||||HORVU1Hr1G008560|Hv_IBSC_PGSB_r1||HORVU1Hr1G008560.12|2|1),INTRON(MODIFIER|||||HORVU1Hr1G008560|Hv_IBSC_PGSB_r1||HORVU1Hr1G008560.14|3|1),INTRON(MODIFIER|||||HORVU1Hr1G008560|Hv_IBSC_PGSB_r1||HORVU1Hr1G008560.15|3|1),INTR…
		JHI-Hv50k-2016-15066	1H	18779090						18775269	18780615	HORVU1Hr1G008560	HORVU1Hr1G008560.1	undescribed protein	NA	validated	INTRON(MODIFIER|||||HORVU1Hr1G008560|Hv_IBSC_PGSB_r1||HORVU1Hr1G008560.10|3|1),INTRON(MODIFIER|||||HORVU1Hr1G008560|Hv_IBSC_PGSB_r1||HORVU1Hr1G008560.11|3|1),INTRON(MODIFIER|||||HORVU1Hr1G008560|Hv_IBSC_PGSB_r1||HORVU1Hr1G008560.12|2|1),INTRON(MODIFIER|||||HORVU1Hr1G008560|Hv_IBSC_PGSB_r1||HORVU1Hr1G008560.14|3|1),INTRON(MODIFIER|||||HORVU1Hr1G008560|Hv_IBSC_PGSB_r1||HORVU1Hr1G008560.15|3|1),INTR…
		JHI-Hv50k-2016-15067	1H	18779202						18775269	18780615	HORVU1Hr1G008560	HORVU1Hr1G008560.1	undescribed protein	NA	validated	INTRON(MODIFIER|||||HORVU1Hr1G008560|Hv_IBSC_PGSB_r1||HORVU1Hr1G008560.10|3|1),INTRON(MODIFIER|||||HORVU1Hr1G008560|Hv_IBSC_PGSB_r1||HORVU1Hr1G008560.11|3|1),INTRON(MODIFIER|||||HORVU1Hr1G008560|Hv_IBSC_PGSB_r1||HORVU1Hr1G008560.12|2|1),INTRON(MODIFIER|||||HORVU1Hr1G008560|Hv_IBSC_PGSB_r1||HORVU1Hr1G008560.14|3|1),INTRON(MODIFIER|||||HORVU1Hr1G008560|Hv_IBSC_PGSB_r1||HORVU1Hr1G008560.15|3|1),INTR…
		JHI-Hv50k-2016-15068	1H	18779328						18775269	18780615	HORVU1Hr1G008560	HORVU1Hr1G008560.1	undescribed protein	PREDICTED: Aegilops tauschii subsp. tauschii uncharacterized LOC109779640 (LOC109779640), transcript variant X7, ncRNA	validated	INTRON(MODIFIER|||||HORVU1Hr1G008560|Hv_IBSC_PGSB_r1||HORVU1Hr1G008560.10|3|1),INTRON(MODIFIER|||||HORVU1Hr1G008560|Hv_IBSC_PGSB_r1||HORVU1Hr1G008560.11|3|1),INTRON(MODIFIER|||||HORVU1Hr1G008560|Hv_IBSC_PGSB_r1||HORVU1Hr1G008560.12|2|1),INTRON(MODIFIER|||||HORVU1Hr1G008560|Hv_IBSC_PGSB_r1||HORVU1Hr1G008560.14|3|1),INTRON(MODIFIER|||||HORVU1Hr1G008560|Hv_IBSC_PGSB_r1||HORVU1Hr1G008560.15|3|1),INTR…
		JHI-Hv50k-2016-15072	1H	18779438						NA	NA	HORVU1Hr1G008570	NA	NA	NA	validated	DOWNSTREAM(MODIFIER||109|||HORVU1Hr1G008570|Hv_IBSC_PGSB_r1||HORVU1Hr1G008570.41||1|WARNING_TRANSCRIPT_NO_START_CODON),INTRON(MODIFIER|||||HORVU1Hr1G008560|Hv_IBSC_PGSB_r1||HORVU1Hr1G008560.10|3|1),INTRON(MODIFIER|||||HORVU1Hr1G008560|Hv_IBSC_PGSB_r1||HORVU1Hr1G008560.11|3|1),INTRON(MODIFIER|||||HORVU1Hr1G008560|Hv_IBSC_PGSB_r1||HORVU1Hr1G008560.12|2|1),INTRON(MODIFIER|||||HORVU1Hr1G008560|Hv_IBS…
		JHI-Hv50k-2016-15073	1H	18779490						NA	NA	HORVU1Hr1G008570	NA	NA	NA	validated	DOWNSTREAM(MODIFIER||161|||HORVU1Hr1G008570|Hv_IBSC_PGSB_r1||HORVU1Hr1G008570.41||1|WARNING_TRANSCRIPT_NO_START_CODON),INTRON(MODIFIER|||||HORVU1Hr1G008560|Hv_IBSC_PGSB_r1||HORVU1Hr1G008560.10|3|1),INTRON(MODIFIER|||||HORVU1Hr1G008560|Hv_IBSC_PGSB_r1||HORVU1Hr1G008560.11|3|1),INTRON(MODIFIER|||||HORVU1Hr1G008560|Hv_IBSC_PGSB_r1||HORVU1Hr1G008560.12|2|1),INTRON(MODIFIER|||||HORVU1Hr1G008560|Hv_IBS…
		JHI-Hv50k-2016-15075	1H	18779587						NA	NA	HORVU1Hr1G008570	NA	NA	NA	validated	DOWNSTREAM(MODIFIER||258|||HORVU1Hr1G008570|Hv_IBSC_PGSB_r1||HORVU1Hr1G008570.41||1|WARNING_TRANSCRIPT_NO_START_CODON),INTRON(MODIFIER|||||HORVU1Hr1G008560|Hv_IBSC_PGSB_r1||HORVU1Hr1G008560.10|3|1),INTRON(MODIFIER|||||HORVU1Hr1G008560|Hv_IBSC_PGSB_r1||HORVU1Hr1G008560.11|3|1),INTRON(MODIFIER|||||HORVU1Hr1G008560|Hv_IBSC_PGSB_r1||HORVU1Hr1G008560.12|2|1),INTRON(MODIFIER|||||HORVU1Hr1G008560|Hv_IBS…
		JHI-Hv50k-2016-15082	1H	18779793						NA	NA	HORVU1Hr1G008570	NA	NA	NA	validated	DOWNSTREAM(MODIFIER||21|||HORVU1Hr1G008570|Hv_IBSC_PGSB_r1||HORVU1Hr1G008570.36||1|WARNING_TRANSCRIPT_NO_START_CODON),DOWNSTREAM(MODIFIER||464|||HORVU1Hr1G008570|Hv_IBSC_PGSB_r1||HORVU1Hr1G008570.41||1|WARNING_TRANSCRIPT_NO_START_CODON),INTRON(MODIFIER|||||HORVU1Hr1G008560|Hv_IBSC_PGSB_r1||HORVU1Hr1G008560.10|3|1),INTRON(MODIFIER|||||HORVU1Hr1G008560|Hv_IBSC_PGSB_r1||HORVU1Hr1G008560.11|3|1),INTR…
		JHI-Hv50k-2016-15099	1H	18780524						NA	NA	HORVU1Hr1G008570	NA	NA	NA	validated	DOWNSTREAM(MODIFIER||1195|||HORVU1Hr1G008570|Hv_IBSC_PGSB_r1||HORVU1Hr1G008570.41||1|WARNING_TRANSCRIPT_NO_START_CODON),DOWNSTREAM(MODIFIER||752|||HORVU1Hr1G008570|Hv_IBSC_PGSB_r1||HORVU1Hr1G008570.36||1|WARNING_TRANSCRIPT_NO_START_CODON),INTRON(MODIFIER|||||HORVU1Hr1G008560|Hv_IBSC_PGSB_r1||HORVU1Hr1G008560.10|1|1),INTRON(MODIFIER|||||HORVU1Hr1G008560|Hv_IBSC_PGSB_r1||HORVU1Hr1G008560.11|1|1),IN…
		JHI-Hv50k-2016-15113	1H	18793044						NA	NA	HORVU1Hr1G008600	NA	NA	Hordeum vulgare subsp. vulgare mRNA for predicted protein, complete cds, clone: NIASHv2142H18	validated	DOWNSTREAM(MODIFIER||4362|||HORVU1Hr1G008600|Hv_IBSC_PGSB_r1||HORVU1Hr1G008600.1||1|WARNING_TRANSCRIPT_INCOMPLETE),UTR_5_PRIME(MODIFIER||2252|||HORVU1Hr1G008590|Hv_IBSC_PGSB_r1||HORVU1Hr1G008590.1|1|1),UTR_5_PRIME(MODIFIER||249|||HORVU1Hr1G008580|Hv_IBSC_PGSB_r1||HORVU1Hr1G008580.1|1|1),UTR_5_PRIME(MODIFIER||249|||HORVU1Hr1G008580|Hv_IBSC_PGSB_r1||HORVU1Hr1G008580.2|1|1)
		JHI-Hv50k-2016-15116	1H	18793288						NA	NA	HORVU1Hr1G008600	NA	NA	Hordeum vulgare subsp. vulgare mRNA for predicted protein, complete cds, clone: NIASHv2142H18	validated	DOWNSTREAM(MODIFIER||4118|||HORVU1Hr1G008600|Hv_IBSC_PGSB_r1||HORVU1Hr1G008600.1||1|WARNING_TRANSCRIPT_INCOMPLETE),START_GAINED(LOW|||||HORVU1Hr1G008580|Hv_IBSC_PGSB_r1||HORVU1Hr1G008580.2|1|1),UPSTREAM(MODIFIER||67|||HORVU1Hr1G008580|Hv_IBSC_PGSB_r1||HORVU1Hr1G008580.1||1),UTR_5_PRIME(MODIFIER||2008|||HORVU1Hr1G008590|Hv_IBSC_PGSB_r1||HORVU1Hr1G008590.1|1|1),UTR_5_PRIME(MODIFIER||493|||HORVU1Hr1…
		JHI-Hv50k-2016-15117	1H	18793423						NA	NA	HORVU1Hr1G008600	NA	NA	Hordeum vulgare subsp. vulgare mRNA for predicted protein, complete cds, clone: NIASHv2142H18	validated	DOWNSTREAM(MODIFIER||3983|||HORVU1Hr1G008600|Hv_IBSC_PGSB_r1||HORVU1Hr1G008600.1||1|WARNING_TRANSCRIPT_INCOMPLETE),INTRON(MODIFIER|||||HORVU1Hr1G008590|Hv_IBSC_PGSB_r1||HORVU1Hr1G008590.1|1|1),UPSTREAM(MODIFIER||202|||HORVU1Hr1G008580|Hv_IBSC_PGSB_r1||HORVU1Hr1G008580.1||1),UTR_5_PRIME(MODIFIER||628|||HORVU1Hr1G008580|Hv_IBSC_PGSB_r1||HORVU1Hr1G008580.2|1|1)
		JHI-Hv50k-2016-15118	1H	18793606						NA	NA	HORVU1Hr1G008600	NA	NA	NA	validated	DOWNSTREAM(MODIFIER||3800|||HORVU1Hr1G008600|Hv_IBSC_PGSB_r1||HORVU1Hr1G008600.1||1|WARNING_TRANSCRIPT_INCOMPLETE),INTRON(MODIFIER|||||HORVU1Hr1G008590|Hv_IBSC_PGSB_r1||HORVU1Hr1G008590.1|1|1),UPSTREAM(MODIFIER||169|||HORVU1Hr1G008580|Hv_IBSC_PGSB_r1||HORVU1Hr1G008580.2||1),UPSTREAM(MODIFIER||385|||HORVU1Hr1G008580|Hv_IBSC_PGSB_r1||HORVU1Hr1G008580.1||1)
		JHI-Hv50k-2016-15127	1H	18795528						NA	NA	HORVU1Hr1G008600	NA	NA	NA	validated	DOWNSTREAM(MODIFIER||1878|||HORVU1Hr1G008600|Hv_IBSC_PGSB_r1||HORVU1Hr1G008600.1||1|WARNING_TRANSCRIPT_INCOMPLETE),DOWNSTREAM(MODIFIER||4613|||HORVU1Hr1G008600|Hv_IBSC_PGSB_r1||HORVU1Hr1G008600.2||1),NON_SYNONYMOUS_CODING(MODERATE|MISSENSE|aGg/aAg|R78K||HORVU1Hr1G008590|Hv_IBSC_PGSB_r1||HORVU1Hr1G008590.1|2|1),UPSTREAM(MODIFIER||2091|||HORVU1Hr1G008580|Hv_IBSC_PGSB_r1||HORVU1Hr1G008580.2||1),UPST…
		JHI-Hv50k-2016-15129	1H	18796076						NA	NA	HORVU1Hr1G008600	NA	NA	Hordeum vulgare subsp. vulgare cDNA clone: FLbaf141f09, mRNA sequence	validated	DOWNSTREAM(MODIFIER||1330|||HORVU1Hr1G008600|Hv_IBSC_PGSB_r1||HORVU1Hr1G008600.1||1|WARNING_TRANSCRIPT_INCOMPLETE),DOWNSTREAM(MODIFIER||4065|||HORVU1Hr1G008600|Hv_IBSC_PGSB_r1||HORVU1Hr1G008600.2||1),DOWNSTREAM(MODIFIER||433|||HORVU1Hr1G008590|Hv_IBSC_PGSB_r1||HORVU1Hr1G008590.1||1),INTERGENIC(MODIFIER||||||||||1),UPSTREAM(MODIFIER||2639|||HORVU1Hr1G008580|Hv_IBSC_PGSB_r1||HORVU1Hr1G008580.2||1),…
		JHI-Hv50k-2016-15134	1H	18802688						NA	NA	HORVU1Hr1G008610	NA	NA	PREDICTED: Aegilops tauschii subsp. tauschii coiled-coil domain-containing protein 130 (LOC109741526), mRNA	validated	DOWNSTREAM(MODIFIER||1787|||HORVU1Hr1G008610|Hv_IBSC_PGSB_r1||HORVU1Hr1G008610.1||1|WARNING_TRANSCRIPT_NO_START_CODON),NON_SYNONYMOUS_CODING(MODERATE|MISSENSE|Ctc/Gtc|L56V||HORVU1Hr1G008620|Hv_IBSC_PGSB_r1||HORVU1Hr1G008620.4|1|1|WARNING_TRANSCRIPT_NO_START_CODON),NON_SYNONYMOUS_CODING(MODERATE|MISSENSE|Ctc/Gtc|L75V||HORVU1Hr1G008620|Hv_IBSC_PGSB_r1||HORVU1Hr1G008620.1|1|1|WARNING_TRANSCRIPT_NO_S…
		JHI-Hv50k-2016-15135	1H	18802952						NA	NA	HORVU1Hr1G008610	NA	NA	NA	validated	DOWNSTREAM(MODIFIER||2051|||HORVU1Hr1G008610|Hv_IBSC_PGSB_r1||HORVU1Hr1G008610.1||1|WARNING_TRANSCRIPT_NO_START_CODON),INTRON(MODIFIER|||||HORVU1Hr1G008620|Hv_IBSC_PGSB_r1||HORVU1Hr1G008620.10|1|1|WARNING_TRANSCRIPT_NO_START_CODON),INTRON(MODIFIER|||||HORVU1Hr1G008620|Hv_IBSC_PGSB_r1||HORVU1Hr1G008620.1|2|1|WARNING_TRANSCRIPT_NO_START_CODON),INTRON(MODIFIER|||||HORVU1Hr1G008620|Hv_IBSC_PGSB_r1||H…
		JHI-Hv50k-2016-15136	1H	18803165						NA	NA	HORVU1Hr1G008610	NA	NA	NA	validated	DOWNSTREAM(MODIFIER||2264|||HORVU1Hr1G008610|Hv_IBSC_PGSB_r1||HORVU1Hr1G008610.1||1|WARNING_TRANSCRIPT_NO_START_CODON),INTRON(MODIFIER|||||HORVU1Hr1G008620|Hv_IBSC_PGSB_r1||HORVU1Hr1G008620.10|2|1|WARNING_TRANSCRIPT_NO_START_CODON),INTRON(MODIFIER|||||HORVU1Hr1G008620|Hv_IBSC_PGSB_r1||HORVU1Hr1G008620.1|3|1|WARNING_TRANSCRIPT_NO_START_CODON),INTRON(MODIFIER|||||HORVU1Hr1G008620|Hv_IBSC_PGSB_r1||H…
		JHI-Hv50k-2016-15143	1H	18803599						NA	NA	HORVU1Hr1G008610	NA	NA	NA	validated	DOWNSTREAM(MODIFIER||2698|||HORVU1Hr1G008610|Hv_IBSC_PGSB_r1||HORVU1Hr1G008610.1||1|WARNING_TRANSCRIPT_NO_START_CODON),INTRON(MODIFIER|||||HORVU1Hr1G008620|Hv_IBSC_PGSB_r1||HORVU1Hr1G008620.10|2|1|WARNING_TRANSCRIPT_NO_START_CODON),INTRON(MODIFIER|||||HORVU1Hr1G008620|Hv_IBSC_PGSB_r1||HORVU1Hr1G008620.1|3|1|WARNING_TRANSCRIPT_NO_START_CODON),INTRON(MODIFIER|||||HORVU1Hr1G008620|Hv_IBSC_PGSB_r1||H…
		JHI-Hv50k-2016-15144	1H	18803662						NA	NA	HORVU1Hr1G008610	NA	NA	NA	validated	DOWNSTREAM(MODIFIER||2761|||HORVU1Hr1G008610|Hv_IBSC_PGSB_r1||HORVU1Hr1G008610.1||1|WARNING_TRANSCRIPT_NO_START_CODON),INTRON(MODIFIER|||||HORVU1Hr1G008620|Hv_IBSC_PGSB_r1||HORVU1Hr1G008620.10|2|1|WARNING_TRANSCRIPT_NO_START_CODON),INTRON(MODIFIER|||||HORVU1Hr1G008620|Hv_IBSC_PGSB_r1||HORVU1Hr1G008620.1|3|1|WARNING_TRANSCRIPT_NO_START_CODON),INTRON(MODIFIER|||||HORVU1Hr1G008620|Hv_IBSC_PGSB_r1||H…
		JHI-Hv50k-2016-15145	1H	18803680						NA	NA	HORVU1Hr1G008610	NA	NA	NA	validated	DOWNSTREAM(MODIFIER||2779|||HORVU1Hr1G008610|Hv_IBSC_PGSB_r1||HORVU1Hr1G008610.1||1|WARNING_TRANSCRIPT_NO_START_CODON),INTRON(MODIFIER|||||HORVU1Hr1G008620|Hv_IBSC_PGSB_r1||HORVU1Hr1G008620.10|2|1|WARNING_TRANSCRIPT_NO_START_CODON),INTRON(MODIFIER|||||HORVU1Hr1G008620|Hv_IBSC_PGSB_r1||HORVU1Hr1G008620.1|3|1|WARNING_TRANSCRIPT_NO_START_CODON),INTRON(MODIFIER|||||HORVU1Hr1G008620|Hv_IBSC_PGSB_r1||H…
		JHI-Hv50k-2016-15149	1H	18806841						18802466	18807662	HORVU1Hr1G008620	HORVU1Hr1G008620.1	Coiled-coil domain-containing protein 130	Hordeum vulgare subsp. vulgare mRNA for predicted protein, complete cds, clone: NIASHv1001H01	validated	SYNONYMOUS_CODING(LOW|SILENT|tcC/tcT|S128||HORVU1Hr1G008620|Hv_IBSC_PGSB_r1||HORVU1Hr1G008620.2|6|1),SYNONYMOUS_CODING(LOW|SILENT|tcC/tcT|S128||HORVU1Hr1G008620|Hv_IBSC_PGSB_r1||HORVU1Hr1G008620.9|6|1),SYNONYMOUS_CODING(LOW|SILENT|tcC/tcT|S163||HORVU1Hr1G008620|Hv_IBSC_PGSB_r1||HORVU1Hr1G008620.6|6|1),SYNONYMOUS_CODING(LOW|SILENT|tcC/tcT|S163||HORVU1Hr1G008620|Hv_IBSC_PGSB_r1||HORVU1Hr1G008620.7|…
		JHI-Hv50k-2016-15151	1H	18807092						18802466	18807662	HORVU1Hr1G008620	HORVU1Hr1G008620.1	Coiled-coil domain-containing protein 130	Haynaldia villosa clone kong36 mRNA	validated	DOWNSTREAM(MODIFIER||105|||HORVU1Hr1G008620|Hv_IBSC_PGSB_r1||HORVU1Hr1G008620.8||1|WARNING_TRANSCRIPT_NO_START_CODON),DOWNSTREAM(MODIFIER||17|||HORVU1Hr1G008620|Hv_IBSC_PGSB_r1||HORVU1Hr1G008620.7||1),DOWNSTREAM(MODIFIER||27|||HORVU1Hr1G008620|Hv_IBSC_PGSB_r1||HORVU1Hr1G008620.9||1),SYNONYMOUS_CODING(LOW|SILENT|tcG/tcA|S182||HORVU1Hr1G008620|Hv_IBSC_PGSB_r1||HORVU1Hr1G008620.2|7|1),SYNONYMOUS_COD…
		JHI-Hv50k-2016-15152	1H	18807230						18802466	18807662	HORVU1Hr1G008620	HORVU1Hr1G008620.1	Coiled-coil domain-containing protein 130	PREDICTED: Aegilops tauschii subsp. tauschii coiled-coil domain-containing protein 130 (LOC109741526), mRNA	validated	DOWNSTREAM(MODIFIER||123|||HORVU1Hr1G008620|Hv_IBSC_PGSB_r1||HORVU1Hr1G008620.6||1),DOWNSTREAM(MODIFIER||128|||HORVU1Hr1G008620|Hv_IBSC_PGSB_r1||HORVU1Hr1G008620.5||1|WARNING_TRANSCRIPT_NO_START_CODON),DOWNSTREAM(MODIFIER||155|||HORVU1Hr1G008620|Hv_IBSC_PGSB_r1||HORVU1Hr1G008620.7||1),DOWNSTREAM(MODIFIER||165|||HORVU1Hr1G008620|Hv_IBSC_PGSB_r1||HORVU1Hr1G008620.9||1),DOWNSTREAM(MODIFIER||243|||HO…
		5194-1118	1H	18807356						18802466	18807662	HORVU1Hr1G008620	HORVU1Hr1G008620.1	Coiled-coil domain-containing protein 130	Haynaldia villosa clone kong36 mRNA	validated	EFF=DOWNSTREAM(MODIFIER||249|||HORVU1Hr1G008620|Hv_IBSC_PGSB_r1||HORVU1Hr1G008620.6||1),DOWNSTREAM(MODIFIER||254|||HORVU1Hr1G008620|Hv_IBSC_PGSB_r1||HORVU1Hr1G008620.5||1|WARNING_TRANSCRIPT_NO_START_CODON),DOWNSTREAM(MODIFIER||281|||HORVU1Hr1G008620|Hv_IBSC_PGSB_r1||HORVU1Hr1G008620.7||1),DOWNSTREAM(MODIFIER||291|||HORVU1Hr1G008620|Hv_IBSC_PGSB_r1||HORVU1Hr1G008620.9||1),DOWNSTREAM(MODIFIER||369|…
		JHI-Hv50k-2016-15160	1H	18807696						18802466	18807662	HORVU1Hr1G008620	HORVU1Hr1G008620.1	Coiled-coil domain-containing protein 130	NA	validated	DOWNSTREAM(MODIFIER||183|||HORVU1Hr1G008620|Hv_IBSC_PGSB_r1||HORVU1Hr1G008620.10||1|WARNING_TRANSCRIPT_NO_START_CODON),DOWNSTREAM(MODIFIER||30|||HORVU1Hr1G008620|Hv_IBSC_PGSB_r1||HORVU1Hr1G008620.4||1|WARNING_TRANSCRIPT_NO_START_CODON),DOWNSTREAM(MODIFIER||34|||HORVU1Hr1G008620|Hv_IBSC_PGSB_r1||HORVU1Hr1G008620.1||1|WARNING_TRANSCRIPT_NO_START_CODON),DOWNSTREAM(MODIFIER||34|||HORVU1Hr1G008620|Hv_…
		JHI-Hv50k-2016-15164	1H	18807860						18802466	18807662	HORVU1Hr1G008620	HORVU1Hr1G008620.1	Coiled-coil domain-containing protein 130	NA	validated	DOWNSTREAM(MODIFIER||194|||HORVU1Hr1G008620|Hv_IBSC_PGSB_r1||HORVU1Hr1G008620.4||1|WARNING_TRANSCRIPT_NO_START_CODON),DOWNSTREAM(MODIFIER||198|||HORVU1Hr1G008620|Hv_IBSC_PGSB_r1||HORVU1Hr1G008620.1||1|WARNING_TRANSCRIPT_NO_START_CODON),DOWNSTREAM(MODIFIER||198|||HORVU1Hr1G008620|Hv_IBSC_PGSB_r1||HORVU1Hr1G008620.2||1),DOWNSTREAM(MODIFIER||198|||HORVU1Hr1G008620|Hv_IBSC_PGSB_r1||HORVU1Hr1G008620.3…
		JHI-Hv50k-2016-15183	1H	18846135						18846019	18848329	HORVU1Hr1G008650	HORVU1Hr1G008650.1	AT-hook motif nuclear-localized protein 20	NA	validated	UTR_3_PRIME(MODIFIER||880|||HORVU1Hr1G008650|Hv_IBSC_PGSB_r1||HORVU1Hr1G008650.1|1|1)
		JHI-Hv50k-2016-15195	1H	18846585						18846019	18848329	HORVU1Hr1G008650	HORVU1Hr1G008650.1	AT-hook motif nuclear-localized protein 20	NA	validated	UTR_3_PRIME(MODIFIER||430|||HORVU1Hr1G008650|Hv_IBSC_PGSB_r1||HORVU1Hr1G008650.1|1|1)
[truncated: 43,284 more rows]
