# Supplementary material for: Genome-wide association study on metabolite accumulation in a wild barley NAM population reveals natural variation in sugar metabolism
Source: PLoS One. 2021 Feb 16;16(2):e0246510. doi: 10.1371/journal.pone.0246510 (PMC7886226; doi:10.1371/journal.pone.0246510)
Supplement: S12 Table — (XLSX) [file pone.0246510.s019.xlsx]

## Sheet: Table S12
Table S12. Explained phenotypic variance (r²) of defined mQTL regions for investigated metabolites
Metabolitea	Sampling dateb	mQTLc	posd	r² e
TMET109	1	mQTL1H-3_1	128.3	0.025413
TMET110	1	mQTL1H-3_1	128.3	0.037986
TMET116	1	mQTL1H-3_1	128.3	0.025579
TMET115	2	mQTL1H-2_2	27.25	0.364873
TMET116	2	mQTL1H-2_2	27.25	0.530117
TMET110	1	mQTL1H-1_1	27.4	0.647649
TMET109	1	mQTL1H-1_1	28.25	0.382247
TMET116	1	mQTL1H-1_1	28.25	0.529802
TMET147	1	mQTL1H-1_1	28.25	0.363321
TMET110	2	mQTL1H-2_2	28.25	0.639651
TMET111	2	mQTL1H-2_2	28.25	0.145691
TMET108	2	mQTL1H-2_2	30.3	0.315034
TMET116	1	mQTL1H-2_1	42.45	0.427054
TMET108	2	mQTL1H-3_2	44.2	0.20367
TMET116	2	mQTL1H-4_2	58.4	0.171269
TMET110	2	mQTL1H-1_2	5	0.092565
TMET116	2	mQTL1H-1_2	5	0.068677
TMET83	2	mQTL1H-1_2	5	0.004525
TMET83	2	mQTL2H-1_2	1.15	0.016618
TMET110	2	mQTL2H-3_2	107	0.060241
TMET116	2	mQTL2H-3_2	107	0.059053
TMET83	2	mQTL2H-3_2	107	0.02612
TMET116	1	mQTL2H-3_1	110.3	0.048802
TMET110	2	mQTL2H-4_2	142.15	0.017453
TMET116	2	mQTL2H-4_2	142.15	0.013635
TMET83	2	mQTL2H-4_2	142.15	0.002235
TMET109	1	mQTL2H-2_1	18.25	0.044534
TMET110	1	mQTL2H-2_1	20.95	0.053495
TMET110	2	mQTL2H-2_2	41.35	0.027286
TMET147	1	mQTL2H-1_1	5.475	0.051098
TMET115	2	mQTL2H-1_2	5.475	0.046755
TMET83	2	mQTL3H-3_2	113.4	0.007077
TMET110	2	mQTL3H-3_2	122.3	0.01553
TMET111	2	mQTL3H-3_2	122.3	0.008997
TMET116	2	mQTL3H-3_2	122.3	0.013642
TMET110	1	mQTL3H-1_1	23.5	0.056233
TMET110	2	mQTL3H-1_2	51.25	0.092148
TMET116	2	mQTL3H-1_2	51.25	0.092404
TMET109	1	mQTL3H-2_1	51.575	0.082692
TMET116	1	mQTL3H-2_1	51.575	0.095549
TMET147	1	mQTL3H-2_1	51.575	0.097639
TMET83	2	mQTL3H-2_2	74.2	0.009256
TMET83	2	mQTL4H-2_2	104	0.002818
TMET116	1	mQTL4H-1_1	113.4	0.021792
TMET116	2	mQTL4H-3_2	114.3	0.008614
TMET109	1	mQTL4H-1_1	115.2	0.023009
TMET110	2	mQTL4H-1_2	14.9	0.006386
TMET115	2	mQTL4H-1_2	14.9	0.005371
TMET116	2	mQTL4H-1_2	14.9	0.004007
TMET111	2	mQTL4H-1_2	18.05	0.003703
TMET108	2	mQTL4H-1_2	3.5	0.02612
TMET110	2	mQTL5H-3_2	125.6	0.035333
TMET116	2	mQTL5H-3_2	125.6	0.036654
TMET147	1	mQTL5H-3_1	125.8	0.044555
TMET115	2	mQTL5H-4_2	134.3	0.042083
TMET110	2	mQTL5H-4_2	142.9	0.041869
TMET116	2	mQTL5H-4_2	142.9	0.038423
TMET110	2	mQTL5H-5_2	168.4	0.013783
TMET111	2	mQTL5H-5_2	168.4	0.00482
TMET116	2	mQTL5H-5_2	168.4	0.011596
TMET110	2	mQTL5H-1_2	20.6	0.09937
TMET111	2	mQTL5H-1_2	20.6	0.015056
TMET116	2	mQTL5H-1_2	20.6	0.068481
TMET109	1	mQTL5H-1_1	4.75	0.032031
TMET147	1	mQTL5H-2_1	41	0.072401
TMET115	2	mQTL5H-2_2	60.65	0.002897
TMET83	2	mQTL6H-3_2	113.2	0.051081
TMET108	2	mQTL6H-3_2	118.3	0.035062
TMET83	2	mQTL6H-3_2	126.5	0.049692
TMET111	2	mQTL6H-1_2	65.8	0.021132
TMET83	2	mQTL6H-1_2	65.9	0.020734
TMET110	1	mQTL7H-4_1	105.6	0.002001
TMET110	2	mQTL7H-3_2	122.65	0.018113
TMET111	2	mQTL7H-3_2	122.65	0.014118
TMET116	2	mQTL7H-3_2	122.65	0.015691
TMET147	1	mQTL7H-5_1	134.2	0.016245
TMET109	1	mQTL7H-1_1	17.8	0.021096
TMET109	1	mQTL7H-2_1	32.15	0.047872
TMET116	1	mQTL7H-2_1	34.25	0.049303
TMET110	1	mQTL7H-2_1	38.2	0.026443
TMET115	2	mQTL7H-1_2	41.05	0.010896
TMET111	2	mQTL7H-1_2	45.2	0.012455
TMET108	2	mQTL7H-2_2	69.3	0.01093
TMET109	1	mQTL7H-3_1	77.4	0.030751
a Metabolites, see Tables S1 and S2
b Sampling date, 1: 22 May 2017; 2: 22 June 2017
c Defined mQTL regions
d Genetic position of the mQTL's peak SNP marker, derived from Maurer et al. (2015)
e Explained phenotypic variance (r², unvalidated)
