# Supplementary material for: Genome-wide association study on metabolite accumulation in a wild barley NAM population reveals natural variation in sugar metabolism
Source: PLoS One. 2021 Feb 16;16(2):e0246510. doi: 10.1371/journal.pone.0246510 (PMC7886226; doi:10.1371/journal.pone.0246510)
Supplement: S13 Table — (XLSX) [file pone.0246510.s020.xlsx]

## Sheet: Table S13
Table S13. Pearson's correlation coefficients between flowering time and metabolites, both sampling dates
Metabolitea	Sampling dateb	rc	p-valued
TMET1	1	0.0442598	0.109199
TMET2	1	-0.180316	4.81e-11
TMET3	1	-0.0150217	0.586845
TMET4	1	-0.129906	2.37e-06
TMET5	1	-0.179767	5.52e-11
TMET7	1	-0.0458122	0.0973083
TMET8	1	-0.101044	0.000247855
TMET9	1	-0.016993	0.538729
TMET10	1	-0.0990674	0.000327617
TMET12	1	-0.208725	2.26e-14
TMET13	1	-0.14564	1.18e-07
TMET14	1	-0.0697075	0.0115826
TMET15	1	-0.0317383	0.250819
TMET18	1	-0.102207	0.000209836
TMET20	1	-0.00793519	0.774077
TMET23	1	-0.150574	4.3e-08
TMET24	1	-0.0907262	0.00100673
TMET26	1	-0.0893247	0.00120526
TMET27	1	0.0495389	0.0729601
TMET30	1	-0.115279	2.86e-05
TMET32	1	-0.191468	2.73e-12
TMET33	1	-0.0545182	0.0484314
TMET35	1	-0.010835	0.695097
TMET38	1	-0.13976	3.76e-07
TMET39	1	0.0155177	0.574552
TMET41	1	-0.0347453	0.208671
TMET43	1	-0.0235846	0.393522
TMET44	1	0.111881	4.91e-05
TMET45	1	-0.140104	3.52e-07
TMET46	1	0.0222349	0.421163
TMET48	1	-0.101069	0.000246975
TMET50	1	-0.0378778	0.170483
TMET51	1	0.0142936	0.605107
TMET52	1	-0.0308887	0.263734
TMET53	1	-0.16657	1.3e-09
TMET54	1	0.0163144	0.555069
TMET55	1	-0.0552553	0.0454689
TMET57	1	-0.175481	1.58e-10
TMET58	1	-0.00581947	0.833269
TMET62	1	-0.0656094	0.017508
TMET63	1	-0.15521	1.62e-08
TMET64	1	-0.23074	0
TMET65	1	-0.0822514	0.00287923
TMET68	1	0.0624667	0.0237079
TMET69	1	-0.0973138	0.000417879
TMET70	1	-0.101882	0.000219874
TMET72	1	-0.0131375	0.634611
TMET74	1	-0.107049	0.000102973
TMET75	1	-0.131693	1.71e-06
TMET76	1	-0.205968	5.02e-14
TMET77	1	-0.190342	3.68e-12
TMET78	1	-0.302194	0
TMET79	1	-0.0815006	0.00314652
TMET80	1	-0.0773098	0.00509862
TMET81	1	-0.0415858	0.132339
TMET82	1	-0.028379	0.304531
TMET83	1	-0.242449	0
TMET85	1	-0.297123	0
TMET86	1	-0.0574818	0.0374319
TMET87	1	-0.042291	0.125896
TMET88	1	-0.244591	0
TMET90	1	0.0665054	0.0160235
TMET91	1	-0.109263	7.36e-05
TMET92	1	-0.255887	0
TMET93	1	-0.153161	2.5e-08
TMET94	1	-0.149511	5.36e-08
TMET95	1	-0.103122	0.000183842
TMET96	1	-0.188961	5.29e-12
TMET98	1	-0.0863783	0.00174549
TMET99	1	-0.258908	0
TMET100	1	-0.109661	6.93e-05
TMET101	1	-0.304568	0
TMET102	1	-0.0675954	0.0143675
TMET103	1	-0.21714	1.78e-15
TMET104	1	-0.232609	0
TMET105	1	-0.242647	0
TMET106	1	-0.210352	1.42e-14
TMET107	1	-0.158695	7.6e-09
TMET108	1	-0.201692	1.68e-13
TMET109	1	-0.212522	7.55e-15
TMET110	1	-0.120572	1.2e-05
TMET111	1	-0.171944	3.69e-10
TMET112	1	0.0049446	0.858045
TMET113	1	-0.0216549	0.433381
TMET114	1	-0.134124	1.1e-06
TMET115	1	-0.13131	1.84e-06
TMET116	1	-0.139022	4.34e-07
TMET117	1	-0.276298	0
TMET118	1	-0.169328	6.84e-10
TMET119	1	-0.299208	0
TMET120	1	-0.227258	0
TMET121	1	-0.295961	0
TMET122	1	-0.281494	0
TMET123	1	-0.0148965	0.589966
TMET124	1	-0.0469942	0.0889671
TMET126	1	0.0112721	0.68345
TMET127	1	-0.155458	1.53e-08
TMET128	1	-0.328909	0
TMET129	1	-0.197799	4.96e-13
TMET130	1	-0.275731	0
TMET132	1	-0.0783063	0.00455474
TMET133	1	-0.2088	2.22e-14
TMET135	1	-0.0990368	0.000329021
TMET136	1	-0.0932291	0.000725493
TMET137	1	-0.146888	9.17e-08
TMET139	1	-0.179324	6.16e-11
TMET140	1	-0.252663	0
TMET141	1	-0.0551888	0.0457299
TMET142	1	-0.288938	0
TMET143	1	-0.0506489	0.0667567
TMET144	1	-0.152179	3.08e-08
TMET145	1	-0.0907245	0.00100695
TMET146	1	-0.147487	8.12e-08
TMET147	1	-0.151409	3.61e-08
TMET150	1	-0.204051	8.66e-14
TMET151	1	-0.0707994	0.0103397
TMET152	1	-0.0230897	0.403527
TMET153	1	0.0615403	0.0258658
TMET154	1	-0.108855	7.84e-05
TMET155	1	-0.193186	1.73e-12
TMET156	1	-0.190756	3.3e-12
TMET157	1	-0.0711761	0.00993918
TMET158	1	-0.173184	2.75e-10
TMET1	2	-0.068325	0.0141834
TMET2	2	-0.0205715	0.46073
TMET3	2	0.0820179	0.00322303
TMET4	2	-0.227601	0
TMET5	2	0.139662	4.85e-07
TMET7	2	-0.0867987	0.00182111
TMET8	2	0.0978974	0.000434064
TMET9	2	-0.0685047	0.0139307
TMET10	2	-0.0765688	0.00597179
TMET11	2	-0.164301	3.01e-09
TMET12	2	0.0687564	0.0135831
TMET13	2	0.026428	0.343276
TMET14	2	-0.123994	8.09e-06
TMET15	2	-0.0934236	0.000788094
TMET17	2	-0.0784464	0.00484823
TMET23	2	-0.0931301	0.000818828
TMET24	2	-0.0562887	0.0434075
TMET26	2	-0.0638772	0.0218717
TMET27	2	-0.0243054	0.383443
TMET30	2	-0.180825	6.27e-11
TMET32	2	-0.137308	7.56e-07
TMET33	2	-0.143528	2.31e-07
TMET35	2	-0.0464896	0.0953686
TMET38	2	0.10906	8.78e-05
TMET39	2	0.0638508	0.0219266
TMET41	2	-0.111252	6.3e-05
TMET42	2	-0.0760392	0.00632857
TMET43	2	0.054223	0.0517104
TMET44	2	-0.085126	0.00223081
TMET45	2	0.0993469	0.00035588
TMET47	2	-0.0550681	0.0481658
TMET48	2	-0.0195141	0.484101
TMET50	2	-0.0330939	0.23528
TMET51	2	0.0520842	0.0616659
TMET52	2	-0.0332372	0.233257
TMET53	2	0.0862623	0.00194428
TMET54	2	-0.0484118	0.0824279
TMET57	2	0.0256579	0.357528
TMET58	2	-0.0536383	0.0542887
TMET62	2	-0.135531	1.05e-06
TMET63	2	0.0982361	0.00041448
TMET64	2	0.0219683	0.430846
TMET65	2	-0.182424	4.22e-11
TMET68	2	-0.101221	0.0002742
TMET69	2	-0.0449944	0.106518
TMET70	2	0.0147888	0.595929
TMET72	2	-0.0525842	0.0592073
TMET73	2	-0.0679759	0.0146864
TMET74	2	0.0358607	0.198387
TMET75	2	-0.0655935	0.0185568
TMET76	2	-0.00814406	0.770286
TMET77	2	-0.170279	7.74e-10
TMET79	2	-0.0281645	0.312492
TMET80	2	-0.178919	9.98e-11
TMET82	2	-0.0785789	0.00477665
TMET83	2	-0.0711202	0.0106748
TMET85	2	0.0778869	0.00516123
TMET86	2	0.138129	6.48e-07
TMET87	2	-0.106206	0.000134156
TMET88	2	0.0573225	0.0396933
TMET89	2	-0.0662774	0.0173635
TMET90	2	-0.196691	1.07e-12
TMET91	2	-0.0479643	0.0853063
TMET92	2	-0.147975	9.56e-08
TMET93	2	-0.104108	0.000181936
TMET94	2	-0.120417	1.47e-05
TMET95	2	-0.17687	1.64e-10
TMET96	2	-0.256971	0
TMET99	2	0.230586	0
TMET100	2	-0.0600594	0.0311376
TMET101	2	0.00892455	0.748979
TMET102	2	-0.097531	0.000456227
TMET103	2	0.174173	3.12e-10
TMET104	2	0.177437	1.43e-10
TMET105	2	-0.0942133	0.000710631
TMET106	2	0.0193546	0.487681
TMET107	2	0.0514259	0.0650321
TMET108	2	-0.1046	0.000169472
TMET109	2	-0.197454	8.68e-13
TMET110	2	-0.0581515	0.0369132
TMET111	2	-0.0369439	0.18516
TMET112	2	0.00442392	0.873972
TMET114	2	-0.149084	7.65e-08
TMET115	2	-0.019076	0.493969
TMET116	2	-0.0410099	0.141295
TMET117	2	-0.111223	6.33e-05
TMET118	2	-0.0927311	0.000862402
TMET119	2	0.0998544	0.000331771
TMET120	2	-0.111959	5.65e-05
TMET121	2	0.0328978	0.238067
TMET122	2	0.0390181	0.161669
TMET123	2	0.117305	2.44e-05
TMET124	2	0.0879155	0.00158731
TMET126	2	0.0544573	0.0507065
TMET128	2	0.0438829	0.115457
TMET129	2	0.0445666	0.109892
TMET132	2	0.0326588	0.241495
TMET133	2	-0.045471	0.102857
TMET135	2	-0.0861254	0.00197692
TMET136	2	0.0646058	0.0204065
TMET137	2	-0.130515	2.61e-06
TMET138	2	-0.290929	0
TMET139	2	-0.104326	0.000176325
TMET140	2	-0.238789	0
TMET141	2	-0.144407	1.94e-07
TMET142	2	-0.0312691	0.262121
TMET143	2	-0.0668498	0.0164171
TMET144	2	0.0784169	0.00486427
TMET145	2	-0.0712036	0.0105832
TMET147	2	-0.025259	0.365054
TMET149	2	-0.0567534	0.0417033
TMET150	2	-0.103874	0.000188174
TMET154	2	-0.00808328	0.771953
TMET155	2	-0.09585	0.00057206
TMET156	2	0.028977	0.298733
TMET157	2	0.0172738	0.535667
TMET158	2	-0.17699	1.59e-10
TMET159	2	-0.0629647	0.0238355
a Metabolites, see Tables S1 and S2
b Sampling date, 1: 22 May 2017; 2: 22 June 2017
c Pearson's correlation coefficient
d P-value of Pearson's correlation coefficient
