# Supplementary material for: Genome-wide association study on metabolite accumulation in a wild barley NAM population reveals natural variation in sugar metabolism
Source: PLoS One. 2021 Feb 16;16(2):e0246510. doi: 10.1371/journal.pone.0246510 (PMC7886226; doi:10.1371/journal.pone.0246510)
Supplement: S14 Table — (XLSX) [file pone.0246510.s021.xlsx]

## Sheet: Table S14
Table S14. Estimated family-specific effects for detected mQTL, 1st sampling date
Metabolite	mQTL	DR	chra	posa	F01b	F02	F03	F04	F05	F06	F07	F08	F09	F10	F11	F12	F13	F14	F15	F16	F17	F18	F19	F20	F21	F22	F23	F24	F25
TMET110	mQTL1H-1_1	77	1H	27.4	0.568678	-5.13537	-5.05087	-5.12651	0.207877	-4.3317	-2.40907	-4.81831	-0.815909	-0.581995	-4.93679	-0.0829678	-4.73022	-3.09777	-0.0162199	-1.65549	-1.65366	-3.43494	-5.40616	1.41779	-0.122229	-0.0162307	-4.91595	-0.981232	-5.00244
TMET109	mQTL1H-1_1	50	1H	28.25	0.593095	-2.72688	-2.1841	-2.88955	0.266298	-1.7091	-1.0442	-2.11034	-0.4537	-0.316688	-2.20931	-0.0633285	-2.02625	-1.6885	-0.0867642	-0.899546	-0.80584	-1.99306	-2.76992	1.11927	-0.0317832	-0.0858682	-2.20491	-0.857083	-2.43115
TMET147	mQTL1H-1_1	58	1H	28.25	0.375011	-2.97533	-3.09497	-2.80845	0.483096	-1.37915	-1.59249	-2.5395	-0.780887	-0.750493	-2.85928	-0.247966	-2.44268	-2.41702	-0.0778068	-1.53837	-1.29801	-3.39202	-3.50157	1.19666	-0.193584	-0.209351	-2.91295	-1.08892	-2.99049
TMET116	mQTL1H-1_1	96	1H	28.25	1.26249	-4.5702	-3.6083	-2.99318	0.474986	-1.67932	-2.1189	-3.37668	-0.75329	-1.02871	-3.57571	-0.057589	-3.50569	-3.13029	-0.00148792	-1.13965	-1.14588	-3.04788	-4.75622	1.64388	0.161437	0.146564	-3.60022	-1.11164	-4.04472
TMET116	mQTL1H-2_1	34	1H	42.45	0.858591	0.746006	-0.340776	-0.199415	0.85313	-0.446942	0.538021	-0.285237	0.867842	0.56121	0.0270573	0.0286387	0.0191172	-0.407768	0.0463724	1.16526	0.263812	-0.461095	0.731543	0.592144	0.47313	0.467825	-0.116412	0.0439885	-0.0635481
TMET110	mQTL1H-3_1	33	1H	128.3	0.0157033	0.174278	0.185972	0.634206	0.124597	0.0490035	0.196226	0.0502178	0.160501	0.731731	0.146261	0.152266	0.110995	0.72116	0.167502	0.0844778	0.123498	0.00718305	0.837753	0.112547	0.0362385	0.0362385	0.141465	-0.00532292	0.597839
TMET109	mQTL1H-3_1	41	1H	128.3	-0.00661742	0.0821391	0.0755217	0.57234	0.0460031	0.0421368	0.470993	0.0408529	0.0456888	0.60879	0.0919504	0.0425508	0.0506642	0.646364	0.0523621	0.062661	0.012718	0.0298328	0.815433	0.0120382	0.0298328	0.0298328	0.0821391	0.0192923	0.630337
TMET116	mQTL1H-3_1	64	1H	128.3	0	0.0446767	0.0602221	0.947176	0.0278465	0.0168469	0.0733478	0.00534849	0.0384756	0.959337	0.0529407	0.0289786	0.0248289	0.945193	0.0459407	0.0311212	0.031498	0.0126523	1.02845	0.0320244	0.0110739	0.0110739	0.045637	0.0128867	0.918745
TMET147	mQTL2H-1_1	39	2H	5.475	0.666016	0.602506	0.357143	0.0592442	-0.135642	-0.465302	0.077866	0.0671293	0.226397	0.150818	0.165944	0.219719	-0.00683694	0.394613	0.669978	0.0706471	0.591886	0.413897	0.105499	0.139286	0.136164	0.136164	0.0689824	0.139514	0.518623
TMET109	mQTL2H-2_1	30	2H	18.25	0.58757	0.563286	0.537667	0.539472	0.569118	0.499554	0.459182	0.563029	0.540361	0.561244	0.579471	0.579471	0.098699	0.57463	0.586776	0.523984	0.586508	0.549791	0.580298	0.545528	0.549857	0.549857	0.569118	0.562693	0.412326
TMET110	mQTL2H-2_1	45	2H	20.95	0.625808	0.592865	0.581287	0.568182	0.581486	0.550502	0.525513	0.557158	0.59343	0.605877	0.619181	0.657015	-0.028873	0.582086	0.614429	0.55726	0.596242	0.597852	0.58631	0.58013	0.624236	0.624236	0.580134	0.611919	0.465943
TMET116	mQTL2H-3_1	38	2H	110.3	-0.00813969	0.0985745	0.060028	0.130335	0.103444	0.739467	0.197702	0.0948236	0.685266	0.78811	0.0830575	0.18144	0.068877	0.731074	0.142105	0.170853	0.095991	0.132557	0.0979956	0.0975858	0.0874873	-0.00326117	0.0930122	0.143404	0.163585
TMET110	mQTL3H-1_1	42	3H	23.5	-0.12203	-0.0972497	-0.111714	-0.602165	-0.105955	-0.0743811	-0.150157	-0.0118023	-0.0274159	-0.763126	-0.156183	-0.717289	-0.635824	-0.726776	-0.0733895	-0.189747	-0.100215	-0.129913	0.0323092	-0.472926	-0.0280458	-0.399389	-0.0167989	-0.0690361	-0.637054
TMET109	mQTL3H-2_1	37	3H	51.575	0.0682368	-0.179618	-0.126946	-0.275644	-0.174307	-0.459518	-0.236842	0.0637553	-0.133631	-0.183713	-0.19423	0.0883679	-0.169013	-0.360108	0.19231	-0.319265	-0.43136	0.0854557	0.475493	0.101648	-0.00359539	0.1219	-0.206887	-0.307611	-0.169011
TMET116	mQTL3H-2_1	76	3H	51.575	0.131306	0.0126193	-0.385065	-0.413237	-0.396332	-0.563355	-0.570339	-0.035142	-0.460736	-0.467704	-0.373601	0.0845374	-0.361894	-0.406713	0.136648	-0.553869	-0.553142	0.0630981	0.516711	0.102692	-0.00357119	0.0717233	-0.343244	-0.359559	-0.369114
TMET147	mQTL3H-2_1	82	3H	51.575	0.0920606	-0.00996172	-0.508931	-0.55588	-0.552238	-0.751814	-0.561124	0.036596	-0.499366	-0.567717	-0.476421	0.0549916	-0.519489	-0.528965	0.136599	-0.62275	-0.618821	-0.020457	0.252484	0.0446165	-0.0249266	0.063233	-0.491756	-0.526697	-0.552579
TMET116	mQTL4H-1_1	29	4H	113.4	-0.0120827	-0.0484511	-1.40098	-0.05984	-0.0180978	-0.0447738	-0.0264551	-0.0298095	-0.0262979	-0.0180978	-0.0234716	-0.00733359	-0.0493019	0.00405532	-0.0112317	-0.0331641	-0.0385378	-0.05984	-0.0264551	-0.0609116	-0.0609116	-0.044553	-1.29761	-0.148995	-0.0538249
TMET109	mQTL4H-1_1	26	4H	115.2	-0.0283257	-0.624115	-0.0639151	-0.823132	0	-0.0307194	-0.043044	-0.0364746	-0.0454377	0	0	0	-0.171291	0	-0.0307194	-0.0299054	-0.0278569	-0.624115	-0.0278569	-0.0286709	-0.607349	-0.0299054	-0.064384	-0.593396	-0.778639
TMET109	mQTL5H-1_1	26	5H	4.75	0.00544121	0.0350735	0	0.0350735	0.0108824	0.0241911	0.0350735	0.0981055	0.0241911	0.0108824	0.00544121	0.0108824	0.0108824	2.37599	0.0108824	0	0.0241911	0.0296323	0.0108824	0.0350735	0.0108824	0	0.0108824	0.0108824	0
TMET147	mQTL5H-2_1	26	5H	41	-0.60487	-0.365417	-0.247156	-0.547785	-0.00197972	-0.0398771	-0.436147	-0.414833	-0.312158	-0.0503711	-0.0678455	-0.00445274	-0.665539	-0.658987	-0.36186	-1.07095	-0.396664	-0.241849	-0.182707	-0.316786	-0.182314	-0.697515	-0.247156	-0.753177	-0.328399
TMET147	mQTL5H-3_1	36	5H	125.8	-0.271593	-0.532298	-0.0322034	-0.0197292	-0.000540629	-0.0828218	-1.16471	-0.548154	-1.54411	-1.28795	-0.0173915	-0.143351	-0.0293287	-0.673714	-0.136282	-1.09291	-0.787405	0.0542157	0.0752556	-0.588263	-0.00352657	0.00696618	-0.0549378	-0.0845526	-0.0445387
TMET109	mQTL7H-1_1	29	7H	17.8	0.13817	0.105304	0.0734008	0.00829454	0.0861126	0.0447301	0.0734008	0.233411	0.0357433	0.0701244	0.110659	0.0425784	0.0538539	0.580242	0.0448671	-1.94044	0.0627255	0.0413825	0.0792395	0.0819168	0.0448671	0.0448671	0.0414978	0.0158599	0.032511
TMET109	mQTL7H-2_1	26	7H	32.15	-0.217039	-0.12483	-0.185098	-0.477742	-0.247979	-0.311516	-0.438762	-0.26706	-0.378543	-0.367797	-0.215662	-0.630228	-0.27357	0.256134	-0.0934688	0.00174241	-0.161755	-0.157142	-0.344993	-0.343639	-0.0144949	-0.0144949	-0.109267	-0.161382	-0.253528
TMET116	mQTL7H-2_1	30	7H	34.25	-0.211603	-0.173291	-0.335097	-0.561875	-0.430315	-0.54349	-0.655395	-0.345044	-0.495118	-0.572155	-0.282197	-0.768298	-0.320464	-0.142102	-0.129415	-0.0565118	-0.00053689	-0.224957	-0.502131	-0.46781	-0.0143119	-0.0231694	-0.183597	-0.290013	-0.479471
TMET110	mQTL7H-2_1	37	7H	38.2	-0.151957	-0.319861	-0.352306	-0.621762	-0.373456	-0.351515	-0.631658	-0.458305	-0.357312	-0.641941	-0.532949	-0.605619	-0.317479	-0.0732057	-0.101021	-0.0544183	-0.216675	-0.364004	-0.565678	-0.544308	-0.0375387	-0.0375387	-0.284064	-0.310821	-0.542426
TMET109	mQTL7H-3_1	31	7H	77.4	0.326862	0.203631	0.0901447	-0.00802757	0.429384	0.422063	0.113526	0.421514	0.0963083	0.112957	0.126717	0.029833	0.374807	0.433556	0.070511	0.404027	0.385574	0.22231	0.422063	0.187152	0.0984795	0.0900246	0.0821624	0.0215888	0.0669747
TMET110	mQTL7H-4_1	33	7H	105.6	0	0	2.30094	0	0	4.60189	0.0296679	0.0573302	0	0.0276624	0.0296679	0	0	0	0	0	0	0.0276624	0	0	0	0	0	0	0
TMET147	mQTL7H-5_1	28	7H	134.2	0.0199455	0.00996857	0	0	0.0334336	0.00996857	0.21937	0.712499	0.849882	0.278839	0.260288	0.0234651	0.830632	0.00996857	0.714408	0.0488307	0.00996857	0.0234567	0.00996857	0.0234567	0.0134882	0.00997689	0.0194269	0.0388539	0.0353426
a Genetic position of the mQTL's peak SNP marker, derived from Maurer et al. (2015)
b Different effect estimates for each of 25 families of HEB-25
