# Supplementary material for: Genome-wide association study on metabolite accumulation in a wild barley NAM population reveals natural variation in sugar metabolism
Source: PLoS One. 2021 Feb 16;16(2):e0246510. doi: 10.1371/journal.pone.0246510 (PMC7886226; doi:10.1371/journal.pone.0246510)
Supplement: S15 Table — (XLSX) [file pone.0246510.s022.xlsx]

## Sheet: Table S15
Table S15. Estimated family-specific effects for detected mQTL, 2nd sampling date
Metabolite	mQTL	DR	chra	posa	F01b	F02	F03	F04	F05	F06	F07	F08	F09	F10	F11	F12	F13	F14	F15	F16	F17	F18	F19	F20	F21	F22	F23	F24	F25
TMET83	mQTL1H-1_2	34	1H	5	0	-0.00726905	-0.445099	-0.00726905	-0.00726905	-0.081926	0	0	-0.0669	0	-0.015026	-0.0077569	0.0169008	0	-0.0077569	0	-0.484665	0	-0.00726905	0	-0.969329	0	-0.00726905	-0.0746569	0
TMET116	mQTL1H-1_2	61	1H	5	-0.00239357	-0.100892	-0.055032	-0.0923007	-0.0467824	-0.484217	-0.113271	-0.0610533	-0.00403584	-0.0307205	-0.306898	-0.0616229	-0.0587759	-0.193422	-0.299786	-0.145063	-0.0655034	-0.351718	-0.345058	0.468392	-0.0317725	0.376793	-0.0531538	-0.383054	-0.0567833
TMET110	mQTL1H-1_2	65	1H	5	0.03632	-0.0737106	-0.0835682	-0.0773003	-0.0562913	-0.454102	-0.084206	-0.0474753	0.0338291	0.00909278	-0.314074	-0.0203428	-0.061582	-0.188782	-0.235022	-0.0834511	-0.0219525	-0.318288	-0.329373	0.175728	-0.0169128	0.129148	-0.10067	-0.370934	-0.0250635
TMET115	mQTL1H-2_2	40	1H	27.25	0.373394	-1.34705	-1.04184	-1.49446	-0.0699969	-1.58877	-0.868299	-1.25366	-0.198344	0.114732	-1.4128	0.158038	-0.777526	-1.13071	-0.20274	-0.0924579	-0.672627	-1.06226	-1.87807	0.32794	-0.157944	-0.189783	-1.10905	0.325105	-1.17365
TMET116	mQTL1H-2_2	71	1H	27.25	0.403512	-1.41117	-1.24372	-1.62232	-0.109244	-1.48916	-0.531808	-1.20497	-0.25134	0.213098	-1.25535	0.261362	-1.14023	-0.951701	0.0206464	0.293483	-0.280122	-1.28918	-1.36613	0.122345	-0.0548268	0.0306341	-1.14752	0.577604	-1.31558
TMET110	mQTL1H-2_2	84	1H	28.25	0.319218	-1.45989	-1.30624	-1.85553	-0.0121049	-1.65158	-0.896133	-1.28707	-0.195455	0.116124	-1.39237	0.0935998	-1.20832	-0.906376	0.0222716	-0.0779179	-0.558683	-1.2095	-1.46348	0.061653	-0.0238485	-0.0284774	-1.06986	0.532171	-1.45717
TMET111	mQTL1H-2_2	84	1H	28.25	0.230654	-2.5969	-2.62329	-3.22195	-0.0554272	-2.78487	-1.45596	-2.29242	-0.434606	-0.281979	-2.49723	-0.236865	-2.53336	-1.52717	-0.00782553	-0.335363	-1.27328	-1.67632	-2.16017	-0.0332599	-0.341995	-0.306817	-2.40302	0.281316	-2.38868
TMET108	mQTL1H-2_2	57	1H	30.3	0.347729	-2.18689	-2.26013	-2.23428	0.167023	-2.12381	-1.26612	-2.05317	-0.308647	0.24777	-2.2193	0.27472	-1.79196	-1.59799	-0.00993996	-0.0428196	-0.855462	-1.75752	-2.24736	0.108776	-0.0239324	-0.0222899	-1.48721	0.320258	-2.07738
TMET110	mQTL1H-3_2	25	1H	44.2	0.160375	-0.020508	-0.00665442	-0.145567	0.0483156	-0.231221	0.154491	0.0661621	0.0513113	0.24062	0.0877518	-0.0265404	0.0849818	-0.136928	0.0605499	0.0670055	0.0567439	-0.213095	-0.134892	0.0721466	-0.0188132	-0.0164136	-0.20985	0.0598563	-0.0142239
TMET108	mQTL1H-3_2	48	1H	44.2	0.0178982	-0.0228274	0.0272446	-0.511206	0.0239536	-0.564712	0.0708349	0.0334225	0.0729528	0.160296	0.0722503	-0.00819052	-0.0231488	-0.593576	0.0442921	3.58354e-05	0.0241978	-0.565573	-0.497148	0.0788296	0.0285741	0.0259374	-0.521521	0.00959663	-0.0627115
TMET116	mQTL1H-4_2	32	1H	58.4	0	-0.0120514	0.0318886	0.010102	0.470019	0.0122304	0.0260809	0.00429913	0.0106849	0.00728051	0.0119403	0.0200277	0.407194	-0.00280281	-0.00304743	-0.0248511	-0.0077197	-0.000481085	-0.010654	0.000662383	-0.00423143	-0.00423143	0.00263715	0.00822753	0.0116193
TMET83	mQTL2H-1_2	40	2H	1.15	0.00824986	0.0312707	0.003556	0.0147896	0.0147896	0.0100958	0.0119415	0.0147896	0.00824986	0.00824986	0.00824986	0.00824986	0.723093	0.00469386	0.0147896	0.00824986	0.00917282	0.0147896	0.0147896	1.05796	-0.00283877	-0.00283877	0.003556	0.003556	0.003556
TMET115	mQTL2H-1_2	35	2H	5.475	0.145572	0.360072	0.135922	0.191889	0.0539002	0.148846	0.247293	0.132513	0.107156	0.134017	0.0594483	0.131077	0.341311	0.12783	0.119927	0.150593	0.00793365	0.00258145	0.202748	0.350787	0.139878	0.139878	0.0124765	0.12448	0.174754
TMET110	mQTL2H-2_2	31	2H	41.35	-0.0512575	-0.16945	0.0264296	0.00918595	0.397894	-0.243473	0.00137402	0.00787378	-0.0177746	0.00849176	-0.0108714	-0.0186561	-0.0128243	-0.0603232	0.00646285	-0.150858	0.0134019	-0.0439238	0.00198195	-0.13098	-0.0309498	-0.0179942	-0.139863	-0.0641018	-0.00231091
TMET116	mQTL2H-3_2	25	2H	90	0.0327509	0.00224192	0.0130624	0.00224192	0.0251575	-2.61791	0.0205963	0.0125733	-0.00153522	0.023002	0.0164908	0	0.02378	0.0147662	-0.0119316	0.00578457	0.00671745	-0.00708686	0.00555165	0	0.00224192	-0.0141735	0.0130624	0.0344058	0.00915031
TMET110	mQTL2H-3_2	46	2H	107	0.0307769	0.00773027	-0.00699163	0.0250359	-0.00845069	2.2654	0.0292023	0.0318955	-0.0163367	0.0602427	0.0974383	0.0354026	-0.0152291	0.0305655	0.0230793	0.0360529	0.020926	0.0264599	0.0209356	0.0530297	0.0309315	-0.0686797	0.0290102	0.0341529	-0.00272725
TMET116	mQTL2H-3_2	54	2H	107	0.0136562	0.00580643	0	0.0134986	0.00223591	2.677	0.00114086	0.00726742	-0.101208	0.0209569	0.0382998	0.0153035	0.0093462	0.0113949	0.00849159	0.0123241	0.0123463	-0.0328196	0.0156585	0.015754	0.0173353	-0.134932	0.0138959	0.0227351	0.0102209
TMET83	mQTL2H-3_2	63	2H	107	-0.0135842	-0.0923741	-0.0102014	-0.0305496	-0.02698	1.41523	-0.0358769	-0.0354302	-0.0345165	-0.00657625	-0.00894807	-0.0173327	-0.0824632	-0.196076	-0.0222958	-0.151758	-0.0639573	-0.0364785	-0.02842	-0.0348469	-0.0813719	-0.0547213	-0.0202041	-0.00283727	-0.316396
TMET83	mQTL2H-4_2	30	2H	142.15	0.0203468	0.0297126	-0.00350634	0.0256646	0.0112917	0.217559	0.0241404	0.00106914	0.00267464	0.0203468	0	0	0.00534195	0.062413	0.0171207	0.0229205	0.00549548	0.0180091	-0.453547	0.0139924	-0.0470228	-0.0532168	-0.0293948	-0.0525357	0.00854393
TMET110	mQTL2H-4_2	43	2H	142.15	0.103991	0.0367269	0.00280584	0.0316762	0.0525512	0.97265	0.0778466	0.0953891	0.0983287	0.0595443	0.115766	0.00227542	0.0028532	0.143839	0.014768	0.114726	0.106716	0.00938232	0.00955516	0.0649388	0.0311896	-0.0185558	0.00354049	0	0.00182672
TMET116	mQTL2H-4_2	50	2H	142.15	0.0193621	0.00398337	0.00380817	0.023069	0.00810559	0.986299	0.029757	0.0236863	0.000811434	0.010637	0.0210398	-0.00047475	-0.00506999	0.0652894	0.00158367	0.0168306	0.0244646	0.0196704	-0.00253855	0.0497072	0.00628095	-0.0015067	0.00380817	0.0318672	-0.000787066
TMET116	mQTL3H-1_2	51	3H	51.25	-0.0150742	-0.0691371	-0.0466013	-0.0810788	-0.0279291	-1.12064	-0.0263483	-0.0271393	-0.0662278	-0.171977	-0.176729	-0.0438662	0.0069898	-0.12037	-0.0202782	-0.0330083	-0.11023	-0.0399878	-0.0118071	-0.0325113	-0.0340697	-0.0451315	-0.0569906	-0.00775887	-0.0345507
TMET110	mQTL3H-1_2	56	3H	51.25	-0.0156647	-0.0931066	-0.0972936	-0.180253	-0.0629257	-1.20986	-0.0580235	-0.032341	-0.109751	-0.170837	-0.125325	-0.0549638	0.0117389	-0.144885	-0.0630092	-0.0554104	-0.224401	-0.095048	-0.0334927	-0.0534596	-0.0588448	-0.0895902	-0.103753	-0.0347042	-0.0410033
TMET83	mQTL3H-2_2	32	3H	74.2	-0.0480488	-0.162798	0.010337	-0.122459	-0.122459	-0.548597	-0.0022575	-0.146202	-0.0124153	-0.118595	-0.0809694	-0.0400381	-0.0855244	-0.137704	-0.00839274	-0.017389	-0.0635043	-0.0624528	-0.0680699	-0.0198422	0.0103715	-0.054374	0.00610271	-0.401064	0.00800554
TMET83	mQTL3H-3_2	28	3H	113.4	0.146719	0.154878	0.140701	0.136957	0.138577	0.152768	0.140285	0.149	0.150657	0.0323229	0.149432	0.134477	0.147863	0.165465	0.149006	-0.138851	0.14918	0.126214	0.155953	0.130156	0.154414	0.154414	0.146719	0.105317	0.0507951
TMET116	mQTL3H-3_2	27	3H	122.3	0	-0.00641125	0.0773372	-0.0057275	0	-0.270803	0	-0.0032055	-0.003601	0.0246439	0	-0.0057275	0.0189164	-0.00641125	0.0246439	-1.40908	-0.0466768	-0.0100123	0	0	-0.0100658	-0.007202	-0.00641125	0	0
TMET111	mQTL3H-3_2	34	3H	122.3	0	-0.0898695	0	-0.0959607	0.015246	-0.0732812	0.0133779	0	-0.0336374	-0.0449588	-0.0215107	0	-0.0118665	-0.135089	0	-3.04175	-0.505204	0.0446006	-0.0254898	-0.0430214	-0.0687714	-0.0687714	0	0	-0.0161405
TMET110	mQTL3H-3_2	37	3H	122.3	0	-0.00555422	0	0	0	-0.207829	0	-0.00277711	-0.00462489	0.0117022	0	0	0.0117022	-0.00555422	0.0117022	-1.75335	0.0117022	-0.0101791	0	0	-0.00924956	-0.00924956	-0.00555422	0	0
TMET108	mQTL4H-1_2	38	4H	3.5	0.0113799	0.851908	0.0194854	0.00642618	0.428981	1.37167	0.00109846	0.0322094	0.011289	0.0135393	-0.00278746	-0.154008	0.0193945	0.00920395	0.0116631	0.443431	-0.234309	-0.00278746	0.0187762	0.00109846	0.00881219	0.00633533	-0.00774116	0.0113799	0.00109846
TMET110	mQTL4H-1_2	27	4H	14.9	0.0123558	0.266924	0.00849597	0.0545158	0.26221	0.842111	0.0250889	0.0438858	0.00223879	-0.00388511	-0.045304	-0.231811	0.000314662	0.109404	0.0238629	0.291677	-0.294953	0.0760934	0.0138843	0.000706859	0.00778018	0.00778018	0.0127162	0.00751437	-0.00197665
TMET116	mQTL4H-1_2	29	4H	14.9	0.0631651	0.218173	-0.00210669	0.0489788	0.336527	0.880636	-0.01787	0.066435	0.0265793	0.00859086	-0.0598649	-0.187341	0.0174498	0.0769085	0.0545725	0.298916	-0.188308	0.0599218	0.0299682	0.0249695	0.0278383	0.0267	0.0211985	0.0377052	0.0235759
TMET115	mQTL4H-1_2	47	4H	14.9	0.0931323	0.171613	0.0591747	0.0331497	0.710478	0.764807	0.0107435	0.099491	-0.00800259	0.000977264	-0.00885695	-0.0123317	0.00879577	0.0597925	0.0060466	0.598697	0.0273364	0.105458	0.0094322	-0.00158038	0.0983413	0.0983413	0.0128866	0.0319832	0.0887275
TMET111	mQTL4H-1_2	29	4H	18.05	0.0636434	0.321681	0.0589234	0.0019964	0.496548	0.533282	-0.0495362	0.0862184	0.065266	-0.00898647	-0.168821	0.0523691	-0.00719377	0.440585	-0.0107712	0.0624618	0.0672159	0.429371	0.0909384	0.0570891	0.0570891	0.0570891	0.0367453	0.0713171	-0.0153291
TMET83	mQTL4H-2_2	73	4H	104	-0.00623313	-0.0254504	-0.0495613	-0.0382057	-0.000883663	-0.0212961	-0.644379	0.000488759	-0.0254504	-0.0307999	0.00627843	-0.0338076	-0.287036	-0.0263794	0.00300776	-0.031732	-0.0233749	-0.0266423	-0.0385593	-0.0284582	-0.000883663	-0.0317236	-0.0073453	-0.030537	-0.97948
TMET116	mQTL4H-3_2	26	4H	114.3	-0.00189506	0.217696	-0.0110882	-0.00152181	0.0122852	0.601078	0.173762	0.0515914	0.0471493	-0.00894656	-0.00454693	-0.0126312	-0.00389207	0.0415666	0.255501	0.00767743	0.153887	0.550464	0.0778034	0.0312362	0.0208876	-0.025348	0.000174981	-0.027685	-0.0338973
TMET111	mQTL5H-1_2	35	5H	20.6	0.00320863	0.0174796	0.0201445	-0.0306761	0.0432279	1.55024	-0.0967498	0.0690386	0.00655071	-0.0448538	-0.180594	0.0201445	-0.225251	0.0723183	-0.0156692	0.0690386	0.0542192	-0.0225397	0.00320863	0.0542192	-0.00894598	-0.148492	0.0201445	0.00320863	0.00320863
TMET110	mQTL5H-1_2	43	5H	20.6	-0.00292691	0.00936718	-0.0105691	-0.0106319	-0.00378459	1.91643	0.00918024	0.000392235	0.00518865	-0.0242334	-0.0355759	-0.0222988	-0.0209831	0.010295	-0.00107129	0.00185562	0.0112228	0.00185562	0	0.00800006	-0.0157431	-0.0134715	-0.00764218	-0.00470015	-0.00267926
TMET116	mQTL5H-1_2	48	5H	20.6	0	0.00480475	-0.0113361	-0.00512131	0.00301921	1.88346	-0.0111477	0.00430288	0.000157649	-0.0167535	-0.0249284	-0.0113361	-0.0477573	0.0015106	0.000157649	0.00430288	0.00716444	-0.00313651	0.000157649	0.00716444	-0.0131217	-0.0407505	-0.0113361	0.00194319	-0.00313651
TMET115	mQTL5H-2_2	27	5H	60.65	-0.119396	-0.0208188	-0.320137	-0.0947064	-0.0797523	-0.00432623	-0.279383	-0.120334	-0.197603	-0.17884	-0.0917937	-0.0113275	-0.0196548	-0.00422979	-0.0860922	-0.0563358	-0.0581427	-0.249867	-0.0875351	-0.0695445	-0.0737248	-0.0102851	-0.37999	-0.0552092	-0.100318
TMET110	mQTL5H-3_2	69	5H	125.6	-0.046008	-0.0846616	-0.0214811	-0.0246815	-0.0414756	0.220113	-0.0177972	0.0568159	-0.0651289	-0.0895738	0.000307122	0.0248828	-0.0170261	-0.0569622	-0.00735108	-0.0598779	-0.0586142	-0.00898997	-0.050436	-0.0654869	-0.00738206	0.0264617	-0.0467544	-0.0199559	-0.0434431
TMET116	mQTL5H-3_2	71	5H	125.6	-0.0397749	-0.0478628	-0.0309863	-0.0353211	-0.0367024	0.167377	0.0028075	0.041106	-0.0511513	-0.116632	-0.0354004	-0.00397391	-0.0100051	-0.0374589	0.00251682	-0.0394463	-0.0154372	-0.00683424	-0.0276099	-0.0289379	0.000545722	0.0175906	-0.0455183	-0.0231122	-0.0438728
TMET115	mQTL5H-4_2	32	5H	134.3	-0.0213648	0.0106986	0.0611014	0.0328537	0.108957	0.731971	0.0272233	0.0852424	-0.00798634	0.0159309	0.0133516	0.0817336	-0.0680209	0.11583	0.108052	-0.0231653	0.0585508	0.0245355	0.013514	0.148173	0.174224	0.200477	-0.0416999	0.0365272	0.0468765
TMET110	mQTL5H-4_2	53	5H	142.9	-0.0210628	-0.005409	-2.83913e-05	-0.0465737	-0.00547671	3.66883	-0.0111782	0.0446579	-0.0485605	-0.0085313	-0.070208	0.047605	-0.0286433	0.0161173	0.00861512	-0.0594611	-0.0255087	-0.014112	-0.0275835	0.00838193	0.0555396	0.057622	-0.0215167	-0.00740989	-0.00507783
TMET116	mQTL5H-4_2	55	5H	142.9	-0.0172677	-0.0164695	-0.0136536	-0.0447658	-0.00933429	3.52401	-0.0258849	0.00835276	-0.049788	-0.0414161	-0.0517823	-0.000142275	-0.0207852	0.00211729	-0.00254721	-0.0636486	-0.0122077	-0.00532402	-0.0147655	-0.00434308	0.0188845	0.01488	-0.0244407	-0.00451881	-0.0175955
TMET111	mQTL5H-5_2	33	5H	168.4	-0.0201774	0.00844062	0.0100106	0.0100106	0.00236295	-1.67866	0.0100106	0.0100106	-0.0615828	-0.0190628	-0.0124262	-0.0190628	-0.0947087	-0.0251058	0	-0.0252431	-0.0243036	0.00506567	0	0.0221029	0.00141395	-0.00702667	-0.0844585	0.00859662	0.0291296
TMET110	mQTL5H-5_2	62	5H	168.4	-0.0178357	0	0.00704038	0	-0.0138701	-1.88058	0	0.00704038	-0.0455764	-0.00303623	-0.0178357	-0.00303623	-0.0438291	0.00704038	0.00704038	-0.0178357	-0.0247044	0	0	0	0	0	-0.0176066	0	0
TMET116	mQTL5H-5_2	67	5H	168.4	-0.0607792	-0.010852	-0.0212791	-0.00845079	-0.0199808	-1.69572	-0.0247658	-0.00277468	-0.0648529	-0.032073	-0.0563142	-0.0304863	-0.0179005	-0.0251089	-0.00981039	-0.0601726	-0.00631961	-0.00884942	-0.0135142	-0.0111031	-0.00778718	-0.0118913	-0.0296092	-0.0176804	-0.0101524
TMET111	mQTL6H-1_2	45	6H	65.8	0	0.0037387	-0.0032912	0	0	-0.241737	0	-0.199513	-0.00359984	-0.175866	-0.0146403	0.007505	1.01066	0.0197159	0.00108683	-0.00462672	-0.0164828	-0.00719953	-0.000647328	0.0037387	-0.00137284	-0.00137284	0	-0.19419	0.018506
TMET83	mQTL6H-1_2	32	6H	65.9	-0.0096409	-0.0733351	-0.010131	-0.00815346	-0.0209269	-0.263628	-0.0213709	-0.00223923	-0.182683	-0.00515987	-0.00855013	-0.0175381	-0.0155522	-0.0600271	-0.0106571	-0.0208956	-0.0131951	-0.283268	-0.0949564	-0.0957292	-0.417375	-0.417375	0	-0.188356	-0.0137755
TMET116	mQTL6H-2_2	32	6H	77.1	0.00612195	0.0108211	0.0220836	0	0.00314637	-0.237932	-0.00646339	-0.259402	0.00314637	-0.223532	0	0	0.0519306	0.00162451	0.0151745	0.00313266	-0.0116895	0.00595117	0.00909754	0.0108211	0	0	0.034007	-0.243827	0.00595117
TMET110	mQTL6H-2_2	36	6H	77.1	-0.0543352	-0.0365521	-0.0280974	0.00423692	-0.00356421	-0.196056	0.00423692	-0.261639	-0.0534831	-0.195572	-0.00356421	0.00126108	0.0671405	0.00974738	0.00247887	-0.0439889	-0.0545902	0.00358238	0.00126108	-0.019378	-0.00370949	-0.00370949	0.00972613	-0.239637	0.00171387
TMET83	mQTL6H-3_2	74	6H	113.2	-0.04175	-0.00355588	-0.0512193	0.0449834	0.00235418	-0.00931247	0.290927	-0.0940875	-0.0410518	0.0153646	0.00526268	0.0213157	-0.11881	-0.0356097	-0.0862474	0.0244121	0.00234958	-0.0117734	-0.0835396	0.466027	0.0273236	0.058364	-0.0512193	0.540252	0.0584225
TMET108	mQTL6H-3_2	48	6H	118.3	0	-0.0084179	0.0066184	-0.00625258	-0.0146705	0	0	-0.00662	0	-0.00796903	-0.121694	-0.0263176	-0.0128726	0.0066184	0	-0.0084179	-0.014589	-0.00625258	0	-0.0132877	-1.29245	-0.0327787	0.0066184	-0.0292595	-0.00796903
TMET83	mQTL6H-3_2	100	6H	126.5	-1.8044	-1.75712	-1.81338	-1.72522	-1.7506	-1.75299	-1.73088	-1.83384	-1.80387	-1.74573	-1.75541	-1.73616	-1.87361	-1.81102	-1.84602	-1.70374	-1.75933	-1.75565	-1.83303	-1.82659	-1.6862	-1.69199	-1.81338	-1.76163	-1.67759
TMET115	mQTL7H-1_2	46	7H	41.05	-0.00519449	-0.133699	-0.32597	-0.127084	-0.264079	-0.329474	-0.25938	-0.111473	-0.324393	-0.113247	-0.0902672	-0.33649	-0.158339	-0.343007	-0.068224	-0.124057	-0.175988	-0.261756	-0.362692	-0.264142	-0.309719	-0.309719	-0.353567	-0.0604764	-0.110628
TMET111	mQTL7H-1_2	33	7H	45.2	0.0346814	-0.204419	-0.3191	-0.296741	-0.314861	-0.299323	-0.307167	-0.259396	-0.174313	-0.275339	-0.321625	-0.31878	-0.284142	-0.270843	-0.142888	-0.219625	-0.319138	-0.322955	-0.219348	-0.293893	-0.267533	-0.267533	-0.283147	-0.115189	-0.286673
TMET108	mQTL7H-2_2	35	7H	69.3	0.407227	0.197584	0.169522	0.162658	0.0553119	0.0497018	0.228817	0.129183	0.237633	0.0256232	0.419515	0.0199772	0.102377	0.3909	0.188101	0.273704	0.22931	0.0173152	0.0464224	0.188101	0.188101	0.188101	0.0628679	0.186473	-0.0233541
TMET110	mQTL7H-3_2	26	7H	122.65	0.00726768	-0.00639342	-0.00540447	-0.0122295	0.173375	-0.840413	-0.0122295	-0.0142074	-0.0100847	0	0.0109587	0	0.00171658	0	-0.00155258	-0.0161992	-0.00225342	0.000425316	-0.00540447	-0.951401	-0.00540447	-0.00540447	0.00261837	0.0160457	0
TMET111	mQTL7H-3_2	32	7H	122.65	0.00671116	0.0124263	0.0243743	-0.0229596	-0.0172445	-1.77312	-0.00512046	0.0139006	-0.019665	0	0.002069	0.0243743	0.00111589	0.00317949	0.00718946	0.0139006	0.00718946	-0.0238528	-0.0160689	-1.72808	-0.0161984	0.00164076	0.0243743	0.0139006	0.0139006
TMET116	mQTL7H-3_2	33	7H	122.65	-0.013714	-0.00809905	-0.00274833	-0.0283602	0.046266	-1.15489	-0.0268683	-0.0184488	-0.0134498	-0.0138212	-0.0164114	-0.00836333	-0.00274833	-0.00908214	-0.0184488	-0.0134498	-0.0189076	-0.0282031	-0.00274833	-1.19206	-0.01454	-0.00820619	0.000992119	0.00473255	-0.00774738
a Genetic position of the mQTL's peak SNP marker, derived from Maurer et al. (2015)
b Different effect estimates for each of 25 families of HEB-25
