# Supplementary material for: Genome-wide association study on metabolite accumulation in a wild barley NAM population reveals natural variation in sugar metabolism
Source: PLoS One. 2021 Feb 16;16(2):e0246510. doi: 10.1371/journal.pone.0246510 (PMC7886226; doi:10.1371/journal.pone.0246510)
Supplement: S1 File — (XLSX) [file pone.0246510.s023.xlsx]

## Sheet: S1_File
Line	Position	Year	Treatment	Family	SHO	HEA	SEL	MAT	RIP	HEI	LOD	EAR	GNE	TGW	GRL	GRW	GRA	YLD
HEB_01_001		2011	A	1	49	61	12			68				53.63
HEB_01_003		2011	A	1	55	69	14			80				57.62
HEB_01_004		2011	A	1	45	61	16			70				52.15
HEB_01_005		2011	A	1	49	61	12			70				54.16
HEB_01_013		2011	A	1	49	69	20			75				51.4
HEB_01_021		2011	A	1	60	69	9			71				56.44
HEB_01_022		2011	A	1	75	88	13			70				53.27
HEB_01_023		2011	A	1	55	69	14			74				59.55
HEB_01_025		2011	A	1	45	61	16			68				59.1
HEB_01_030		2011	A	1	55	71	16			61				54.53
HEB_01_031		2011	A	1	49	61	12			50				46.84
HEB_01_032		2011	A	1	49	64	15			87				58.8
HEB_01_033		2011	A	1	49	55	6			70				58.79
HEB_01_038		2011	A	1	64	71	7			50				44.84
HEB_01_041		2011	A	1	55	71	16			75				51.9
HEB_01_042		2011	A	1	49	64	15			71				50.54
HEB_01_047		2011	A	1	60	75	15			65				48.01
HEB_01_050		2011	A	1	60	69	9			68				47.58
HEB_01_053		2011	A	1	60	69	9			63				49.09
HEB_01_055		2011	A	1	55	69	14			66				51.18
HEB_01_057		2011	A	1	55	64	9			54				49.39
HEB_01_071		2011	A	1	49	64	15			77				51.35
HEB_01_072		2011	A	1	60	69	9			76				56.04
HEB_01_074		2011	A	1	49	64	15			90				55.28
HEB_01_075		2011	A	1	55	71	16			69				52.03
HEB_01_077		2011	A	1	55	69	14			74				56.57
HEB_01_079		2011	A	1	55	69	14			80				48.81
HEB_01_080		2011	A	1	55	69	14			78				54.43
HEB_01_082		2011	A	1	45	61	16			71				56.32
HEB_01_085		2011	A	1	45	55	10			73				53.52
HEB_01_086		2011	A	1	49	64	15			78				51.87
HEB_01_087		2011	A	1	49	64	15			85				56.56
HEB_01_090		2011	A	1	49	69	20			72				54.04
HEB_01_091		2011	A	1	55	64	9			85				54.28
HEB_01_092		2011	A	1	40	61	21			72				51.39
HEB_01_093		2011	A	1	40	55	15			78				52.01
HEB_01_096		2011	A	1	49	64	15			84				59.99
HEB_01_097		2011	A	1	49	64	15			85				57.97
HEB_01_099		2011	A	1	45	55	10			80				56.77
HEB_01_101		2011	A	1	55	64	9			65				55.29
HEB_01_103		2011	A	1	49	61	12			64				53.74
HEB_01_104		2011	A	1	40	61	21			64				56.32
HEB_01_106		2011	A	1	49	61	12			76				51.75
HEB_01_109		2011	A	1	49	69	20			73				53.84
HEB_01_112		2011	A	1	49	64	15			86				51.79
HEB_01_121		2011	A	1	49	69	20			85				59.64
HEB_01_122		2011	A	1	55	69	14			76				54.12
HEB_01_123		2011	A	1	55	64	9			74				56.4
HEB_01_124		2011	A	1	45	64	19			89				52.91
HEB_01_126		2011	A	1	49	64	15			93				54.76
HEB_01_127		2011	A	1	40	61	21			98
HEB_01_128		2011	A	1	49	64	15			78				51.46
HEB_01_130		2011	A	1	55	64	9			72				49.03
HEB_01_131		2011	A	1	55	69	14			55				52.49
HEB_01_132		2011	A	1	49	64	15			70				52.13
HEB_01_133		2011	A	1	55	69	14			65				48.15
HEB_01_134		2011	A	1	55	64	9			76				56.05
HEB_01_137		2011	A	1	49	64	15			71				51.34
HEB_01_140		2011	A	1	55	64	9			75				52.96
HEB_01_328		2011	A	1	49	64	15			77				51.79
HEB_02_003		2011	A	2	55	61	6			72				47.57
HEB_02_006		2011	A	2	49	64	15			74				46.04
HEB_02_008		2011	A	2	45	61	16			87				55.26
HEB_02_009		2011	A	2	45	61	16			94				57.07
HEB_02_012		2011	A	2	55	64	9			68				54.99
HEB_02_016		2011	A	2	49	61	12			72				50.25
HEB_02_017		2011	A	2	49	55	6			64				54.83
HEB_02_018		2011	A	2	49	55	6			66				49.73
HEB_02_020		2011	A	2	55	64	9			80				54.5
HEB_02_021		2011	A	2	45	55	10			66				47.15
HEB_02_022		2011	A	2	45	55	10			68				44.43
HEB_02_032		2011	A	2	45	55	10			59				47.66
HEB_02_033		2011	A	2	45	61	16			66				46.97
HEB_02_036		2011	A	2	55	64	9			77				51.31
HEB_02_038		2011	A	2	45	55	10			64				48.6
HEB_02_040		2011	A	2	55	69	14			69				52.6
HEB_02_041		2011	A	2	49	61	12			78				51.34
HEB_02_054		2011	A	2	60	69	9			80				50.46
HEB_02_058		2011	A	2	64	78	14			63				47.3
HEB_02_063		2011	A	2	55	64	9			70				49.89
HEB_02_064		2011	A	2	64	75	11			73				48.55
HEB_02_067		2011	A	2	55	64	9			76				51.85
HEB_02_069		2011	A	2	55	64	9			78				57.15
HEB_02_071		2011	A	2	49	64	15			86				47.37
HEB_02_078		2011	A	2	49	64	15			88				43.2
HEB_02_083		2011	A	2	49	69	20			70				46.53
HEB_02_084		2011	A	2	45	61	16			85				47.14
HEB_02_085		2011	A	2	49	64	15			90				46.69
HEB_02_086		2011	A	2	55	69	14			70				48.05
HEB_02_088		2011	A	2	49	64	15			89				50.26
HEB_02_089		2011	A	2	55	64	9			74				51.77
HEB_02_093		2011	A	2	49	64	15			65				49.55
HEB_02_094		2011	A	2	55	69	14			70				45.84
HEB_02_096		2011	A	2	55	64	9			73				47.39
HEB_02_101		2011	A	2	49	69	20			85				46.76
HEB_02_106		2011	A	2	55	64	9			72				57.22
HEB_02_112		2011	A	2	60	75	15			74				44.67
HEB_02_114		2011	A	2	55	69	14			75				52.8
HEB_02_115		2011	A	2	49	69	20			75				49.3
HEB_02_117		2011	A	2	55	69	14			71				47.14
HEB_02_120		2011	A	2	60	64	4			70				48.58
HEB_02_121		2011	A	2	45	61	16			63				48.18
HEB_02_122		2011	A	2	49	61	12			70				56.7
HEB_02_125		2011	A	2	49	61	12			59				47.39
HEB_02_127		2011	A	2	45	55	10			60				57.15
HEB_02_130		2011	A	2	45	55	10			68				52.68
HEB_02_135		2011	A	2	55	64	9			67				46.98
HEB_02_136		2011	A	2	55	64	9			79				48.49
HEB_02_138		2011	A	2	60	69	9			84				48.61
HEB_02_146		2011	A	2	49	55	6			72				50.35
HEB_02_147		2011	A	2	45	55	10			62				46.3
HEB_03_006		2011	A	3	45	61	16			81				47.84
HEB_03_007		2011	A	3	40	55	15			85				47.61
HEB_03_012		2011	A	3	49	55	6			60				56.9
HEB_03_013		2011	A	3	49	61	12			82				53.18
HEB_03_014		2011	A	3	49	55	6			66				55.8
HEB_03_015		2011	A	3	49	61	12			82				58.19
HEB_03_017		2011	A	3	45	52	7			77				54.66
HEB_03_018		2011	A	3	45	55	10			72				56.44
HEB_03_019		2011	A	3	55	64	9			75				54.97
HEB_03_021		2011	A	3	55	69	14			84				59.58
HEB_03_025		2011	A	3	45	64	19			89				55.37
HEB_03_027		2011	A	3	49	64	15			77				56.91
HEB_03_029		2011	A	3	49	64	15			82				57.45
HEB_03_032		2011	A	3	45	64	19			95				57.67
HEB_03_033		2011	A	3	55	64	9			76				57.46
HEB_03_035		2011	A	3	55	64	9			77				60.29
HEB_03_036		2011	A	3	64	78	14			99				59.26
HEB_03_037		2011	A	3	49	61	12			90				59.87
HEB_03_039		2011	A	3	49	64	15			94				56.34
HEB_03_040		2011	A	3	55	64	9			75				59.33
HEB_03_045		2011	A	3	55	64	9			76				58.66
HEB_03_048		2011	A	3	60	71	11			68				60.69
HEB_03_052		2011	A	3	49	69	20			76				56.02
HEB_03_053		2011	A	3	64	83	19			94				58.3
HEB_03_055		2011	A	3	49	64	15			83				55.9
HEB_03_057		2011	A	3	49	61	12			97				59.14
HEB_03_062		2011	A	3	60	69	9			77				57.72
HEB_03_064		2011	A	3	49	64	15			77				52.73
HEB_03_065		2011	A	3	55	64	9			73				53.63
HEB_03_071		2011	A	3	64	78	14			65				48.12
HEB_03_072		2011	A	3	60	71	11			75				57.61
HEB_03_073		2011	A	3	60	69	9			80				55.72
HEB_03_076		2011	A	3	55	69	14			72				60.13
HEB_03_077		2011	A	3	55	64	9			74				54.34
HEB_03_080		2011	A	3	55	69	14			70				50.19
HEB_03_085		2011	A	3	45	61	16			70				58.06
HEB_03_089		2011	A	3	69	78	9			79				47.18
HEB_03_102		2011	A	3	55	64	9			79				56.66
HEB_03_106		2011	A	3	49	61	12			67				55.52
HEB_03_107		2011	A	3	49	64	15			72				60.54
HEB_03_108		2011	A	3	45	61	16			67				55.24
HEB_03_111		2011	A	3	49	61	12			63				56.42
HEB_03_129		2011	A	3	49	64	15			75				49.65
HEB_03_138		2011	A	3	55	61	6			80				52.21
HEB_03_139		2011	A	3	55	69	14			70				54.74
HEB_03_140		2011	A	3	49	64	15			97				62.84
HEB_03_141		2011	A	3	49	61	12			70				54.15
HEB_03_142		2011	A	3	45	61	16			74				57.2
HEB_03_144		2011	A	3	55	64	9			77				55.97
HEB_03_145		2011	A	3	55	71	16			87				55.93
HEB_03_147		2011	A	3	55	64	9			95				57.4
HEB_03_149		2011	A	3	55	69	14			73				55.91
HEB_03_153		2011	A	3	49	61	12			75				57.75
HEB_03_156		2011	A	3	55	64	9			70				47.67
HEB_03_162		2011	A	3	45	55	10			74				46.28
HEB_03_163		2011	A	3	45	55	10			71				55.61
HEB_03_166		2011	A	3	49	61	12			86				54.01
HEB_03_170		2011	A	3	55	64	9			80				51.76
HEB_04_101		2011	A	3	55	64	9			68				54.63
HEB_04_102		2011	A	3	55	64	9			95				56.37
HEB_04_103		2011	A	3	49	61	12			93				56.91
HEB_04_104		2011	A	3	51	66	15			77				52.2
HEB_04_105		2011	A	3	55	64	9			99				55.04
HEB_04_106		2011	A	3	49	61	12			90				57.01
HEB_04_107		2011	A	3	60	69	9			74				52.72
HEB_04_108		2011	A	3	55	61	6			75				60.1
HEB_04_109		2011	A	3	55	64	9			90				58.41
HEB_04_110		2011	A	3	60	69	9			76				50.22
HEB_17_082		2011	A	3	60	69	9			80				58.87
HEB_17_083		2011	A	3	60	69	9			77				58.45
HEB_17_085		2011	A	3	55	64	9			75				43.6
HEB_17_086		2011	A	3	55	64	9			76				50.1
HEB_17_087		2011	A	3	55	64	9			78				51.53
HEB_17_089		2011	A	3	55	64	9			75				54.39
HEB_18_041		2011	A	3	49	55	6			68				50.76
HEB_03_172		2011	A	4	49	64	15			87				60.73
HEB_04_001		2011	A	4	55	64	9			75				53.14
HEB_04_002		2011	A	4	60	78	18			80				50.69
HEB_04_004		2011	A	4	62	71	9			73				51.58
HEB_04_005		2011	A	4	55	64	9			71				60.57
HEB_04_006		2011	A	4	60	69	9			70				56.61
HEB_04_008		2011	A	4	55	64	9			75				57.73
HEB_04_009		2011	A	4	55	69	14			74				55.44
HEB_04_013		2011	A	4	49	64	15			117				60.81
HEB_04_016		2011	A	4	60	64	4			92				52.98
HEB_04_017		2011	A	4	55	64	9			78				51
HEB_04_019		2011	A	4	49	61	12			85				55.72
HEB_04_062		2011	A	4	60	69	9			106				61.68
HEB_04_063		2011	A	4	55	64	9			69				56.9
HEB_04_066		2011	A	4	49	64	15			90				60.76
HEB_04_067		2011	A	4	55	64	9			85				53.99
HEB_04_068		2011	A	4	49	64	15			100				58.52
HEB_04_069		2011	A	4	49	64	15			74				57.02
HEB_04_070		2011	A	4	49	64	15			84				51.54
HEB_04_071		2011	A	4	49	64	15			96				48.15
HEB_04_072		2011	A	4	55	64	9			72				50.01
HEB_04_073		2011	A	4	40	55	15			70				53.97
HEB_04_074		2011	A	4	45	55	10			69				54.87
HEB_04_075		2011	A	4	40	55	15			88				59.03
HEB_04_078		2011	A	4	40	49	9			78				48.04
HEB_04_080		2011	A	4	40	49	9			78				58.27
HEB_04_083		2011	A	4	51	57	6			80				53.05
HEB_04_087		2011	A	4	45	61	16			94				55.23
HEB_04_088		2011	A	4	55	69	14			84				47.91
HEB_04_092		2011	A	4	49	64	15			93				59.64
HEB_04_093		2011	A	4	49	64	15			90				50.17
HEB_04_096		2011	A	4	55	64	9			75				54.09
HEB_04_098		2011	A	4	55	64	9			102				61.64
HEB_04_099		2011	A	4	49	64	15			110				65.65
HEB_04_112		2011	A	4	49	61	12			66				53.01
HEB_04_122		2011	A	4	49	61	12			74				54.67
HEB_04_123		2011	A	4	49	55	6			79				50.75
HEB_04_125		2011	A	4	49	55	6			78				53.09
HEB_04_126		2011	A	4	60	71	11			80				55.07
HEB_04_127		2011	A	4	55	64	9			75				55.37
HEB_04_135		2011	A	4	64	78	14			74				49.3
HEB_04_136		2011	A	4	64	78	14			82				51.82
HEB_04_149		2011	A	4	60	71	11			90				56.23
HEB_02_152		2011	A	5	55	64	9			95				54.8
HEB_02_153		2011	A	5	49	64	15			82				53.22
HEB_02_154		2011	A	5	49	55	6			80				45.82
HEB_02_155		2011	A	5	45	64	19			86				55.44
HEB_02_156		2011	A	5	49	61	12			92				52.33
HEB_02_157		2011	A	5	55	64	9			63				44.78
HEB_02_158		2011	A	5	49	61	12			79				55.95
HEB_02_160		2011	A	5	64	75	11			95				49.85
HEB_05_011		2011	A	5	45	55	10			76				54.26
HEB_05_013		2011	A	5	55	69	14			77				58.62
HEB_05_014		2011	A	5	60	75	15			73				47.51
HEB_05_019		2011	A	5	45	61	16			67				57.75
HEB_05_020		2011	A	5	45	61	16			76				51.05
HEB_05_030		2011	A	5	60	78	18			75				37.94
HEB_05_032		2011	A	5	60	64	4			73				50.88
HEB_05_033		2011	A	5	60	69	9			63				45.96
HEB_05_035		2011	A	5	60	69	9			73				47.23
HEB_05_036		2011	A	5	55	69	14			77				49.34
HEB_05_037		2011	A	5	49	64	15			70				52.43
HEB_05_038		2011	A	5	60	71	11			58				43.57
HEB_05_039		2011	A	5										24.66
HEB_05_040		2011	A	5	55	71	16			61				44.69
HEB_05_041		2011	A	5	49	55	6			69				47.65
HEB_05_043		2011	A	5	40	55	15			71				57.32
HEB_05_044		2011	A	5	45	61	16			73				55.39
HEB_05_045		2011	A	5	55	71	16			68				45.41
HEB_05_046		2011	A	5	60	69	9			73				50.71
HEB_05_047		2011	A	5	49	61	12			64				45.86
HEB_05_048		2011	A	5	49	61	12			70				52.89
HEB_05_049		2011	A	5	49	64	15			72				48.71
HEB_05_050		2011	A	5	55	69	14			72				53.08
HEB_05_051		2011	A	5	55	64	9			80				43.04
HEB_05_052		2011	A	5	66	77	11			54				46.92
HEB_05_053		2011	A	5	45	55	10			85				50.62
HEB_05_059		2011	A	5	55	64	9			81				57.34
HEB_05_060		2011	A	5	60	75	15			65				51.02
HEB_05_065		2011	A	5	55	64	9			62				45.43
HEB_05_066		2011	A	5	60	69	9			62				44.88
HEB_05_067		2011	A	5	55	71	16			66				38.14
HEB_05_068		2011	A	5	55	69	14			68				50.57
HEB_05_069		2011	A	5	62	77	15			63				45.94
HEB_05_070		2011	A	5	49	61	12			85				49.28
HEB_05_071		2011	A	5	55	71	16			74				50.74
HEB_05_072		2011	A	5	55	71	16			76				54.17
HEB_05_076		2011	A	5	55	69	14			81				56.62
HEB_05_088		2011	A	5	51	66	15			50				40.99
HEB_05_090		2011	A	5	49	64	15			95				48.8
HEB_05_105		2011	A	5	55	69	14			79				56.25
HEB_05_107		2011	A	5	55	64	9			74				55.89
HEB_05_108		2011	A	5	60	71	11			74				52.33
HEB_05_112		2011	A	5	66	77	11			64				32.74
HEB_05_119		2011	A	5	55	64	9			94				41.9
HEB_05_123		2011	A	5	55	69	14			70				39.98
HEB_05_124		2011	A	5	55	64	9			77				37.39
HEB_05_125		2011	A	5	64	83	19			65				42.85
HEB_05_128		2011	A	5	62	77	15			68				38.29
HEB_05_129		2011	A	5	55	69	14			84				49.72
HEB_05_130		2011	A	5	49	64	15			89				45.74
HEB_05_131		2011	A	5	49	64	15			87				54.85
HEB_05_140		2011	A	5	45	64	19			87				56.09
HEB_05_151		2011	A	5	49	61	12			72				57.94
HEB_05_153		2011	A	5	49	64	15			69				49.75
HEB_05_157		2011	A	5	55	71	16			70				43.8
HEB_05_158		2011	A	5	55	71	16			74				40.98
HEB_06_016		2011	A	6	55	69	14			76				53.52
HEB_06_019		2011	A	6	55	69	14			71				51.66
HEB_06_036		2011	A	6	55	64	9			73				50.02
HEB_06_038		2011	A	6	49	61	12			79				43.68
HEB_06_039		2011	A	6	45	61	16			87				46.31
HEB_06_040		2011	A	6	64	71	7			66				39.78
HEB_06_046		2011	A	6	55	64	9			75				55.07
HEB_06_047		2011	A	6	60	69	9			83				54.96
HEB_06_049		2011	A	6	64	75	11			87				46.93
HEB_06_054		2011	A	6	49	64	15			78				49.27
HEB_06_065		2011	A	6	60	69	9			78				50.82
HEB_06_067		2011	A	6	55	64	9			83				49.73
HEB_06_068		2011	A	6	60	69	9			80				49.45
HEB_06_069		2011	A	6	60	69	9			88				54.94
HEB_06_073		2011	A	6	49	64	15			81				53.1
HEB_06_074		2011	A	6	55	64	9			70				51.71
HEB_06_075		2011	A	6	55	64	9			69				56.9
HEB_06_079		2011	A	6	55	64	9			68				43.91
HEB_06_089		2011	A	6	60	83	23			66				47.49
HEB_06_091		2011	A	6	45	55	10			60				51.71
HEB_06_095		2011	A	6	49	61	12			69				46.66
HEB_06_097		2011	A	6	55	61	6			75				51.41
HEB_06_098		2011	A	6	78	97	19			67				41.28
HEB_06_099		2011	A	6	55	64	9			66				52.89
HEB_06_101		2011	A	6	60	69	9			75				50.25
HEB_06_103		2011	A	6	60	69	9			58				42.42
HEB_06_104		2011	A	6	49	64	15			74				52.69
HEB_06_106		2011	A	6	60	71	11			66				44.85
HEB_06_107		2011	A	6	55	64	9			75				49.75
HEB_06_109		2011	A	6	49	64	15			62				53.34
HEB_06_111		2011	A	6	49	64	15			74				51.78
HEB_06_113		2011	A	6	40	55	15			77				53.38
HEB_06_114		2011	A	6	40	55	15			73				48.51
HEB_06_115		2011	A	6	49	61	12			80				52.82
HEB_06_116		2011	A	6	55	61	6			88				44.5
HEB_06_117		2011	A	6	49	64	15			67				46.74
HEB_06_118		2011	A	6	49	64	15			87				53.24
HEB_06_120		2011	A	6	49	64	15			91				50.92
HEB_06_121		2011	A	6	40	49	9			84				49.28
HEB_06_122		2011	A	6	40	49	9			58				49.88
HEB_06_124		2011	A	6	49	61	12			76				57.13
HEB_06_125		2011	A	6	60	64	4			78				55.77
HEB_06_126		2011	A	6	55	61	6			89				43.61
HEB_06_131		2011	A	6	49	55	6			64				47.84
HEB_06_133		2011	A	6	40	55	15			86				48.78
HEB_06_134		2011	A	6	49	64	15			95				51.64
HEB_06_136		2011	A	6	45	64	19			90				52.98
HEB_06_137		2011	A	6	45	55	10			87				42.15
HEB_06_138		2011	A	6	55	64	9			73				57.05
HEB_06_140		2011	A	6	49	61	12			97				47.75
HEB_06_144		2011	A	6	55	69	14			80				57.05
HEB_06_145		2011	A	6	64	78	14			75				51.11
HEB_06_146		2011	A	6	60	75	15			77				54.74
HEB_06_147		2011	A	6	60	75	15			85				49.63
HEB_06_152		2011	A	6	60	75	15			84				49.97
HEB_06_154		2011	A	6	64	78	14			87				51.16
HEB_06_155		2011	A	6	60	69	9			76				52.42
HEB_06_168		2011	A	6	49	64	15			80				57.05
HEB_06_169		2011	A	6	55	69	14			82				51.73
HEB_06_180		2011	A	6	55	69	14			70				55.19
HEB_06_313		2011	A	6	40	49	9			80				49.75
HEB_06_379		2011	A	6	55	64	9			76				43.51
HEB_07_005		2011	A	7	49	61	12			66				46.06
HEB_07_006		2011	A	7	49	64	15			72				50.71
HEB_07_015		2011	A	7	49	64	15			75				59.16
HEB_07_019		2011	A	7	49	61	12			51				47.71
HEB_07_020		2011	A	7	45	55	10			65				58.57
HEB_07_022		2011	A	7	49	55	6			53				40.51
HEB_07_023		2011	A	7	45	55	10			70				52.27
HEB_07_024		2011	A	7	60	71	11			82				44.95
HEB_07_025		2011	A	7	45	49	4			64				49.44
HEB_07_027		2011	A	7	49	69	20			98				49.97
HEB_07_033		2011	A	7	60	75	15			64				51.02
HEB_07_036		2011	A	7	55	64	9			70				51.02
HEB_07_042		2011	A	7	64	75	11			72				47
HEB_07_046		2011	A	7	60	64	4			78				52.68
HEB_07_047		2011	A	7	64	75	11			62				51.56
HEB_07_048		2011	A	7	49	64	15			67				54.68
HEB_07_054		2011	A	7	55	64	9			93				43.74
HEB_07_063		2011	A	7	60	75	15			77				51.3
HEB_07_064		2011	A	7	60	75	15			81				50.72
HEB_07_065		2011	A	7	55	64	9			68				55.25
HEB_07_066		2011	A	7	55	64	9			85				56.32
HEB_07_067		2011	A	7	42	61	19			82				49.77
HEB_07_068		2011	A	7	64	71	7			77				55.33
HEB_07_071		2011	A	7	49	64	15			79				48.44
HEB_07_072		2011	A	7	49	61	12			66				50.41
HEB_07_073		2011	A	7	40	49	9			72				46.09
HEB_07_074		2011	A	7	40	55	15			74				48.58
HEB_07_075		2011	A	7	49	64	15			65				52.72
HEB_07_076		2011	A	7	49	61	12			53				39.87
HEB_07_077		2011	A	7	49	61	12			58				46.78
HEB_07_078		2011	A	7	49	61	12			64				44.27
HEB_07_079		2011	A	7	55	71	16			70				47.29
HEB_07_083		2011	A	7	40	55	15			70				53.4
HEB_07_088		2011	A	7	40	61	21			69				52.03
HEB_07_089		2011	A	7	40	49	9			83				57.23
HEB_07_094		2011	A	7	55	71	16			58				41.74
HEB_07_103		2011	A	7	55	69	14			65				45.8
HEB_07_104		2011	A	7	55	64	9			82				51.69
HEB_07_105		2011	A	7	60	78	18			65				39.43
HEB_07_107		2011	A	7	60	71	11			63				40.68
HEB_07_108		2011	A	7	55	64	9			72				51.29
HEB_07_109		2011	A	7	49	64	15			85				49.37
HEB_07_116		2011	A	7	49	64	15			97				60.41
HEB_07_130		2011	A	7	49	61	12			82				51
HEB_07_133		2011	A	7	60	64	4			93				53.49
HEB_07_139		2011	A	7	55	64	9			80				55.89
HEB_07_140		2011	A	7	49	61	12			73				53.93
HEB_07_152		2011	A	7	60	64	4			102				51.17
HEB_07_153		2011	A	7	55	64	9			69				50.55
HEB_07_155		2011	A	7	49	64	15			83				44.17
HEB_07_157		2011	A	7	64	75	11			81				43.68
HEB_07_159		2011	A	7	60	71	11			90				49.94
HEB_07_160		2011	A	7	49	64	15			79				50.41
HEB_07_166		2011	A	7	49	61	12			71				46.72
HEB_07_172		2011	A	7	55	64	9			82				52.85
HEB_07_174		2011	A	7	45	61	16			87				52.91
HEB_07_175		2011	A	7	49	61	12			79				58.26
HEB_07_177		2011	A	7	45	61	16			66				52.79
HEB_07_180		2011	A	7	45	61	16			73				55.14
HEB_08_003		2011	A	8	49	64	15			68				49.1
HEB_08_006		2011	A	8	60	69	9			70				62.96
HEB_08_013		2011	A	8	55	69	14			68				52.16
HEB_08_014		2011	A	8	45	61	16			77				54.85
HEB_08_016		2011	A	8	40	55	15			73				57.94
HEB_08_018		2011	A	8	49	61	12			69				58.37
HEB_08_025		2011	A	8	55	64	9			70				52.35
HEB_08_031		2011	A	8	55	69	14			72				55.53
HEB_08_032		2011	A	8	49	69	20			73				54.89
HEB_08_034		2011	A	8	55	69	14			74				56.8
HEB_08_036		2011	A	8	64	71	7			68				47.63
HEB_08_042		2011	A	8	60	69	9			69				50.58
HEB_08_049		2011	A	8	55	69	14			67				51
HEB_08_050		2011	A	8	60	71	11			62				40.38
HEB_08_054		2011	A	8	49	64	15			76				53.36
HEB_08_056		2011	A	8	45	55	10			65				53.74
HEB_08_060		2011	A	8	49	64	15			78				55.02
HEB_08_062		2011	A	8	49	61	12			64				54.92
HEB_08_063		2011	A	8	49	64	15			82				56.56
HEB_08_064		2011	A	8	45	64	19			73				57.14
HEB_08_074		2011	A	8	55	64	9			65				51.36
HEB_08_077		2011	A	8	40	55	15			79				59.19
HEB_08_082		2011	A	8	49	61	12			73				59.14
HEB_08_083		2011	A	8	40	61	21			70				50.36
HEB_08_087		2011	A	8	45	64	19			72				61.32
HEB_08_091		2011	A	8	49	61	12			57				46.48
HEB_08_096		2011	A	8	45	61	16			67				50.39
HEB_08_106		2011	A	8	40	55	15			57				49.53
HEB_08_110		2011	A	8	40	55	15			65				57.5
HEB_08_116		2011	A	8	49	61	12			63				48.17
HEB_08_118		2011	A	8	49	64	15			87				55.53
HEB_08_120		2011	A	8	45	61	16			85				54.66
HEB_08_124		2011	A	8	45	61	16			66				53.33
HEB_08_130		2011	A	8	49	61	12			75				54.41
HEB_08_131		2011	A	8	49	69	20			79				57.91
HEB_08_132		2011	A	8	45	61	16			78				58.25
HEB_08_137		2011	A	8	49	61	12			71				57.74
HEB_08_139		2011	A	8	55	69	14			75				60.27
HEB_08_140		2011	A	8	49	61	12			78				58.59
HEB_08_141		2011	A	8	49	69	20			90				57.66
HEB_08_142		2011	A	8	55	69	14			63				52.82
HEB_08_147		2011	A	8	49	61	12			70				57.89
HEB_08_149		2011	A	8	40	61	21			59				55.71
HEB_08_152		2011	A	8	40	61	21			68				57.1
HEB_08_155		2011	A	8	49	61	12			80				59.24
HEB_08_156		2011	A	8	40	61	21			76				56.84
HEB_08_157		2011	A	8	40	49	9			70				55.93
HEB_08_162		2011	A	8	55	69	14			68				50.86
HEB_08_164		2011	A	8	49	71	22			64				47.58
HEB_08_165		2011	A	8	49	69	20			72				50.01
HEB_08_166		2011	A	8	49	64	15			68				50.26
HEB_08_169		2011	A	8	55	78	23			62				47.49
HEB_08_187		2011	A	8	40	49	9			59				57.19
HEB_08_201		2011	A	8	55	64	9			68				61.82
HEB_08_202		2011	A	8	60	69	9			75				61.78
HEB_08_204		2011	A	8	55	71	16			84				53.55
HEB_08_205		2011	A	8	55	64	9			74				59.99
HEB_08_209		2011	A	8	49	69	20			80				55.93
HEB_09_002		2011	A	9	64	75	11			74				53.45
HEB_09_005		2011	A	9	60	69	9			70				50.68
HEB_09_007		2011	A	9	55	69	14			76				48.45
HEB_09_009		2011	A	9	55	64	9			70				52.82
HEB_09_014		2011	A	9	55	64	9			73				50.73
HEB_09_016		2011	A	9	55	71	16			70				48.21
HEB_09_025		2011	A	9	60	64	4			85				62.31
HEB_09_029		2011	A	9	60	75	15			59				57.17
HEB_09_032		2011	A	9	49	64	15			87				60.44
HEB_09_033		2011	A	9	60	69	9			84				49.97
HEB_09_034		2011	A	9	45	55	10			88				57.18
HEB_09_035		2011	A	9	45	61	16			76				58.27
HEB_09_036		2011	A	9	40	61	21			70				55.4
HEB_09_039		2011	A	9	45	61	16			80				56.99
HEB_09_043		2011	A	9	49	61	12			78				59.22
HEB_09_049		2011	A	9	49	69	20			80				59.73
HEB_09_050		2011	A	9	45	55	10			84				58.39
HEB_09_061		2011	A	9	55	64	9			78				54.59
HEB_09_064		2011	A	9	60	64	4			76				56.14
HEB_09_065		2011	A	9	55	69	14			70				52.11
HEB_09_066		2011	A	9	55	64	9			80				60.09
HEB_09_068		2011	A	9	55	64	9			75				58.73
HEB_09_070		2011	A	9	60	69	9			77				51.92
HEB_09_071		2011	A	9	55	69	14			77				57.19
HEB_09_072		2011	A	9	55	69	14			76				53.82
HEB_09_073		2011	A	9	55	69	14			77				58.01
HEB_09_074		2011	A	9	55	64	9			80				51.77
HEB_09_078		2011	A	9	60	64	4			75				52.09
HEB_09_084		2011	A	9	60	69	9			90				55.34
HEB_09_085		2011	A	9	55	69	14			74				56.25
HEB_09_089		2011	A	9	55	64	9			83				58.87
HEB_09_092		2011	A	9	49	64	15			98				61.41
HEB_09_097		2011	A	9	55	69	14			65				55.06
HEB_09_100		2011	A	9	60	69	9			86				55.26
HEB_09_101		2011	A	9	45	55	10			87				55.4
HEB_09_105		2011	A	9	55	69	14			92				57.87
HEB_09_108		2011	A	9	49	64	15			98				57.56
HEB_09_109		2011	A	9	45	61	16			94				57.84
HEB_09_110		2011	A	9	60	69	9			57				51.59
HEB_09_114		2011	A	9	49	64	15			70				55.53
HEB_09_115		2011	A	9	60	69	9			71				54.75
HEB_09_116		2011	A	9	49	64	15			82				63.18
HEB_09_118		2011	A	9	78	97	19			78				47.82
HEB_09_119		2011	A	9	49	64	15			80				55.59
HEB_09_124		2011	A	9	60	71	11			76				55.45
HEB_09_133		2011	A	9	60	69	9			93				54.06
HEB_09_135		2011	A	9	49	61	12			65				54.81
HEB_09_137		2011	A	9	60	69	9			69				50.45
HEB_09_140		2011	A	9	55	69	14			73				53.28
HEB_09_147		2011	A	9	78	97	19			82				50.54
HEB_09_148		2011	A	9	78	83	5			72				52.54
HEB_09_161		2011	A	9	49	64	15			86				52.3
HEB_09_162		2011	A	9	60	69	9			65				50.19
HEB_09_163		2011	A	9	40	55	15			85				54.82
HEB_09_164		2011	A	9	49	64	15			86				58.76
HEB_09_167		2011	A	9	49	61	12			64				55.15
HEB_10_003		2011	A	10	55	69	14			67				47.89
HEB_10_006		2011	A	10	55	69	14			105				53.2
HEB_10_007		2011	A	10	55	64	9			62				47.5
HEB_10_008		2011	A	10	45	61	16			76				46.01
HEB_10_010		2011	A	10	49	61	12			88				58
HEB_10_014		2011	A	10	60	71	11			75				53.94
HEB_10_018		2011	A	10	55	71	16			76				52.18
HEB_10_020		2011	A	10	55	64	9			65				56.14
HEB_10_022		2011	A	10	55	69	14			76				53.27
HEB_10_025		2011	A	10	60	69	9			77				53.42
HEB_10_040		2011	A	10	49	61	12			72				51.12
HEB_10_043		2011	A	10	60	75	15			73				53.34
HEB_10_045		2011	A	10	60	75	15			75				50.49
HEB_10_046		2011	A	10	49	64	15			60				48.84
HEB_10_048		2011	A	10	55	69	14			65				51
HEB_10_049		2011	A	10	55	64	9			64				49.6
HEB_10_050		2011	A	10	49	61	12			65				47.26
HEB_10_051		2011	A	10	60	71	11			70				45.77
HEB_10_054		2011	A	10	64	88	24			67				44.98
HEB_10_055		2011	A	10	55	64	9			63				47.1
HEB_10_057		2011	A	10	55	69	14			70				49.82
HEB_10_059		2011	A	10	49	69	20			77				46.09
HEB_10_070		2011	A	10	60	75	15			82				48.16
HEB_10_072		2011	A	10	60	71	11			85				52.63
HEB_10_074		2011	A	10	45	55	10			63				47.18
HEB_10_077		2011	A	10	60	64	4			76				52.35
HEB_10_086		2011	A	10	60	83	23			77				45.08
HEB_10_093		2011	A	10	55	64	9			80				51.42
HEB_10_097		2011	A	10	60	75	15			58				51.09
HEB_10_100		2011	A	10	55	69	14			75				49.69
HEB_10_104		2011	A	10	55	69	14			62				51.34
HEB_10_106		2011	A	10	60	69	9			68				51.53
HEB_10_107		2011	A	10	55	69	14			75				51.94
HEB_10_114		2011	A	10	60	78	18			70				46.43
HEB_10_115		2011	A	10	45	61	16			68				38.82
HEB_10_117		2011	A	10	49	69	20			76				55.41
HEB_10_120		2011	A	10	55	64	9			76				51.29
HEB_10_124		2011	A	10	60	78	18			58				41.71
HEB_10_131		2011	A	10	60	69	9			57				47.76
HEB_10_132		2011	A	10	60	78	18			76				49.82
HEB_10_133		2011	A	10	55	71	16			80				57.91
HEB_10_135		2011	A	10	55	61	6			67				53.15
HEB_10_137		2011	A	10	55	69	14			65				49.51
HEB_10_138		2011	A	10	64	83	19			63				44.28
HEB_10_139		2011	A	10	55	64	9			67				52.9
HEB_10_140		2011	A	10	60	75	15			75				47.96
HEB_10_141		2011	A	10	45	61	16			84				52.15
HEB_10_142		2011	A	10	49	61	12			77				57.37
HEB_10_150		2011	A	10	49	61	12			98				44.14
HEB_10_155		2011	A	10	60	71	11			65				57.44
HEB_10_171		2011	A	10	45	61	16			67				54.13
HEB_10_172		2011	A	10	55	71	16			76				51.08
HEB_10_173		2011	A	10	49	61	12			68				51.45
HEB_10_174		2011	A	10	49	64	15			73				53.49
HEB_10_175		2011	A	10	49	61	12			68				47.58
HEB_10_176		2011	A	10	60	71	11			84				49.47
HEB_10_182		2011	A	10	49	61	12			79				59.33
HEB_10_184		2011	A	10	49	64	15			78				57.38
HEB_10_187		2011	A	10	49	61	12			64				58.1
HEB_10_190		2011	A	10	49	64	15			67				53.23
HEB_11_001		2011	A	11	55	64	9			84				57.98
HEB_11_016		2011	A	11	60	71	11			84				61.36
HEB_11_017		2011	A	11	49	64	15			88				54.63
HEB_11_025		2011	A	11	49	64	15			88				54.98
HEB_11_028		2011	A	11	49	61	12			68				49.3
HEB_11_037		2011	A	11	55	64	9			67				60.09
HEB_11_044		2011	A	11	60	69	9			62				48.82
HEB_11_048		2011	A	11	60	64	4			64				47.77
HEB_11_055		2011	A	11	60	71	11			102				55.31
HEB_11_057		2011	A	11	64	83	19			88				41.48
HEB_11_058		2011	A	11	55	64	9			80				54.28
HEB_11_061		2011	A	11	49	64	15			94				53.28
HEB_11_063		2011	A	11	49	64	15			103				61.7
HEB_11_065		2011	A	11	60	69	9			97				49.23
HEB_11_066		2011	A	11	49	64	15			93				47.42
HEB_11_067		2011	A	11	55	69	14			89				53.8
HEB_11_071		2011	A	11	55	64	9			70				54.42
HEB_11_072		2011	A	11	55	69	14			68				47.88
HEB_11_077		2011	A	11	55	64	9			68				49.8
HEB_11_081		2011	A	11	49	61	12			72				48.69
HEB_11_083		2011	A	11	60	69	9			70				44.4
HEB_11_088		2011	A	11	60	69	9			67				46.87
HEB_11_092		2011	A	11	49	61	12			68				53.96
HEB_11_093		2011	A	11	49	61	12			65				52.93
HEB_11_096		2011	A	11	45	61	16			78				48.72
HEB_11_097		2011	A	11	55	71	16			87				52.99
HEB_11_098		2011	A	11	45	61	16			73				53.28
HEB_11_102		2011	A	11	55	64	9			75				52.53
HEB_11_104		2011	A	11	55	64	9			62				38.99
HEB_11_105		2011	A	11	60	69	9			68				46.19
HEB_11_106		2011	A	11	55	64	9			58				50.51
HEB_11_107		2011	A	11	60	69	9			69				52.99
HEB_11_110		2011	A	11	55	64	9			67				47.95
HEB_11_115		2011	A	11	45	61	16			85				53.39
HEB_11_118		2011	A	11	45	55	10			70				50.98
HEB_11_119		2011	A	11	55	69	14			71				56.97
HEB_11_126		2011	A	11	55	69	14			74				47.86
HEB_11_131		2011	A	11	49	64	15			82				52.5
HEB_11_132		2011	A	11	55	69	14			80				55.87
HEB_11_134		2011	A	11	55	69	14			64				52.16
HEB_11_135		2011	A	11	45	55	10			67				48.86
HEB_11_136		2011	A	11	49	64	15			75				53.81
HEB_11_137		2011	A	11	55	64	9			70				47.7
HEB_11_140		2011	A	11	55	69	14			70				51.27
HEB_11_143		2011	A	11	45	61	16			69				47.09
HEB_11_144		2011	A	11	45	55	10			80				52.37
HEB_11_145		2011	A	11	49	55	6			63				50.87
HEB_11_146		2011	A	11	49	61	12			82				54.46
HEB_11_147		2011	A	11	55	64	9			63				48.25
HEB_11_151		2011	A	11	49	61	12			69				40.51
HEB_11_153		2011	A	11	40	55	15			73				47.5
HEB_11_154		2011	A	11	55	75	20			65				48.37
HEB_11_158		2011	A	11	55	61	6			72				47.96
HEB_11_164		2011	A	11	55	61	6			63				41.41
HEB_11_165		2011	A	11	60	75	15			85				52.65
HEB_11_167		2011	A	11	60	64	4			76				47.32
HEB_11_168		2011	A	11	55	69	14			81
HEB_11_169		2011	A	11	49	61	12			73				45.04
HEB_09_051		2011	A	12	49	61	12			72				59.84
HEB_09_052		2011	A	12	55	64	9			74				57.45
HEB_09_058		2011	A	12	45	61	16			105				56.04
HEB_09_059		2011	A	12	49	64	15			81				56.03
HEB_12_001		2011	A	12	40	55	15			89				60.74
HEB_12_003		2011	A	12	55	64	9			105				54.12
HEB_12_007		2011	A	12	45	49	4			84				56.26
HEB_12_013		2011	A	12	45	61	16			64				48.9
HEB_12_016		2011	A	12	49	61	12			76				50.78
HEB_12_019		2011	A	12	49	61	12			67				56.46
HEB_12_024		2011	A	12	69	83	14			63				41.15
HEB_12_028		2011	A	12	55	64	9			73				53.62
HEB_12_030		2011	A	12	64	83	19			90				50.49
HEB_12_031		2011	A	12	60	71	11			89				49.66
HEB_12_032		2011	A	12	55	71	16			110				52.05
HEB_12_036		2011	A	12	60	71	11			68				50.81
HEB_12_038		2011	A	12	60	71	11			69
HEB_12_039		2011	A	12	49	71	22			91				51.48
HEB_12_040		2011	A	12	60	78	18			90				55.55
HEB_12_042		2011	A	12	55	64	9			90				55.37
HEB_12_043		2011	A	12	60	69	9			110				58.02
HEB_12_046		2011	A	12	60	71	11			87				59.05
HEB_12_048		2011	A	12	64	78	14			90				56.91
HEB_12_050		2011	A	12	60	78	18			93				52.1
HEB_12_052		2011	A	12	45	61	16			90				58.55
HEB_12_054		2011	A	12	49	64	15			104				53.83
HEB_12_055		2011	A	12	64	78	14			75				52.71
HEB_12_058		2011	A	12	49	64	15			108				60.51
HEB_12_060		2011	A	12	55	64	9			90				60.15
HEB_12_065		2011	A	12	55	61	6			78				48.1
HEB_12_066		2011	A	12	55	64	9			93				61.64
HEB_12_068		2011	A	12	55	64	9			110				59.38
HEB_12_071		2011	A	12	55	64	9			80				60.33
HEB_12_072		2011	A	12	49	61	12			77				52.43
HEB_12_073		2011	A	12	55	64	9			85				58.01
HEB_12_074		2011	A	12	55	64	9			78				48.88
HEB_12_075		2011	A	12	55	64	9			77				53.24
HEB_12_077		2011	A	12	45	61	16			69				53.99
HEB_12_078		2011	A	12	49	64	15			71				49.27
HEB_12_079		2011	A	12	49	64	15			70				61.86
HEB_12_091		2011	A	12	60	75	15			75				53.51
HEB_12_093		2011	A	12	60	69	9			69				58.77
HEB_12_107		2011	A	12	55	64	9			78				56.8
HEB_12_108		2011	A	12	55	69	14			79				54.69
HEB_12_111		2011	A	12	60	75	15			80				59.31
HEB_12_112		2011	A	12	60	71	11			60				56.27
HEB_12_114		2011	A	12	49	64	15			101				55.74
HEB_12_116		2011	A	12	55	64	9			102				58.34
HEB_12_119		2011	A	12	60	75	15			107				60.39
HEB_12_121		2011	A	12	55	64	9			104				57.57
HEB_12_127		2011	A	12	55	75	20			87				53.79
HEB_12_129		2011	A	12	55	64	9			97				61.42
HEB_12_130		2011	A	12	64	78	14			79				50.28
HEB_12_134		2011	A	12	64	78	14			68				49.38
HEB_12_137		2011	A	12	60	75	15			87				61.3
HEB_12_138		2011	A	12	60	75	15			82				54.44
HEB_12_139		2011	A	12	55	69	14			78				62.76
HEB_12_143		2011	A	12	49	61	12			80				50.89
HEB_12_146		2011	A	12	55	64	9			93				58.55
HEB_12_148		2011	A	12	55	71	16			79				45.23
HEB_12_153		2011	A	12	45	61	16			73				49.69
HEB_12_154		2011	A	12	45	61	16			64				50.47
HEB_12_155		2011	A	12	49	61	12			72				45.76
HEB_12_159		2011	A	12	55	64	9			80				45.91
HEB_13_015		2011	A	12	45	61	16			63				50.12
HEB_13_052		2011	A	12	55	71	16			74				53.51
HEB_13_053		2011	A	12	49	69	20			104				58.26
HEB_13_057		2011	A	12	45	64	19			100				56.59
HEB_13_060		2011	A	12	49	64	15			98				54.87
HEB_13_008		2011	A	12	55	64	9			78				52.05
HEB_13_009		2011	A	12	55	64	9			70				47.94
HEB_13_012		2011	A	12						62				53.77
HEB_13_018		2011	A	13	55	69	14			75				44.84
HEB_13_019		2011	A	13	55	69	14			70				48.27
HEB_13_031		2011	A	13	55	69	14			76				43.2
HEB_13_033		2011	A	13	55	64	9			77				48.98
HEB_13_034		2011	A	13	55	69	14			81				45.42
HEB_13_035		2011	A	13	45	61	16			65				45.91
HEB_13_036		2011	A	13	45	61	16			79				50.14
HEB_13_037		2011	A	13	45	61	16			70				45.66
HEB_13_038		2011	A	13	49	61	12			73				51
HEB_13_039		2011	A	13	55	69	14			78				48.25
HEB_13_040		2011	A	13	45	61	16			75				46.97
HEB_13_042		2011	A	13	49	69	20			74				55.08
HEB_13_045		2011	A	13	49	64	15			92				50.08
HEB_13_048		2011	A	13	49	64	15			85				48.44
HEB_13_050		2011	A	13	49	64	15			109				57.75
HEB_13_061		2011	A	13	45	61	16			79				56.47
HEB_13_062		2011	A	13	60	69	9			67				47.66
HEB_13_063		2011	A	13	55	64	9			84				56.33
HEB_13_064		2011	A	13	49	69	20			71				55.29
HEB_13_065		2011	A	13	49	64	15			76				57.83
HEB_13_066		2011	A	13	40	55	15			66				51.64
HEB_13_068		2011	A	13	49	61	12			75				49.05
HEB_13_069		2011	A	13	55	69	14			73				52.71
HEB_13_070		2011	A	13	49	61	12			74				53.46
HEB_13_072		2011	A	13	55	69	14			66				48.38
HEB_13_075		2011	A	13	55	69	14			84				56.11
HEB_13_081		2011	A	13	49	61	12			90				44.02
HEB_13_083		2011	A	13	45	61	16			76				53.35
HEB_13_088		2011	A	13	49	64	15			95				47.61
HEB_13_092		2011	A	13	55	64	9			68				46.49
HEB_13_093		2011	A	13	55	69	14			80				45.86
HEB_13_094		2011	A	13	49	55	6			77				47.55
HEB_13_095		2011	A	13	55	69	14			85				42.89
HEB_13_097		2011	A	13	45	55	10			79				50.42
HEB_13_099		2011	A	13	55	69	14			102				49.2
HEB_13_101		2011	A	13	55	69	14			70				47.62
HEB_13_102		2011	A	13	60	71	11			66				46.99
HEB_13_104		2011	A	13	55	64	9			71				51.19
HEB_13_105		2011	A	13	55	64	9			75				51.6
HEB_13_108		2011	A	13	49	64	15			82				51.54
HEB_13_111		2011	A	13	55	64	9			100				52.22
HEB_13_116		2011	A	13	60	69	9			73				55.07
HEB_13_124		2011	A	13	55	69	14			72				59.25
HEB_13_126		2011	A	13	49	64	15			97				55.85
HEB_13_129		2011	A	13	49	64	15			87				55.26
HEB_13_130		2011	A	13	55	64	9			78				56.19
HEB_13_136		2011	A	13	49	69	20			79				43.7
HEB_13_137		2011	A	13	45	55	10			75				42.08
HEB_13_140		2011	A	13	49	64	15			69				40
HEB_13_142		2011	A	13	60	69	9			66				44.61
HEB_13_145		2011	A	13	55	71	16			63				48.08
HEB_13_149		2011	A	13	55	69	14			65				41.78
HEB_11_064		2011	A	14	64	78	14			80				47.94
HEB_11_068		2011	A	14	49	69	20			79				57.83
HEB_14_005		2011	A	14	49	61	12			76				48.6
HEB_14_011		2011	A	14	55	64	9			78				50.14
HEB_14_014		2011	A	14	49	64	15			70				54.35
HEB_14_022		2011	A	14	49	64	15			72				57.4
HEB_14_023		2011	A	14	49	64	15			60				55.46
HEB_14_024		2011	A	14	49	61	12			95				51.18
HEB_14_030		2011	A	14	49	61	12			83				54.34
HEB_14_032		2011	A	14	49	55	6			60				49.38
HEB_14_034		2011	A	14	49	61	12			83				49.24
HEB_14_036		2011	A	14	45	55	10			80				55.81
HEB_14_038		2011	A	14	49	61	12			72				52.98
HEB_14_039		2011	A	14	49	64	15			70				53.88
HEB_14_042		2011	A	14	55	64	9			87				51.13
HEB_14_044		2011	A	14	55	64	9			75				52.65
HEB_14_045		2011	A	14	55	69	14			88				56.06
HEB_14_046		2011	A	14	55	64	9			83				47.14
HEB_14_048		2011	A	14	49	64	15			79				54.75
HEB_14_053		2011	A	14	55	71	16			84				52.99
HEB_14_054		2011	A	14	60	78	18			72				44.69
HEB_14_055		2011	A	14	69	78	9			65				46.89
HEB_14_056		2011	A	14	49	64	15			90				48.91
HEB_14_057		2011	A	14	60	75	15			86				50.63
HEB_14_058		2011	A	14	64	78	14			76				38.75
HEB_14_059		2011	A	14	55	69	14			80				47.34
HEB_14_060		2011	A	14	49	64	15			87				55.75
HEB_14_063		2011	A	14	45	55	10			67				55.41
HEB_14_065		2011	A	14	45	55	10			73				59.63
HEB_14_066		2011	A	14	49	61	12			90				56.51
HEB_14_069		2011	A	14	55	64	9			67				49.65
HEB_14_071		2011	A	14	55	69	14			65				51.02
HEB_14_076		2011	A	14	49	64	15			64				50.19
HEB_14_077		2011	A	14	40	49	9			76				46.39
HEB_14_078		2011	A	14	49	69	20			68				47.74
HEB_14_079		2011	A	14	40	49	9			67				46.12
HEB_14_080		2011	A	14	40	49	9			80				52.84
HEB_14_083		2011	A	14	60	69	9			86				60.98
HEB_14_085		2011	A	14	49	64	15			113				50.44
HEB_14_086		2011	A	14	55	69	14			80				62.83
HEB_14_089		2011	A	14	60	69	9			84				57.75
HEB_14_091		2011	A	14	60	69	9			65				52.34
HEB_14_097		2011	A	14	45	55	10			65				48.88
HEB_14_106		2011	A	14	49	64	15			97				52.1
HEB_14_107		2011	A	14	49	61	12			87				44.23
HEB_14_113		2011	A	14	55	69	14			78				50.64
HEB_14_116		2011	A	14	60	69	9			82				52.9
HEB_14_118		2011	A	14	45	55	10			70				48.16
HEB_14_120		2011	A	14	49	64	15			77				52.82
HEB_14_121		2011	A	14	49	55	6			64				46.99
HEB_14_122		2011	A	14	49	61	12			67				49.74
HEB_14_125		2011	A	14	55	64	9			72				52.12
HEB_14_128		2011	A	14	40	55	15			85				47.02
HEB_14_131		2011	A	14	45	55	10			86				52.19
HEB_14_136		2011	A	14	49	69	20			75				50.82
HEB_14_138		2011	A	14	49	55	6			65				49.47
HEB_14_139		2011	A	14	49	61	12			77				50.84
HEB_14_143		2011	A	14	55	69	14			59				49.59
HEB_14_145		2011	A	14	55	64	9			63				50.18
HEB_14_146		2011	A	14	60	69	9			69				47.78
HEB_14_147		2011	A	14	55	64	9			75				49.48
HEB_14_148		2011	A	14	55	69	14			65				44.35
HEB_15_004		2011	A	15	55	69	14			72				55.51
HEB_15_009		2011	A	15	55	64	9			75				51.48
HEB_15_014		2011	A	15	55	64	9			80				46.65
HEB_15_019		2011	A	15	45	61	16			61				46.85
HEB_15_020		2011	A	15	49	55	6			73				49.9
HEB_15_021		2011	A	15	55	64	9			78				46.33
HEB_15_023		2011	A	15	49	64	15			78				41.49
HEB_15_031		2011	A	15	60	71	11			59				41.58
HEB_15_036		2011	A	15	55	69	14			67				49.33
HEB_15_040		2011	A	15	55	69	14			75				51.43
HEB_15_041		2011	A	15	49	61	12			67				52.48
HEB_15_043		2011	A	15	49	61	12			67				44.36
HEB_15_044		2011	A	15	49	64	15			74				56.63
HEB_15_045		2011	A	15	55	61	6			70				41.75
HEB_15_048		2011	A	15	55	64	9			74				57.81
HEB_15_051		2011	A	15	49	61	12			71				51.61
HEB_15_052		2011	A	15	55	64	9			68				51.72
HEB_15_053		2011	A	15	55	69	14			72				53.46
HEB_15_055		2011	A	15	49	64	15			73				58.1
HEB_15_056		2011	A	15	60	69	9			70				49.01
HEB_15_057		2011	A	15	55	64	9			72				46.28
HEB_15_061		2011	A	15	55	64	9			65				49.45
HEB_15_063		2011	A	15	49	64	15			80				52.65
HEB_15_064		2011	A	15	60	69	9			72				55.99
HEB_15_065		2011	A	15	45	61	16			91				54.53
HEB_15_068		2011	A	15	55	64	9			72				54.87
HEB_15_069		2011	A	15	49	64	15			81				54.45
HEB_15_076		2011	A	15	55	64	9			79				54.46
HEB_15_082		2011	A	15	40	61	21			66				50.28
HEB_15_085		2011	A	15	49	61	12			76				53.55
HEB_15_086		2011	A	15	49	61	12			73				50.61
HEB_15_091		2011	A	15	55	64	9			65				41.32
HEB_15_094		2011	A	15	60	64	4			71				40.98
HEB_15_097		2011	A	15	49	61	12			87				43.3
HEB_15_098		2011	A	15	55	64	9			70				47.04
HEB_15_104		2011	A	15	49	64	15			77				32.38
HEB_15_106		2011	A	15	49	64	15			77				48.15
HEB_15_109		2011	A	15	45	64	19			86				39.37
HEB_15_110		2011	A	15	55	71	16			62				34.57
HEB_15_113		2011	A	15	60	69	9			72				46.42
HEB_15_117		2011	A	15	49	61	12			72				45.06
HEB_15_118		2011	A	15	60	78	18			67				36.59
HEB_15_120		2011	A	15	49	61	12			69				48.54
HEB_15_122		2011	A	15	49	64	15			80				52.52
HEB_15_123		2011	A	15	55	64	9			68				45.64
HEB_15_124		2011	A	15	49	61	12			78				49.96
HEB_15_125		2011	A	15	49	64	15			72				53.85
HEB_15_127		2011	A	15	55	64	9			74				53.18
HEB_15_128		2011	A	15	49	61	12			76				44.83
HEB_15_132		2011	A	15	45	61	16			78				49.58
HEB_15_134		2011	A	15	49	61	12			92
HEB_15_137		2011	A	15	45	61	16			80				49.68
HEB_15_138		2011	A	15	55	64	9			74				47.06
HEB_15_139		2011	A	15	49	64	15			94				51.78
HEB_15_140		2011	A	15	45	61	16			68				45.47
HEB_15_142		2011	A	15	45	61	16			81				53.52
HEB_15_143		2011	A	15	49	61	12			89				49.44
HEB_15_145		2011	A	15	55	64	9			72				48.84
HEB_15_334		2011	A	15	49	64	15			79				53.51
HEB_15_107		2011	A	16	45	49	4			64				50.14
HEB_16_003		2011	A	16	49	64	15			77				54.49
HEB_16_007		2011	A	16	49	61	12			74				51.34
HEB_16_009		2011	A	16	55	69	14			74				53.36
HEB_16_011		2011	A	16	60	69	9			70				62.02
HEB_16_012		2011	A	16	55	69	14			76				50.83
HEB_16_014		2011	A	16	60	69	9			68				52.8
HEB_16_016		2011	A	16	55	64	9			72				52.6
HEB_16_020		2011	A	16	64	78	14			67				46.66
HEB_16_021		2011	A	16	45	61	16			77				51.28
HEB_16_022		2011	A	16	45	61	16			80				48.15
HEB_16_023		2011	A	16	45	55	10			67				53.51
HEB_16_031		2011	A	16	45	61	16			82				52.89
HEB_16_032		2011	A	16	45	61	16			73				50.78
HEB_16_036		2011	A	16	45	55	10			72				49.06
HEB_16_043		2011	A	16	55	69	14			67				53.5
HEB_16_045		2011	A	16	55	69	14			71				56.66
HEB_16_049		2011	A	16	55	64	9			89				51.23
HEB_16_051		2011	A	16	49	64	15			66				51.27
HEB_16_052		2011	A	16	45	61	16			74				51.15
HEB_16_054		2011	A	16	45	55	10			90				50.65
HEB_16_059		2011	A	16	40	55	15			71				49.71
HEB_16_061		2011	A	16	55	69	14			76				53.45
HEB_16_063		2011	A	16	49	61	12			63				47.87
HEB_16_064		2011	A	16	49	61	12			59				48.35
HEB_16_066		2011	A	16	55	64	9			73				53.56
HEB_16_070		2011	A	16	60	69	9			68				48.71
HEB_16_075		2011	A	16	55	69	14			70				48.88
HEB_16_076		2011	A	16	55	69	14			80				57.55
HEB_16_079		2011	A	16	45	61	16			74				52.02
HEB_16_080		2011	A	16	49	61	12			64				49.18
HEB_16_081		2011	A	16	60	75	15			71				47
HEB_16_086		2011	A	16	64	78	14			59				39.36
HEB_16_092		2011	A	16	60	71	11			66				42.45
HEB_16_095		2011	A	16	55	69	14			87				50.68
HEB_16_096		2011	A	16	55	69	14			78				56.39
HEB_16_099		2011	A	16	60	78	18			66				40
HEB_16_100		2011	A	16	45	64	19			76				45.95
HEB_16_103		2011	A	16	55	69	14			62				45.88
HEB_16_105		2011	A	16	60	75	15			60				50.94
HEB_16_110		2011	A	16	55	69	14			65				47.78
HEB_16_113		2011	A	16	49	61	12			70				52.58
HEB_16_114		2011	A	16	55	69	14			67				56.87
HEB_16_115		2011	A	16	49	61	12			65				56.83
HEB_16_117		2011	A	16	55	64	9			69				53.68
HEB_16_121		2011	A	16	49	61	12			64				50.81
HEB_16_122		2011	A	16	49	61	12			64				57.73
HEB_16_123		2011	A	16	55	64	9			77				51.21
HEB_16_127		2011	A	16	49	61	12			67				47.91
HEB_16_129		2011	A	16	49	61	12			72				46.21
HEB_16_132		2011	A	16	55	64	9			82				52.56
HEB_16_140		2011	A	16	55	64	9			79				52.2
HEB_16_143		2011	A	16	55	69	14			75				57.89
HEB_16_144		2011	A	16	55	69	14			83				50.39
HEB_16_145		2011	A	16	55	69	14			74				52.54
HEB_16_146		2011	A	16	55	69	14			70				53.34
HEB_16_147		2011	A	16	55	69	14			65				52.7
HEB_16_148		2011	A	16	55	64	9			78				50.24
HEB_16_149		2011	A	16	60	69	9			72				54.71
HEB_16_157		2011	A	16	49	61	12			54				44.3
HEB_16_159		2011	A	16	62	77	15			49				43.6
HEB_17_057		2011	A	16	55	69	14			69				53.6
HEB_17_003		2011	A	17	60	69	9			67				47.52
HEB_17_004		2011	A	17	55	64	9			68				53.39
HEB_17_005		2011	A	17	45	61	16			62				52.65
HEB_17_007		2011	A	17	49	61	12			57				49.07
HEB_17_010		2011	A	17	49	61	12			57				46.22
HEB_17_012		2011	A	17	45	61	16			55				43.58
HEB_17_014		2011	A	17	49	61	12			66				56.04
HEB_17_015		2011	A	17	49	64	15			61				45.7
HEB_17_016		2011	A	17	49	64	15			62				48.46
HEB_17_018		2011	A	17	49	61	12			63				47.73
HEB_17_019		2011	A	17	60	64	4			69				50.43
HEB_17_020		2011	A	17	55	64	9			82				49.14
HEB_17_022		2011	A	17	60	64	4			73				53.89
HEB_17_027		2011	A	17	40	55	15			62				52.84
HEB_17_036		2011	A	17	55	64	9			78				55.63
HEB_17_040		2011	A	17	60	69	9			56				53.51
HEB_17_041		2011	A	17	55	64	9			83				52.83
HEB_17_051		2011	A	17	49	61	12			57				43.97
HEB_17_052		2011	A	17	60	71	11			57				48.17
HEB_17_053		2011	A	17	55	69	14			71				53.61
HEB_17_054		2011	A	17	60	69	9			62				54.61
HEB_17_056		2011	A	17	55	61	6			60				41.83
HEB_17_059		2011	A	17	45	55	10			64				51.02
HEB_17_062		2011	A	17	55	71	16			66				51.22
HEB_17_063		2011	A	17	55	64	9			58				50.24
HEB_17_064		2011	A	17	55	75	20			52				46.56
HEB_17_067		2011	A	17	60	71	11			65				41.99
HEB_17_070		2011	A	17	55	69	14			68				49.17
HEB_17_071		2011	A	17	55	75	20			70				47.25
HEB_17_074		2011	A	17	49	64	15			74				49.31
HEB_17_076		2011	A	17	55	64	9			60				51.08
HEB_17_078		2011	A	17	55	69	14			54				49.65
HEB_17_080		2011	A	17	55	69	14			72				54.15
HEB_17_104		2011	A	17	49	64	15			78				53.18
HEB_17_105		2011	A	17	55	64	9			77				54.45
HEB_17_108		2011	A	17	49	64	15			83				50.21
HEB_17_111		2011	A	17	49	61	12			76				53.54
HEB_17_113		2011	A	17	49	64	15			83				50.43
HEB_17_114		2011	A	17	49	64	15			78				50.77
HEB_17_120		2011	A	17	45	61	16			82				47.86
HEB_17_131		2011	A	17	55	69	14			68				46.56
HEB_17_134		2011	A	17	55	69	14			64				49.34
HEB_17_135		2011	A	17	55	69	14			64				49.53
HEB_17_137		2011	A	17	55	69	14			63				49
HEB_17_138		2011	A	17	55	69	14			60				42.42
HEB_17_140		2011	A	17	55	69	14			68				52.62
HEB_17_141		2011	A	17	49	61	12			80				60.38
HEB_17_144		2011	A	17	49	61	12			82				54.79
HEB_17_153		2011	A	17	49	69	20			63				47.5
HEB_17_160		2011	A	17	49	61	12			78				48.58
HEB_17_171		2011	A	17	45	64	19			90				51.32
HEB_17_174		2011	A	17	49	64	15			90				51.45
HEB_17_179		2011	A	17	49	64	15			85				51.18
HEB_18_043		2011	A	18	60	69	9			70				53.5
HEB_18_046		2011	A	18	60	78	18			69				55.75
HEB_18_048		2011	A	18	60	69	9			68				58.51
HEB_18_049		2011	A	18	60	69	9			70				57.35
HEB_18_050		2011	A	18	55	64	9			76				53.41
HEB_18_062		2011	A	18	55	64	9			88				54.84
HEB_18_063		2011	A	18	55	64	9			90				53.77
HEB_18_064		2011	A	18	55	71	16			74				50.97
HEB_18_067		2011	A	18	49	64	15			84				53.11
HEB_18_074		2011	A	18	60	69	9			60				53.54
HEB_18_083		2011	A	18	55	69	14			75				52.63
HEB_18_085		2011	A	18	55	69	14			71				46.98
HEB_18_087		2011	A	18	64	71	7			69				47.23
HEB_18_089		2011	A	18	55	64	9			70				45.01
HEB_18_192		2011	A	18	55	61	6			70				53.87
HEB_18_203		2011	A	18	49	64	15			72				54.15
HEB_18_207		2011	A	18	45	55	10			60				53.8
HEB_18_208		2011	A	18	45	55	10			62				53.35
HEB_18_210		2011	A	18	55	69	14			74				54.32
HEB_18_211		2011	A	18	49	61	12			67				55.59
HEB_18_225		2011	A	18	49	61	12			70				54.21
HEB_18_228		2011	A	18	45	61	16			67				55.56
HEB_19_001		2011	A	19	45	61	16			56				46.19
HEB_19_002		2011	A	19	49	64	15			61				49.61
HEB_19_005		2011	A	19	60	69	9			65				49.78
HEB_19_007		2011	A	19	49	61	12			46				42.63
HEB_19_008		2011	A	19	55	69	14			70				45.46
HEB_19_009		2011	A	19	55	61	6			60				37.02
HEB_19_011		2011	A	19	49	64	15			87				52.72
HEB_19_014		2011	A	19	49	64	15			81				50.16
HEB_19_016		2011	A	19	49	64	15			80				53.17
HEB_19_021		2011	A	19	49	61	12			75				56.04
HEB_19_023		2011	A	19	49	61	12			63				50.54
HEB_19_027		2011	A	19	62	77	15			55				43.12
HEB_19_028		2011	A	19	55	64	9			72				43.93
HEB_19_031		2011	A	19	64	69	5			60				35.73
HEB_19_039		2011	A	19	60	71	11			59				45.51
HEB_19_040		2011	A	19	49	55	6			65				39.19
HEB_19_049		2011	A	19	55	64	9			75				51.37
HEB_19_050		2011	A	19	55	64	9			72				60.05
HEB_19_051		2011	A	19	55	64	9			79				55.03
HEB_19_052		2011	A	19	60	71	11			60				46.8
HEB_19_054		2011	A	19	55	69	14			65				48.92
HEB_19_055		2011	A	19	49	61	12							44.94
HEB_19_056		2011	A	19	60	69	9			69				52.47
HEB_19_058		2011	A	19	57	66	9			66				50.77
HEB_19_059		2011	A	19	55	69	14			65				48.5
HEB_19_060		2011	A	19	55	71	16			95				48.96
HEB_19_072		2011	A	19	49	61	12			63				49.71
HEB_19_074		2011	A	19	49	61	12			69				42.34
HEB_19_076		2011	A	19	45	55	10			63				43.65
HEB_19_091		2011	A	19	49	61	12			62				53.9
HEB_19_093		2011	A	19	45	61	16			67				50.48
HEB_19_095		2011	A	19	55	69	14			71				44.22
HEB_19_097		2011	A	19	55	64	9			68				46.53
HEB_19_099		2011	A	19	55	69	14			64				45.71
HEB_19_110		2011	A	19	55	69	14			76				52.83
HEB_19_111		2011	A	19	60	69	9			81				56.53
HEB_19_112		2011	A	19	60	71	11			75				50.35
HEB_19_113		2011	A	19	49	64	15			85				53.43
HEB_19_114		2011	A	19	62	77	15			65				46.93
HEB_19_115		2011	A	19	55	69	14			70				53.53
HEB_19_117		2011	A	19	60	71	11			70				43.96
HEB_19_122		2011	A	19	60	69	9			75				45.83
HEB_19_123		2011	A	19	60	69	9			64				45.93
HEB_19_133		2011	A	19	55	69	14			68
HEB_19_143		2011	A	19	55	64	9			70				46.93
HEB_19_152		2011	A	19	55	69	14			74				58.1
HEB_19_153		2011	A	19	60	69	9			57				47.6
HEB_19_155		2011	A	19	60	64	4			72				53.74
HEB_19_156		2011	A	19	55	78	23			59				44.43
HEB_19_159		2011	A	19	55	64	9			67				47.99
HEB_19_161		2011	A	19	60	64	4			76				54.43
HEB_19_162		2011	A	19	60	69	9			72				54.43
HEB_19_165		2011	A	19	60	69	9			67				45.75
HEB_19_166		2011	A	19	57	66	9			56				43.5
HEB_19_170		2011	A	19	60	69	9			75				54.48
HEB_19_172		2011	A	19	55	69	14			68				50.3
HEB_19_173		2011	A	19	55	69	14			66				51.48
HEB_19_175		2011	A	19	55	64	9			80				54.63
HEB_19_181		2011	A	19	57	77	20			63				42.58
HEB_19_187		2011	A	19	60	71	11			70				43.57
HEB_20_001		2011	A	20	55	69	14			68				48.27
HEB_20_003		2011	A	20	71	85	14			70				38.83
HEB_20_004		2011	A	20	60	75	15			73				50.23
HEB_20_005		2011	A	20	60	75	15			67				43.82
HEB_20_008		2011	A	20	60	78	18			69				47.91
HEB_20_012		2011	A	20	60	69	9			68				53.88
HEB_20_013		2011	A	20	49	61	12			65				47.46
HEB_20_016		2011	A	20	45	61	16			73				50.56
HEB_20_017		2011	A	20	55	64	9			75				51.75
HEB_20_021		2011	A	20	49	71	22			56				49.36
HEB_20_023		2011	A	20	49	64	15			74				53.31
HEB_20_024		2011	A	20	55	69	14			74				59.91
HEB_20_030		2011	A	20	60	69	9			67				54.12
HEB_20_045		2011	A	20	60	78	18			59				43.29
HEB_20_052		2011	A	20	60	69	9			74				51.82
HEB_20_053		2011	A	20	55	64	9			67				51.75
HEB_20_054		2011	A	20	55	64	9			74				55.04
HEB_20_057		2011	A	20	64	78	14			55				39.42
HEB_20_058		2011	A	20	55	64	9			63				52.94
HEB_20_059		2011	A	20	60	71	11			62				41.67
HEB_20_060		2011	A	20	60	78	18			55				36.32
HEB_20_061		2011	A	20	49	64	15			76				57.86
HEB_20_062		2011	A	20	60	78	18			67				52.2
HEB_20_064		2011	A	20	64	78	14			75				55.8
HEB_20_065		2011	A	20	60	69	9			71				54.14
HEB_20_067		2011	A	20										52.28
HEB_20_071		2011	A	20	55	64	9			78
HEB_20_072		2011	A	20	60	69	9			63				44.65
HEB_20_073		2011	A	20	64	78	14			78				36.88
HEB_20_075		2011	A	20	60	61	1			69				43.01
HEB_20_076		2011	A	20	55	75	20			58				43.59
HEB_20_078		2011	A	20	60	71	11			66				45.09
HEB_20_080		2011	A	20	55	61	6			63				46.6
HEB_20_081		2011	A	20	60	69	9			75				51.17
HEB_20_082		2011	A	20	64	83	19			69				38.46
HEB_20_084		2011	A	20	60	78	18			72
HEB_20_085		2011	A	20	55	69	14			80
HEB_20_087		2011	A	20	55	75	20			74				54.44
HEB_20_089		2011	A	20	64	83	19			65				47.04
HEB_20_090		2011	A	20	55	69	14			72				56.3
HEB_20_095		2011	A	20	64	78	14			55				44.75
HEB_20_098		2011	A	20	64	83	19			68				45.82
HEB_20_105		2011	A	20	49	61	12			77				44.82
HEB_20_110		2011	A	20	55	61	6			72				48.5
HEB_20_113		2011	A	20	64	83	19			61
HEB_20_114		2011	A	20	60	69	9			63				44.36
HEB_20_116		2011	A	20	60	69	9			65				44.55
HEB_20_120		2011	A	20	64	71	7			62
HEB_20_124		2011	A	20	60	64	4			73				51.07
HEB_20_125		2011	A	20	64	78	14			65				46.32
HEB_20_126		2011	A	20	55	69	14			68				57.08
HEB_20_128		2011	A	20	64	83	19			70				37.25
HEB_20_129		2011	A	20	60	64	4			69				53.45
HEB_20_132		2011	A	20	60	69	9			69				52.77
HEB_20_139		2011	A	20	64	75	11			65				48.15
HEB_20_151		2011	A	20	60	71	11			72				49.5
HEB_20_154		2011	A	20	49	61	12			67				56.17
HEB_20_156		2011	A	20	45	49	4			66				49.5
HEB_20_157		2011	A	20	55	64	9			62				52.67
HEB_20_159		2011	A	20	49	61	12			70				57.38
HEB_21_001		2011	A	21	49	64	15			95				50.55
HEB_21_002		2011	A	21	49	64	15			85				55.88
HEB_21_004		2011	A	21	49	69	20			98				52.08
HEB_21_005		2011	A	21	45	55	10			69				49.84
HEB_21_009		2011	A	21	55	61	6			77				47.1
HEB_21_011		2011	A	21	49	61	12			64				54.16
HEB_21_013		2011	A	21	62	80	18			72				42.38
HEB_21_014		2011	A	21
HEB_21_015		2011	A	21	75	88	13			71				34.54
HEB_21_018		2011	A	21	49	61	12			62				51.82
HEB_21_019		2011	A	21	47	57	10			60				45.95
HEB_21_021		2011	A	21	49	61	12			75				53.59
HEB_21_026		2011	A	21	60	78	18			77				44.14
HEB_21_030		2011	A	21	55	61	6			90				49.97
HEB_21_033		2011	A	21	60	78	18			92				52.61
HEB_21_039		2011	A	21	60	69	9			72				46.81
HEB_21_040		2011	A	21	60	75	15			74				47.88
HEB_21_044		2011	A	21	55	61	6
HEB_21_045		2011	A	21	62	77	15			55				52.44
HEB_21_051		2011	A	21	55	64	9			77				48.85
HEB_21_061		2011	A	21	57	71	14			69				51.55
HEB_21_064		2011	A	21	51	71	20			78				54.97
HEB_21_065		2011	A	21	62	77	15			84
HEB_21_067		2011	A	21	55	64	9			89				49.88
HEB_21_068		2011	A	21	57	66	9			72				53.62
HEB_21_069		2011	A	21	51	66	15			74				50.4
HEB_21_071		2011	A	21	49	64	15			69				54.53
HEB_21_091		2011	A	21	66	77	11			58				40.75
HEB_21_094		2011	A	21	49	69	20			98				55.23
HEB_21_096		2011	A	21	60	71	11			81				54.6
HEB_21_097		2011	A	21	60	75	15			84				54.94
HEB_21_099		2011	A	21	60	71	11			77				54.54
HEB_21_115		2011	A	21	64	88	24			71				43.61
HEB_21_116		2011	A	21	55	64	9			72				58.36
HEB_21_120		2011	A	21	49	64	15			69				52.24
HEB_21_134		2011	A	21	62	77	15			72				52.45
HEB_21_139		2011	A	21	80	90	10			70
HEB_21_140		2011	A	21	55	69	14			76				52.58
HEB_21_141		2011	A	21	69	83	14			73				54.97
HEB_21_149		2011	A	21	66	80	14			76
HEB_21_152		2011	A	21	57	77	20			60				46.13
HEB_21_155		2011	A	21	57	77	20			80
HEB_21_156		2011	A	21	55	69	14			93				52.49
HEB_21_157		2011	A	21	66	85	19			62				40.74
HEB_21_160		2011	A	21	57	66	9			75				49.78
HEB_21_164		2011	A	21	49	64	15			77				56.19
HEB_21_167		2011	A	21	49	61	12			82				53.75
HEB_21_172		2011	A	21	62	77	15			72
HEB_21_175		2011	A	21	57	71	14			68				55.97
HEB_21_183		2011	A	21	49	69	20			80				53.07
HEB_21_184		2011	A	21	62	80	18			78				48.66
HEB_21_190		2011	A	21	57	66	9			83				44.84
HEB_22_003		2011	A	22	51	66	15			63				51.64
HEB_22_004		2011	A	22	57	66	9			70				49.89
HEB_22_008		2011	A	22	62	77	15			85				56.21
HEB_22_010		2011	A	22	49	64	15			80				56.02
HEB_22_014		2011	A	22	49	64	15			72				55.02
HEB_22_018		2011	A	22	42	66	24			65				53.75
HEB_22_021		2011	A	22	57	77	20			53
HEB_22_022		2011	A	22	45	61	16			70				53.88
HEB_22_023		2011	A	22	49	69	20			65				54.31
HEB_22_024		2011	A	22	49	64	15			73				58.11
HEB_22_026		2011	A	22	49	55	6			55				58.65
HEB_22_031		2011	A	22	60	75	15			79				55.99
HEB_22_035		2011	A	22	47	66	19			60				44.76
HEB_22_036		2011	A	22	55	64	9			80				55.85
HEB_22_037		2011	A	22	62	77	15			77				53.63
HEB_22_039		2011	A	22	55	69	14			85				52.84
HEB_22_040		2011	A	22	49	61	12			64				49.9
HEB_22_049		2011	A	22	60	69	9			69				54.94
HEB_22_052		2011	A	22	66	80	14			65				45.89
HEB_22_053		2011	A	22	49	64	15			78				55.87
HEB_22_054		2011	A	22	55	69	14			85				59.38
HEB_22_055		2011	A	22	55	69	14			65				50.32
HEB_22_058		2011	A	22	51	66	15			60				48.63
HEB_22_060		2011	A	22	49	64	15			79				62.96
HEB_22_065		2011	A	22	66	80	14			64				45.46
HEB_22_083		2011	A	22	49	61	12			69				54.69
HEB_22_084		2011	A	22	45	61	16			67
HEB_22_087		2011	A	22	45	61	16			66				48.83
HEB_22_090		2011	A	22	49	61	12			70				53.94
HEB_22_101		2011	A	22	45	61	16			77				50.96
HEB_22_103		2011	A	22	49	55	6			62				51.57
HEB_22_105		2011	A	22	45	61	16			66				50.63
HEB_22_106		2011	A	22	45	61	16			78				47.86
HEB_22_108		2011	A	22	49	64	15			77				49.86
HEB_22_109		2011	A	22	49	61	12			74				51.8
HEB_22_114		2011	A	22	62	77	15			75
HEB_22_118		2011	A	22	62	77	15			69
HEB_22_122		2011	A	22	57	77	20			60
HEB_22_123		2011	A	22	71	90	19			75				33.89
HEB_22_125		2011	A	22	77	90	13			72				29.87
HEB_22_128		2011	A	22	64	88	24			79				45.81
HEB_22_135		2011	A	22	49	64	15			78				56.33
HEB_22_143		2011	A	22	51	66	15			69				52.41
HEB_23_012		2011	A	23	45	64	19			97				58.02
HEB_23_013		2011	A	23	40	55	15			69				50.89
HEB_23_017		2011	A	23	45	61	16			67				54.78
HEB_23_018		2011	A	23	40	55	15			83				48.09
HEB_23_020		2011	A	23	45	61	16			78				49.96
HEB_23_034		2011	A	23	55	69	14			84				54.46
HEB_23_036		2011	A	23	49	69	20			90				51.08
HEB_23_037		2011	A	23	45	61	16			70
HEB_23_038		2011	A	23	49	61	12			85				57.58
HEB_23_042		2011	A	23	49	64	15			85				58.72
HEB_23_043		2011	A	23	49	61	12			80				57.5
HEB_23_046		2011	A	23	49	64	15			88				57.26
HEB_23_047		2011	A	23	57	66	9			73				55.51
HEB_23_052		2011	A	23	55	64	9			62				55.1
HEB_23_054		2011	A	23	49	61	12			75				60.31
HEB_23_056		2011	A	23	49	64	15			97				59.69
HEB_23_057		2011	A	23	55	69	14			68				54.18
HEB_23_058		2011	A	23	49	61	12			68				40.57
HEB_23_059		2011	A	23	49	64	15			67				45.59
HEB_23_060		2011	A	23	45	55	10			75				55.64
HEB_23_061		2011	A	23	55	69	14			91				55.64
HEB_23_062		2011	A	23	60	69	9			85				56.7
HEB_23_063		2011	A	23	49	64	15			93				56.65
HEB_23_064		2011	A	23	60	69	9			78				57.78
HEB_23_065		2011	A	23	57	66	9			86				55.9
HEB_23_068		2011	A	23	55	64	9			96				54.86
HEB_23_069		2011	A	23	49	64	15			97				62.3
HEB_23_071		2011	A	23	55	64	9			76				59.92
HEB_23_073		2011	A	23	49	64	15			91				57.06
HEB_23_074		2011	A	23	64	78	14			73				53.63
HEB_23_075		2011	A	23	55	64	9			85				61.24
HEB_23_077		2011	A	23	55	64	9			68				58.23
HEB_23_078		2011	A	23	64	83	19			91				56.66
HEB_23_080		2011	A	23	49	64	15			78				60.33
HEB_23_082		2011	A	23	60	69	9			100				56.06
HEB_23_083		2011	A	23	55	64	9			104				63.77
HEB_23_084		2011	A	23	60	71	11			80				51.28
HEB_23_086		2011	A	23	60	71	11			90				42.89
HEB_23_103		2011	A	23	49	61	12			59				45.67
HEB_23_105		2011	A	23	60	69	9			67				44.57
HEB_23_108		2011	A	23	55	69	14			81				44.56
HEB_23_109		2011	A	23	55	64	9			80				56.38
HEB_24_053		2011	A	23	45	52	7			64				48.77
HEB_24_054		2011	A	23	49	64	15			79				49.51
HEB_24_071		2011	A	23	55	71	16			80				57.41
HEB_24_072		2011	A	23	49	61	12			78				51.08
HEB_24_087		2011	A	23	49	64	15			73				39.99
HEB_24_106		2011	A	23	60	69	9			74				46.71
HEB_24_110		2011	A	23	49	64	15			105				58.63
HEB_24_163		2011	A	23	45	55	10			81				58.57
HEB_24_181		2011	A	23	55	64	9			65				44.47
HEB_24_182		2011	A	23	45	61	16			67				55.72
HEB_24_184		2011	A	23	55	61	6			74				52.07
HEB_24_187		2011	A	23	60	75	15			75				38.54
HEB_24_188		2011	A	23	45	61	16			66				46.99
HEB_24_201		2011	A	23	55	64	9			80				55.57
HEB_24_202		2011	A	23	55	64	9			85				52.41
HEB_24_203		2011	A	23	64	71	7			83				51.73
HEB_24_204		2011	A	23	60	69	9			72				53.9
HEB_24_205		2011	A	23	55	64	9			70				56.97
HEB_24_206		2011	A	23	60	69	9			80				55.28
HEB_24_207		2011	A	23	60	64	4			79				56.34
HEB_24_208		2011	A	23	55	61	6			72				56.83
HEB_23_004		2011	A	24	60	71	11			60				37.96
HEB_23_007		2011	A	24	45	64	19			78				40.12
HEB_23_025		2011	A	24	57	66	9			70				56.73
HEB_23_029		2011	A	24	55	69	14			65				55.03
HEB_23_100		2011	A	24	57	71	14			78				55.32
HEB_23_115		2011	A	24	55	64	9			67				55.28
HEB_23_116		2011	A	24	55	64	9			75				56.7
HEB_23_121		2011	A	24	55	69	14			69				57.28
HEB_23_122		2011	A	24	49	64	15			66				60.46
HEB_23_125		2011	A	24	55	64	9			73				58.08
HEB_23_126		2011	A	24	49	64	15			66				58.08
HEB_23_128		2011	A	24	55	64	9			68				52.37
HEB_23_129		2011	A	24	49	61	12			70				58.65
HEB_23_132		2011	A	24	55	64	9			85				55.8
HEB_23_134		2011	A	24	49	64	15			89				61.86
HEB_23_137		2011	A	24	49	64	15			86				57.37
HEB_23_146		2011	A	24	55	69	14			75				55.24
HEB_23_157		2011	A	24	64	83	19			76				51.14
HEB_23_159		2011	A	24	55	69	14			78				56.39
HEB_24_004		2011	A	24	55	69	14			74				57.58
HEB_24_006		2011	A	24	49	64	15			64				55.72
HEB_24_011		2011	A	24	49	64	15			63				55.03
HEB_24_012		2011	A	24	55	64	9			68				56.44
HEB_24_013		2011	A	24	49	64	15			66				56.87
HEB_24_015		2011	A	24	49	64	15			71				52.77
HEB_24_016		2011	A	24	55	69	14			68				55.39
HEB_24_018		2011	A	24	55	64	9			70				54.48
HEB_24_024		2011	A	24	49	69	20			97				55.67
HEB_24_025		2011	A	24	49	69	20			77				53.46
HEB_24_044		2011	A	24	49	64	15			84				61.83
HEB_24_048		2011	A	24	49	64	15			75				56
HEB_24_050		2011	A	24	49	64	15			87				61.53
HEB_24_061		2011	A	24	55	64	9			85				44.43
HEB_24_062		2011	A	24	49	69	20			88				43.7
HEB_24_063		2011	A	24	55	64	9			80				54.33
HEB_24_064		2011	A	24	60	69	9			75				51.92
HEB_24_066		2011	A	24	49	64	15			77				53.43
HEB_24_067		2011	A	24	55	61	6			59				46.38
HEB_24_068		2011	A	24	49	64	15			67				42.45
HEB_24_070		2011	A	24	49	64	15			75				38.39
HEB_24_092		2011	A	24	60	75	15			73				55.15
HEB_24_094		2011	A	24	49	69	20			70				39.63
HEB_24_097		2011	A	24	55	69	14			82				50.6
HEB_24_098		2011	A	24	49	64	15			71				46.1
HEB_24_099		2011	A	24	49	69	20			77				46.12
HEB_24_100		2011	A	24	55	69	14			80				40.67
HEB_24_111		2011	A	24	60	64	4			77				53.06
HEB_24_113		2011	A	24	60	69	9			66				50.81
HEB_24_114		2011	A	24	55	69	14			82				54.6
HEB_24_116		2011	A	24	55	64	9			78				59.24
HEB_24_132		2011	A	24	55	64	9			70				52.58
HEB_24_133		2011	A	24	55	64	9			64				48.32
HEB_24_134		2011	A	24	49	64	15			67				58.4
HEB_24_135		2011	A	24	49	64	15			68				57.86
HEB_24_136		2011	A	24	49	64	15			75				51.42
HEB_24_137		2011	A	24	49	64	15			70				54.13
HEB_24_138		2011	A	24	49	61	12			73				63.09
HEB_24_198		2011	A	24	55	71	16			74				57
HEB_25_001		2011	A	25	45	61	16			65				51.93
HEB_25_002		2011	A	25	60	69	9			76				53.94
HEB_25_003		2011	A	25	49	61	12			68				51.76
HEB_25_004		2011	A	25	60	69	9			75				52.19
HEB_25_005		2011	A	25	45	61	16			64				51.94
HEB_25_007		2011	A	25	49	61	12			66				57
HEB_25_008		2011	A	25	55	69	14			67				51.18
HEB_25_009		2011	A	25	55	69	14			67				50.08
HEB_25_011		2011	A	25	55	64	9			70				53.14
HEB_25_014		2011	A	25	49	61	12			89				55.12
HEB_25_016		2011	A	25	49	61	12			74				54.23
HEB_25_017		2011	A	25	45	55	10			76				49.79
HEB_25_019		2011	A	25	45	64	19			69				55.88
HEB_25_020		2011	A	25	45	61	16			80				54.37
HEB_25_022		2011	A	25	60	71	11			67				50.39
HEB_25_023		2011	A	25	55	69	14			66				52.37
HEB_25_024		2011	A	25	55	69	14			64				53.48
HEB_25_025		2011	A	25	55	69	14			74				57.37
HEB_25_026		2011	A	25	60	71	11			65				47.9
HEB_25_027		2011	A	25	64	78	14			70				49.1
HEB_25_028		2011	A	25	60	78	18			57				42.81
HEB_25_029		2011	A	25	60	69	9			71				53.4
HEB_25_031		2011	A	25	55	64	9			74				55.95
HEB_25_035		2011	A	25	49	64	15			69				57.04
HEB_25_038		2011	A	25	55	69	14			68				56.58
HEB_25_040		2011	A	25	55	71	16			69				53.28
HEB_25_041		2011	A	25	49	61	12			70				59.37
HEB_25_042		2011	A	25	45	61	16			64				56.63
HEB_25_043		2011	A	25	55	69	14			65				54.68
HEB_25_044		2011	A	25	49	61	12			68				55.01
HEB_25_045		2011	A	25	60	78	18			70				54.44
HEB_25_046		2011	A	25	55	69	14			97				54.12
HEB_25_048		2011	A	25	45	55	10			78				56.64
HEB_25_049		2011	A	25	45	61	16			78				53.38
HEB_25_050		2011	A	25	45	61	16			72				60.31
HEB_25_051		2011	A	25	60	71	11			73				52.74
HEB_25_056		2011	A	25	55	69	14			77				52.29
HEB_25_061		2011	A	25	55	69	14			80				55.64
HEB_25_062		2011	A	25	55	69	14			70				52.96
HEB_25_071		2011	A	25	49	64	15			90				52.19
HEB_25_072		2011	A	25	49	69	20			84				48.8
HEB_25_076		2011	A	25	60	83	23			87				47.07
HEB_25_077		2011	A	25	49	64	15			78				49.1
HEB_25_079		2011	A	25	55	71	16			78				50.31
HEB_25_086		2011	A	25	55	64	9			68
HEB_25_094		2011	A	25	49	61	12			60				53.11
HEB_25_102		2011	A	25	49	61	12			59				43.64
HEB_25_103		2011	A	25	55	64	9			70				51.99
HEB_25_108		2011	A	25	60	69	9			78
HEB_25_121		2011	A	25	55	69	14			82				57.5
HEB_25_123		2011	A	25	49	64	15			70				58.04
HEB_25_124		2011	A	25	49	69	20			75				58.68
HEB_25_125		2011	A	25	49	64	15			72				59.09
HEB_25_127		2011	A	25	55	69	14			80				61.65
HEB_25_129		2011	A	25	55	64	9			77				58.17
HEB_25_142		2011	A	25	55	64	9			67				61.27
HEB_25_143		2011	A	25	64	78	14			72				55.39
HEB_25_152		2011	A	25	49	55	6			66				50.69
HEB_25_156		2011	A	25	49	61	12			60				49.47
HEB_25_157		2011	A	25	49	61	12			60				46.04
Barke		2011	A	Sorte	45	64	19			71
Barke		2011	A	Sorte	45	64	19			70
Barke		2011	A	Sorte	45	64	19			66
Barke		2011	A	Sorte	49	64	15			78
Barke		2011	A	Sorte	49	64	15			87
Barke		2011	A	Sorte	49	64	15			70
Barke		2011	A	Sorte	51	66	15			68
Barke		2011	A	Sorte	51	71	20			72
Barke		2011	A	Sorte	51	71	20			66
Barke		2011	A	Sorte	55	64	9			76
Barke		2011	A	Sorte	55	64	9			75
Barke		2011	A	Sorte	57	71	14			67
Barke		2011	A	Sorte	57	71	14			62
Barke		2011	A	Sorte	57	71	14			69
Barke		2011	A	Sorte	57	71	14			62
Barke		2011	A	Sorte	57	72	15			65
Barke		2011	A	Sorte	57	72	15			63
Barke		2011	A	Sorte	57	77	20			65
HEB_01_001		2012	A	1	48	66	18	101	35	45				43.7
HEB_01_001		2012	B	1	51	68	17	103	35	42
HEB_01_003		2012	A	1	58	73	15	105	32	56				48.1
HEB_01_003		2012	B	1	56	73	17	105	32	55
HEB_01_004		2012	A	1	47	63	16	96	33	47				41.9
HEB_01_004		2012	B	1	47	61	14	96	35	50
HEB_01_005		2012	A	1	52	69	17	106	37	61				46
HEB_01_005		2012	B	1	54	73	19	107	34	62
HEB_01_013		2012	A	1	63	86	23	110	24	57				30.6
HEB_01_013		2012	B	1	58	82	24	113	31	70
HEB_01_021		2012	A	1	58	70	12	105	35	54				44.5
HEB_01_021		2012	B	1	58	70	12	105	35	52
HEB_01_022		2012	A	1	71	95	24	120	25	45				45
HEB_01_022		2012	B	1	68	94	26	119	25	42
HEB_01_023		2012	A	1	61	73	12	105	32	54				43.7
HEB_01_023		2012	B	1	58	73	15	105	32	53
HEB_01_025		2012	A	1	49	61	12	98	37	40				50
HEB_01_025		2012	B	1	47	61	14	98	37	50
HEB_01_030		2012	A	1	63	84	21	113	29	50				35.4
HEB_01_030		2012	B	1	63	82	19	110	28	55
HEB_01_031		2012	A	1	55	64	9	101	37	33				29.8
HEB_01_031		2012	B	1	54	63	9	98	35	39
HEB_01_032		2012	A	1	51	70	19	103	33	65				50.7
HEB_01_032		2012	B	1	54	73	19	105	32	55
HEB_01_033		2012	A	1	52	71	19	108	37	58				34.1
HEB_01_033		2012	B	1	49	65	16	103	38	59
HEB_01_038		2012	A	1	68	94	26	121	27
HEB_01_038		2012	B	1	68	94	26	119	25
HEB_01_041		2012	A	1	61	82	21	110	28	52				39.3
HEB_01_041		2012	B	1	61	82	21	107	25	48
HEB_01_042		2012	A	1	62	87	25	114	27	49				26.4
HEB_01_042		2012	B	1	54	75	21	113	38	50
HEB_01_047		2012	A	1	61	82	21	105	23	54				36.1
HEB_01_047		2012	B	1	63	84	21	113	29	53
HEB_01_050		2012	A	1	62	78	16	106	28	50				39.4
HEB_01_050		2012	B	1	61	79	18	107	28	48
HEB_01_053		2012	A	1	63	82	19	110	28	46
HEB_01_053		2012	B	1	58	75	17	113	38	45
HEB_01_055		2012	A	1	70	89	19	113	24
HEB_01_055		2012	B	1	61	75	14	105	30	47
HEB_01_057		2012	A	1	58	70	12	100	30	40				35.4
HEB_01_057		2012	B	1	58	75	17	105	30	36
HEB_01_071		2012	A	1	52	74	22	106	32	68				45.2
HEB_01_071		2012	B	1	56	77	21	107	30	59
HEB_01_072		2012	A	1	63	82	19	110	28	59				41
HEB_01_072		2012	B	1	63	79	16	110	31	58
HEB_01_074		2012	A	1	51	73	22	105	32	65				45.9
HEB_01_074		2012	B	1	51	70	19	103	33	66
HEB_01_075		2012	A	1	61	89	28	113	24	64				38.4
HEB_01_075		2012	B	1	58	75	17	107	32	68
HEB_01_077		2012	A	1	61	82	21	110	28	53				35.3
HEB_01_077		2012	B	1	58	75	17	110	35	66
HEB_01_079		2012	A	1	52	71	19	104	33	65				44.8
HEB_01_079		2012	B	1	54	75	21	105	30	63
HEB_01_080		2012	A	1	61	82	21	107	25	62				42.4
HEB_01_080		2012	B	1	56	73	17	105	32	72
HEB_01_082		2012	A	1	49	68	19	107	39	60				44.3
HEB_01_082		2012	B	1	47	65	18	103	38	60
HEB_01_085		2012	A	1	47	61	14	96	35	55				50.1
HEB_01_085		2012	B	1	47	61	14	98	37	50
HEB_01_086		2012	A	1	61	89	28	113	24	68				37
HEB_01_086		2012	B	1	56	79	23	107	28	61
HEB_01_087		2012	A	1	51	70	19	103	33	64				46.1
HEB_01_087		2012	B	1	49	70	21	103	33	65
HEB_01_090		2012	A	1	54	73	19	107	34	54				43.5
HEB_01_090		2012	B	1	56	73	17	105	32	54
HEB_01_091		2012	A	1	51	70	19	105	35	65				46.7
HEB_01_091		2012	B	1	54	70	16	103	33	73
HEB_01_092		2012	A	1	49	68	19	107	39
HEB_01_092		2012	B	1	47	63	16	100	37	52
HEB_01_093		2012	A	1	51	65	14	105	40	46
HEB_01_093		2012	B	1	47	63	16	96	33	48
HEB_01_096		2012	A	1	52	71	19	101	30	75				46.7
HEB_01_096		2012	B	1	51	68	17	103	35	66
HEB_01_097		2012	A	1	55	71	16	106	35	72				47.1
HEB_01_097		2012	B	1	51	70	19	105	35	88
HEB_01_099		2012	A	1	49	65	16	98	33	56				47.1
HEB_01_099		2012	B	1	49	65	16	98	33	49
HEB_01_101		2012	A	1	61	73	12	110	37	54				45.2
HEB_01_101		2012	B	1	58	79	21	113	34	50
HEB_01_103		2012	A	1	54	65	11	107	42	52				49.5
HEB_01_103		2012	B	1	54	65	11	103	38	49
HEB_01_104		2012	A	1	47	63	16	96	33	55				54.1
HEB_01_104		2012	B	1	49	65	16	98	33	47
HEB_01_106		2012	A	1	52	66	14	104	38	54				48.4
HEB_01_106		2012	B	1	51	65	14	100	35	40
HEB_01_109		2012	A	1	55	74	19	108	34	57				50.3
HEB_01_109		2012	B	1	54	70	16	105	35	56
HEB_01_112		2012	A	1	62	83	21	111	28	51
HEB_01_112		2012	B	1	54	73	19	107	34	54
HEB_01_121		2012	A	1	55	71	16	106	35	75				56.8
HEB_01_121		2012	B	1	51	73	22	103	30	70
HEB_01_122		2012	A	1	61	73	12	107	34	58				47.2
HEB_01_122		2012	B	1	51	70	19	105	35	52
HEB_01_123		2012	A	1	61	77	16	107	30	55				48.5
HEB_01_123		2012	B	1	56	75	19	105	30	51
HEB_01_124		2012	A	1	52	71	19	106	35	56				42.8
HEB_01_124		2012	B	1	54	68	14	98	30	65
HEB_01_126		2012	A	1	51	70	19	100	30	64				48.8
HEB_01_126		2012	B	1	51	70	19	103	33	65
HEB_01_127		2012	A	1	50	69	19	101	32	77				58.7
HEB_01_127		2012	B	1	51	70	19	105	35	73
HEB_01_128		2012	A	1	54	77	23	105	28	48
HEB_01_128		2012	B	1	51	73	22	105	32	57
HEB_01_130		2012	A	1	61	82	21	110	28	53
HEB_01_130		2012	B	1	61	75	14	107	32	50
HEB_01_131		2012	A	1	61	86	25	117	31	45				41.3
HEB_01_131		2012	B	1	61	86	25	113	27	50
HEB_01_132		2012	A	1	54	73	19	107	34	58				44.6
HEB_01_132		2012	B	1	56	75	19	107	32	56
HEB_01_133		2012	A	1	63	77	14	110	33	48				44.5
HEB_01_133		2012	B	1	54	73	19	107	34	57
HEB_01_134		2012	A	1	61	82	21	110	28	55				39.8
HEB_01_134		2012	B	1	61	75	14	113	38	49
HEB_01_137		2012	A	1	63	79	16	110	31	48				36.2
HEB_01_137		2012	B	1	58	75	17	107	32	47
HEB_01_140		2012	A	1	59	80	21	114	34	55				35
HEB_01_140		2012	B	1	58	73	15	107	34	49
HEB_01_328		2012	A	1	51	73	22	105	32	53				41
HEB_01_328		2012	B	1	47	75	28	105	30	57
HEB_02_003		2012	A	2	62	71	9	106	35	53				35.4
HEB_02_003		2012	B	2	58	70	12	103	33	52
HEB_02_006		2012	A	2	59	71	12	106	35	58				33.1
HEB_02_006		2012	B	2	56	73	17	105	32	60
HEB_02_008		2012	A	2	50	66	16	99	33	65				42.8
HEB_02_008		2012	B	2	49	65	16	98	33	62
HEB_02_009		2012	A	2	51	68	17	103	35	68				45.5
HEB_02_009		2012	B	2	51	68	17	103	35	75
HEB_02_012		2012	A	2	58	73	15	107	34	50				37
HEB_02_012		2012	B	2	58	73	15	105	32	48
HEB_02_016		2012	A	2	49	63	14	103	40	46				43.8
HEB_02_016		2012	B	2	47	61	14	96	35	46
HEB_02_017		2012	A	2	49	63	14	103	40	55				44.7
HEB_02_017		2012	B	2	51	63	12	103	40	55
HEB_02_018		2012	A	2	49	65	16	103	38	45				44.2
HEB_02_018		2012	B	2	49	63	14	96	33	53
HEB_02_020		2012	A	2	61	75	14	107	32	55				42.4
HEB_02_020		2012	B	2	54	73	19	105	32	64
HEB_02_021		2012	A	2	50	62	12	99	37	45				32.3
HEB_02_021		2012	B	2	49	61	12	96	35	46
HEB_02_022		2012	A	2	50	62	12	97	35	50				39.2
HEB_02_022		2012	B	2	47	61	14	98	37	50
HEB_02_032		2012	A	2	50	64	14	101	37	42				41.7
HEB_02_032		2012	B	2	47	63	16	98	35	45
HEB_02_033		2012	A	2	50	62	12	97	35	48				39.4
HEB_02_033		2012	B	2	49	63	14	96	33	50
HEB_02_036		2012	A	2	62	74	12	106	32	55				39.4
HEB_02_036		2012	B	2	56	73	17	107	34	55
HEB_02_038		2012	A	2	48	62	14	95	33	46				42.5
HEB_02_038		2012	B	2	47	61	14	96	35	52
HEB_02_040		2012	A	2	58	75	17	107	32	47				34.8
HEB_02_040		2012	B	2	56	70	14	105	35	55
HEB_02_041		2012	A	2	47	65	18	103	38	58				40.6
HEB_02_041		2012	B	2	54	68	14	105	37	52
HEB_02_054		2012	A	2	62	78	16	108	30	50				35
HEB_02_054		2012	B	2	63	75	12	105	30	52
HEB_02_058		2012	A	2	68	94	26	119	25
HEB_02_058		2012	B	2	65	89	24	113	24	45
HEB_02_063		2012	A	2	59	74	15	108	34	55				37.5
HEB_02_063		2012	B	2	54	70	16	107	37	57
HEB_02_064		2012	A	2	64	90	26	114	24	48				32.5
HEB_02_064		2012	B	2	61	79	18	107	28	60
HEB_02_067		2012	A	2	54	70	16	107	37	52				38.8
HEB_02_067		2012	B	2	58	70	12	103	33	50
HEB_02_069		2012	A	2	54	70	16	110	40	51				34.9
HEB_02_069		2012	B	2	56	68	12	107	39	50
HEB_02_071		2012	A	2	49	70	21	96	26	65				33.8
HEB_02_071		2012	B	2	56	73	17	105	32	67
HEB_02_078		2012	A	2	62	83	21	111	28	73				33.7
HEB_02_078		2012	B	2	56	79	23	107	28	67
HEB_02_083		2012	A	2	63	86	23	117	31	57				40.1
HEB_02_083		2012	B	2	61	79	18	110	31	53
HEB_02_084		2012	A	2	51	68	17	98	30	70				43.6
HEB_02_084		2012	B	2	51	68	17	98	30	60
HEB_02_085		2012	A	2	50	69	19	104	35	67				40.6
HEB_02_085		2012	B	2	49	68	19	98	30	75
HEB_02_086		2012	A	2	58	70	12	107	37	53				39.2
HEB_02_086		2012	B	2	54	70	16	105	35	54
HEB_02_088		2012	A	2	52	71	19	99	28	75				40.7
HEB_02_088		2012	B	2	51	65	14	96	31	76
HEB_02_089		2012	A	2	61	70	9	105	35	55				43.4
HEB_02_089		2012	B	2	51	70	19	103	33	49
HEB_02_093		2012	A	2	54	70	16	105	35	50				34.9
HEB_02_093		2012	B	2	58	70	12	105	35	51
HEB_02_094		2012	A	2	63	86	23	113	27	55				29
HEB_02_094		2012	B	2	61	82	21	107	25	64
HEB_02_096		2012	A	2	54	70	16	105	35	55				37
HEB_02_096		2012	B	2	54	70	16	103	33	51
HEB_02_101		2012	A	2	58	73	15	105	32	60				35.6
HEB_02_101		2012	B	2	58	75	17	105	30	55
HEB_02_106		2012	A	2	59	71	12	108	37	53				42
HEB_02_106		2012	B	2	56	73	17	105	32	53
HEB_02_112		2012	A	2	73	96	23	129	33					29.6
HEB_02_112		2012	B	2	65	84	19	113	29	54
HEB_02_114		2012	A	2	62	78	16	111	33	56				40
HEB_02_114		2012	B	2	58	73	15	105	32	53
HEB_02_115		2012	A	2	61	75	14	107	32	58				36
HEB_02_115		2012	B	2	56	73	17	105	32	58
HEB_02_117		2012	A	2	62	74	12	106	32	55				36.5
HEB_02_117		2012	B	2	61	73	12	105	32	55
HEB_02_120		2012	A	2	59	71	12	104	33	54				34.4
HEB_02_120		2012	B	2	56	73	17	105	32	51
HEB_02_121		2012	A	2	49	61	12	96	35	40				36.8
HEB_02_121		2012	B	2	51	63	12	96	33	43
HEB_02_122		2012	A	2	52	69	17	108	39	50				40.9
HEB_02_122		2012	B	2	56	73	17	107	34	50
HEB_02_125		2012	A	2	49	63	14	103	40	42				36.3
HEB_02_125		2012	B	2	49	61	12	96	35	48
HEB_02_127		2012	A	2	49	61	12	94	33	45				46.7
HEB_02_127		2012	B	2	47	61	14	94	33	46
HEB_02_130		2012	A	2	48	62	14	95	33	55				42.3
HEB_02_130		2012	B	2	47	61	14	94	33	60
HEB_02_135		2012	A	2	61	77	16	110	33	50				35.7
HEB_02_135		2012	B	2	56	73	17	105	32	53
HEB_02_136		2012	A	2	54	70	16	105	35	58				39.1
HEB_02_136		2012	B	2	61	77	16	113	36	55
HEB_02_138		2012	A	2	63	84	21	117	33	52				32.2
HEB_02_138		2012	B	2	61	77	16	110	33	52
HEB_02_146		2012	A	2	54	68	14	107	39	44				37.1
HEB_02_146		2012	B	2	49	61	12	98	37	40
HEB_02_147		2012	A	2	51	63	12	103	40	45				33.9
HEB_02_147		2012	B	2	49	61	12	98	37	43
HEB_03_006		2012	A	3	51	70	19	103	33	51				37.9
HEB_03_006		2012	B	3	51	68	17	103	35	48
HEB_03_007		2012	A	3	48	62	14	95	33	61				40.2
HEB_03_007		2012	B	3	47	58	11	94	36	67
HEB_03_012		2012	A	3	49	63	14	98	35	40				46.3
HEB_03_012		2012	B	3	47	61	14	96	35	41
HEB_03_013		2012	A	3	51	63	12	98	35	64				45.6
HEB_03_013		2012	B	3	51	65	14	98	33	66
HEB_03_014		2012	A	3	49	61	12	103	42	43				45.7
HEB_03_014		2012	B	3	47	61	14	94	33	45
HEB_03_015		2012	A	3	54	65	11	105	40	59				46.9
HEB_03_015		2012	B	3	54	65	11	98	33	57
HEB_03_017		2012	A	3	49	61	12	94	33	58				45.6
HEB_03_017		2012	B	3	49	61	12	96	35	47
HEB_03_018		2012	A	3	49	63	14	105	42	48				35.7
HEB_03_018		2012	B	3	47	61	14	100	39	65
HEB_03_019		2012	A	3	52	69	17	106	37	73				52.7
HEB_03_019		2012	B	3	54	70	16	105	35	62
HEB_03_021		2012	A	3	59	74	15	106	32	60				49.8
HEB_03_021		2012	B	3	54	73	19	105	32	55
HEB_03_025		2012	A	3	47	68	21	98	30	71				45.6
HEB_03_025		2012	B	3	49	68	19	98	30	62
HEB_03_027		2012	A	3	51	70	19	105	35	56				45.6
HEB_03_027		2012	B	3	54	70	16	103	33	60
HEB_03_029		2012	A	3	52	69	17	101	32	60				41.8
HEB_03_029		2012	B	3	49	65	16	103	38	59
HEB_03_032		2012	A	3	52	71	19	106	35	64				42.1
HEB_03_032		2012	B	3	47	65	18	98	33	70
HEB_03_033		2012	A	3	58	77	19	110	33	54				43.1
HEB_03_033		2012	B	3	56	75	19	107	32	52
HEB_03_035		2012	A	3	59	71	12	106	35	56				47.4
HEB_03_035		2012	B	3	56	70	14	103	33	60
HEB_03_036		2012	A	3	61	79	18	110	31	69				51.2
HEB_03_036		2012	B	3	61	79	18	107	28	66
HEB_03_037		2012	A	3	50	64	14	97	33	56				49.2
HEB_03_037		2012	B	3	51	65	14	100	35	60
HEB_03_039		2012	A	3	51	68	17	103	35	73				50.6
HEB_03_039		2012	B	3	51	73	22	105	32	66
HEB_03_040		2012	A	3	63	86	23	113	27	50				43.1
HEB_03_040		2012	B	3	58	77	19	107	30	56
HEB_03_045		2012	A	3	61	79	18	107	28	52				45.6
HEB_03_045		2012	B	3	56	70	14	103	33	60
HEB_03_048		2012	A	3	58	75	17	107	32	59				49.6
HEB_03_048		2012	B	3	61	86	25	113	27	54
HEB_03_052		2012	A	3	55	71	16	106	35	56				49.1
HEB_03_052		2012	B	3	54	70	16	100	30	59
HEB_03_053		2012	A	3	63	84	21	110	26	75				49.6
HEB_03_053		2012	B	3	61	79	18	110	31	70
HEB_03_055		2012	A	3	49	70	21	103	33	63				47.9
HEB_03_055		2012	B	3	49	65	16	103	38	75
HEB_03_057		2012	A	3	49	68	19	100	32	69				52.5
HEB_03_057		2012	B	3	49	70	21	100	30	69
HEB_03_062		2012	A	3	61	75	14	110	35	62				46.4
HEB_03_062		2012	B	3	58	77	19	105	28	60
HEB_03_064		2012	A	3	54	73	19	107	34	59				47.3
HEB_03_064		2012	B	3	54	73	19	103	30	54
HEB_03_065		2012	A	3	59	71	12	106	35	55				46.5
HEB_03_065		2012	B	3	58	73	15	105	32	51
HEB_03_071		2012	A	3	66	85	19	114	29	58				39.7
HEB_03_071		2012	B	3	68	84	16	117	33	58
HEB_03_072		2012	A	3	63	84	21	117	33	53				43.5
HEB_03_072		2012	B	3	61	79	18	113	34	62
HEB_03_073		2012	A	3	62	74	12	108	34	62				49
HEB_03_073		2012	B	3	61	75	14	107	32	61
HEB_03_076		2012	A	3	59	76	17	108	32	53				41
HEB_03_076		2012	B	3	58	73	15	105	32	60
HEB_03_077		2012	A	3	63	82	19	110	28	54				44.9
HEB_03_077		2012	B	3	58	75	17	107	32	56
HEB_03_080		2012	A	3	61	79	18	110	31	56				32.9
HEB_03_080		2012	B	3	58	70	12	103	33	50
HEB_03_085		2012	A	3	51	63	12	98	35	50				34.7
HEB_03_085		2012	B	3	47	63	16	98	35	57
HEB_03_089		2012	A	3	61	79	18	107	28	69				39
HEB_03_089		2012	B	3	61	77	16	107	30	70
HEB_03_102		2012	A	3	52	74	22	104	30	58				41.5
HEB_03_102		2012	B	3	56	73	17	103	30	54
HEB_03_106		2012	A	3	54	70	16	110	40	50				44.5
HEB_03_106		2012	B	3	54	68	14	105	37	62
HEB_03_107		2012	A	3	62	74	12	108	34	57				48
HEB_03_107		2012	B	3	56	73	17	105	32	55
HEB_03_108		2012	A	3	50	62	12	104	42	45				39.9
HEB_03_108		2012	B	3	49	63	14	98	35	42
HEB_03_111		2012	A	3	59	74	15	106	32	55				40.6
HEB_03_111		2012	B	3	56	73	17	105	32	48
HEB_03_129		2012	A	3	62	76	14	108	32	56				39.7
HEB_03_129		2012	B	3	56	73	17	105	32	58
HEB_03_138		2012	A	3	61	82	21	113	31	49				33.9
HEB_03_138		2012	B	3	61	77	16	110	33	47
HEB_03_139		2012	A	3	61	75	14	107	32	56				44.9
HEB_03_139		2012	B	3	56	70	14	103	33	60
HEB_03_140		2012	A	3	51	70	19	105	35	79				54.3
HEB_03_140		2012	B	3	54	73	19	105	32	72
HEB_03_141		2012	A	3	52	66	14	104	38	47				41.8
HEB_03_141		2012	B	3	49	68	19	103	35	53
HEB_03_142		2012	A	3	49	68	19	105	37	53				48.7
HEB_03_142		2012	B	3	51	63	12	100	37	65
HEB_03_144		2012	A	3	58	68	10	105	37	55				48.1
HEB_03_144		2012	B	3	56	70	14	103	33	50
HEB_03_145		2012	A	3	54	70	16	105	35	70				52.7
HEB_03_145		2012	B	3	56	73	17	105	32	79
HEB_03_147		2012	A	3	51	70	19	103	33	68				46.3
HEB_03_147		2012	B	3	51	65	14	103	38	71
HEB_03_149		2012	A	3	58	73	15	105	32	56				44.2
HEB_03_149		2012	B	3	54	73	19	105	32	57
HEB_03_153		2012	A	3	50	64	14	106	42	45				50
HEB_03_153		2012	B	3	51	63	12	98	35	50
HEB_03_156		2012	A	3	58	70	12	105	35	55				39.4
HEB_03_156		2012	B	3	54	68	14	98	30	62
HEB_03_162		2012	A	3	49	58	9	94	36	50				44.4
HEB_03_162		2012	B	3	49	61	12	94	33	51
HEB_03_163		2012	A	3	49	58	9	98	40	53				47.2
HEB_03_163		2012	B	3	49	61	12	96	35	50
HEB_03_166		2012	A	3	51	63	12	94	31	58				46.2
HEB_03_166		2012	B	3	51	63	12	96	33	49
HEB_03_170		2012	A	3	61	79	18	110	31	54				38.7
HEB_03_170		2012	B	3	61	77	16	107	30	52
HEB_04_101		2012	A	3	58	73	15	107	34	57				45.8
HEB_04_101		2012	B	3	61	73	12	107	34	52
HEB_04_102		2012	A	3	54	70	16	107	37	65				46.6
HEB_04_102		2012	B	3	51	70	19	100	30	64
HEB_04_103		2012	A	3	49	65	16	98	33	65				42.7
HEB_04_103		2012	B	3	49	68	19	100	32	55
HEB_04_104		2012	A	3	55	66	11	104	38	65				46.2
HEB_04_104		2012	B	3	54	65	11	103	38	59
HEB_04_105		2012	A	3	55	71	16	106	35	60				44.3
HEB_04_105		2012	B	3	58	70	12	103	33	58
HEB_04_106		2012	A	3	49	65	16	98	33	57				42.5
HEB_04_106		2012	B	3	49	63	14	96	33	90
HEB_04_107		2012	A	3	58	68	10	105	37	53				40.4
HEB_04_107		2012	B	3	56	68	12	103	35	50
HEB_04_108		2012	A	3	54	70	16	107	37	50				43.4
HEB_04_108		2012	B	3	54	68	14	105	37	65
HEB_04_109		2012	A	3	51	68	17	100	32	58				44.5
HEB_04_109		2012	B	3	54	70	16	105	35	58
HEB_04_110		2012	A	3	58	75	17	107	32	56				41.8
HEB_04_110		2012	B	3	54	70	16	105	35	60
HEB_17_082		2012	A	3	63	79	16	113	34	58				43
HEB_17_082		2012	B	3	63	77	14	107	30	52
HEB_17_083		2012	A	3	63	82	19	113	31	62				47.2
HEB_17_083		2012	B	3	63	77	14	113	36	55
HEB_17_085		2012	A	3	61	70	9	105	35	52				39.3
HEB_17_085		2012	B	3	61	73	12	105	32	52
HEB_17_086		2012	A	3	58	77	19	107	30	54				42.3
HEB_17_086		2012	B	3	58	70	12	105	35	64
HEB_17_087		2012	A	3	58	73	15	107	34	53				45.3
HEB_17_087		2012	B	3	56	70	14	107	37	55
HEB_17_089		2012	A	3	54	70	16	105	35	51				46.1
HEB_17_089		2012	B	3	58	70	12	105	35	60
HEB_18_041		2012	A	3	51	61	10	96	35	46				37.9
HEB_18_041		2012	B	3	49	61	12	94	33	47
HEB_03_172		2012	A	4	58	79	21	107	28	67				49.1
HEB_03_172		2012	B	4	56	73	17	105	32	69
HEB_04_001		2012	A	4	61	73	12	105	32	55				42.3
HEB_04_001		2012	B	4	56	70	14	105	35	52
HEB_04_002		2012	A	4	61	89	28	113	24	60				36.5
HEB_04_002		2012	B	4	61	86	25	117	31	61
HEB_04_004		2012	A	4	62	74	12	106	32	61				43.2
HEB_04_004		2012	B	4	58	73	15	105	32	65
HEB_04_005		2012	A	4	55	71	16	106	35	59				50.3
HEB_04_005		2012	B	4	54	70	16	105	35	57
HEB_04_006		2012	A	4	58	77	19	110	33	53				44.4
HEB_04_006		2012	B	4	58	77	19	113	36	60
HEB_04_008		2012	A	4	58	73	15	105	32	55				46.8
HEB_04_008		2012	B	4	56	70	14	103	33	58
HEB_04_009		2012	A	4	61	79	18	107	28	57				44.1
HEB_04_009		2012	B	4	58	79	21	107	28	56
HEB_04_013		2012	A	4	55	71	16	106	35	79				48.6
HEB_04_013		2012	B	4	49	68	19	105	37	87
HEB_04_016		2012	A	4	51	68	17	98	30	69				45.2
HEB_04_016		2012	B	4	54	70	16	103	33	73
HEB_04_017		2012	A	4	64	83	19	114	31	50				27.6
HEB_04_017		2012	B	4	56	70	14	107	37	55
HEB_04_019		2012	A	4	48	64	16	99	35	70				44.7
HEB_04_019		2012	B	4	49	65	16	98	33	63
HEB_04_062		2012	A	4	62	85	23	114	29	75				45.7
HEB_04_062		2012	B	4	58	84	26	110	26	77
HEB_04_063		2012	A	4	55	69	14	104	35	45				40.4
HEB_04_063		2012	B	4	51	65	14	103	38	45
HEB_04_066		2012	A	4	62	80	18	111	31	60				43.9
HEB_04_066		2012	B	4	54	73	19	105	32	57
HEB_04_067		2012	A	4	59	78	19	108	30	60				35.6
HEB_04_067		2012	B	4	58	75	17	107	32	70
HEB_04_068		2012	A	4	59	78	19	106	28	74				45.1
HEB_04_068		2012	B	4	54	73	19	105	32	73
HEB_04_069		2012	A	4	55	74	19	108	34	55				46.8
HEB_04_069		2012	B	4	54	70	16	107	37	60
HEB_04_070		2012	A	4	50	69	19	99	30	59				36.2
HEB_04_070		2012	B	4	49	70	21	103	33	64
HEB_04_071		2012	A	4	50	69	19	99	30	68				39.6
HEB_04_071		2012	B	4	51	70	19	103	33	64
HEB_04_072		2012	A	4	55	80	25	111	31	51				32.7
HEB_04_072		2012	B	4	56	73	17	107	34	54
HEB_04_073		2012	A	4	48	62	14	97	35	50				42.4
HEB_04_073		2012	B	4	47	61	14	98	37	53
HEB_04_074		2012	A	4	49	61	12	105	44	40				43
HEB_04_074		2012	B	4	47	61	14	94	33	45
HEB_04_075		2012	A	4	47	63	16	103	40	54				48.9
HEB_04_075		2012	B	4	47	63	16	94	31	47
HEB_04_078		2012	A	4	47	58	11	94	36	63				40.1
HEB_04_078		2012	B	4	47	56	9	94	38	51
HEB_04_080		2012	A	4	49	65	16	103	38	48				42.2
HEB_04_080		2012	B	4	49	68	19	105	37	48
HEB_04_083		2012	A	4	47	63	16	103	40	72				52.2
HEB_04_083		2012	B	4	47	63	16	105	42	70
HEB_04_087		2012	A	4	51	68	17	105	37	63				40.9
HEB_04_087		2012	B	4	49	65	16	98	33	73
HEB_04_088		2012	A	4	54	73	19	107	34	66				45.9
HEB_04_088		2012	B	4	51	75	24	107	32	63
HEB_04_092		2012	A	4	51	68	17	103	35	72				50
HEB_04_092		2012	B	4	51	65	14	103	38	72
HEB_04_093		2012	A	4	62	76	14	108	32	72				37.8
HEB_04_093		2012	B	4	56	73	17	105	32	65
HEB_04_096		2012	A	4	50	69	19	101	32	63				44.1
HEB_04_096		2012	B	4	51	68	17	103	35	70
HEB_04_098		2012	A	4	54	70	16	107	37	68				49.6
HEB_04_098		2012	B	4	56	73	17	105	32	72
HEB_04_099		2012	A	4	55	71	16	106	35	85				54.9
HEB_04_099		2012	B	4	56	70	14	103	33	79
HEB_04_112		2012	A	4	54	65	11	103	38	42				41.1
HEB_04_112		2012	B	4	51	61	10	94	33	39
HEB_04_122		2012	A	4	47	68	21	103	35	53				39.3
HEB_04_122		2012	B	4	47	61	14	94	33	58
HEB_04_123		2012	A	4	47	63	16	103	40	53				37
HEB_04_123		2012	B	4	47	65	18	103	38	53
HEB_04_125		2012	A	4	47	61	14	94	33	60				45
HEB_04_125		2012	B	4	47	61	14	94	33	73
HEB_04_126		2012	A	4	61	82	21	113	31	57				37.9
HEB_04_126		2012	B	4	61	77	16	107	30	65
HEB_04_127		2012	A	4	54	73	19	107	34	55				42.9
HEB_04_127		2012	B	4	47	70	23	105	35	51
HEB_04_135		2012	A	4	65	89	24	119	30	62				35.8
HEB_04_135		2012	B	4	63	89	26	117	28	60
HEB_04_136		2012	A	4	61	82	21	110	28	61				31.2
HEB_04_136		2012	B	4	63	82	19	113	31	60
HEB_04_149		2012	A	4	54	79	25	110	31	70				42.5
HEB_04_149		2012	B	4	56	79	23	107	28	73
HEB_02_152		2012	A	5	54	77	23	107	30	70				42.9
HEB_02_152		2012	B	5	47	65	18	96	31	83
HEB_02_153		2012	A	5	52	71	19	104	33	65				43.8
HEB_02_153		2012	B	5	47	68	21	103	35	61
HEB_02_154		2012	A	5	50	69	19	104	35	55				37.9
HEB_02_154		2012	B	5	49	65	16	103	38	55
HEB_02_155		2012	A	5	51	70	19	103	33	56				37.7
HEB_02_155		2012	B	5	49	65	16	98	33	58
HEB_02_156		2012	A	5	54	73	19	107	34	65				28.2
HEB_02_156		2012	B	5	47	65	18	107	42	64
HEB_02_157		2012	A	5	59	74	15	108	34	55				41.9
HEB_02_157		2012	B	5	58	73	15	110	37	53
HEB_02_158		2012	A	5	50	69	19	108	39	66				43.7
HEB_02_158		2012	B	5	49	65	16	103	38	63
HEB_02_160		2012	A	5	63	82	19	117	35	70				36.7
HEB_02_160		2012	B	5	63	77	14	110	33	70
HEB_05_011		2012	A	5	50	62	12	97	35	46				42.6
HEB_05_011		2012	B	5	47	61	14	98	37	58
HEB_05_013		2012	A	5	59	74	15	106	32	65				38
HEB_05_013		2012	B	5	54	73	19	105	32	55
HEB_05_014		2012	A	5	62	83	21	111	28					30.1
HEB_05_014		2012	B	5	61	79	18	107	28	67
HEB_05_019		2012	A	5	47	63	16	103	40	48				34.5
HEB_05_019		2012	B	5	49	63	14	103	40	45
HEB_05_020		2012	A	5	51	68	17	105	37	53				43.6
HEB_05_020		2012	B	5	51	65	14	103	38	55
HEB_05_030		2012	A	5	77
HEB_05_030		2012	B	5	61	89	28	113	24	60
HEB_05_032		2012	A	5	59	74	15	108	34	58				34.8
HEB_05_032		2012	B	5	58	70	12	105	35	50
HEB_05_033		2012	A	5	63	77	14	110	33	50				38.9
HEB_05_033		2012	B	5	54	73	19	113	40	55
HEB_05_035		2012	A	5	64	80	16	111	31	52				32.3
HEB_05_035		2012	B	5	56	70	14	105	35	56
HEB_05_036		2012	A	5	62	85	23	111	26	50				29.3
HEB_05_036		2012	B	5	61	82	21	113	31	58
HEB_05_037		2012	A	5	62	71	9	108	37	57				40.7
HEB_05_037		2012	B	5	54	68	14	105	37	55
HEB_05_038		2012	A	5	70	94	24	121	27
HEB_05_038		2012	B	5	63	79	16	110	31	50
HEB_05_039		2012	A	5	75	96	21	119	23
HEB_05_039		2012	B	5	68	86	18	113	27	51
HEB_05_040		2012	A	5	62	87	25	111	24	52				34.1
HEB_05_040		2012	B	5	65	86	21	117	31	50
HEB_05_041		2012	A	5	52	62	10	97	35	37				35.3
HEB_05_041		2012	B	5	54	65	11	98	33	40
HEB_05_043		2012	A	5	48	62	14	97	35	43				46.9
HEB_05_043		2012	B	5	47	61	14	94	33	55
HEB_05_044		2012	A	5	48	62	14	95	33	58				48.5
HEB_05_044		2012	B	5	47	61	14	96	35	55
HEB_05_045		2012	A	5	62	80	18	108	28	55				34.7
HEB_05_045		2012	B	5	61	75	14	105	30	55
HEB_05_046		2012	A	5	68	94	26	113	19					31.8
HEB_05_046		2012	B	5	61	77	16	107	30	58
HEB_05_047		2012	A	5	54	63	9	100	37	45				28.5
HEB_05_047		2012	B	5	54	63	9	98	35	53
HEB_05_048		2012	A	5	49	61	12	100	39	49				43
HEB_05_048		2012	B	5	47	61	14	98	37	50
HEB_05_049		2012	A	5	54	70	16	103	33	55				31.7
HEB_05_049		2012	B	5	58	73	15	105	32	54
HEB_05_050		2012	A	5	62	74	12	108	34	60				42.2
HEB_05_050		2012	B	5	58	70	12	105	35	51
HEB_05_051		2012	A	5	59	74	15	106	32	62				32.7
HEB_05_051		2012	B	5	56	70	14	105	35	65
HEB_05_052		2012	A	5	68	89	21	113	24
HEB_05_052		2012	B	5	61	79	18	110	31	50
HEB_05_053		2012	A	5	52	64	12	97	33	51				41.4
HEB_05_053		2012	B	5	49	63	14	98	35	55
HEB_05_059		2012	A	5	58	82	24	110	28	73				39
HEB_05_059		2012	B	5	54	75	21	107	32	63
HEB_05_060		2012	A	5	62	83	21	111	28	58				33.7
HEB_05_060		2012	B	5	61	79	18	110	31	57
HEB_05_065		2012	A	5	54	73	19	107	34	54				18.8
HEB_05_065		2012	B	5	54	70	16	105	35	68
HEB_05_066		2012	A	5	64	83	19	125	42	70				31.9
HEB_05_066		2012	B	5	65	89	24	119	30	51
HEB_05_067		2012	A	5	62	97	35	111	14					17.7
HEB_05_067		2012	B	5	61	84	23	107	23	71
HEB_05_068		2012	A	5	61	75	14	110	35	48				37.9
HEB_05_068		2012	B	5	61	77	16	113	36	52
HEB_05_069		2012	A	5	59	106	47
HEB_05_069		2012	B	5	56	86	30	117	31	59
HEB_05_070		2012	A	5	52	71	19	108	37	70				42.6
HEB_05_070		2012	B	5	51	70	19	105	35	65
HEB_05_071		2012	A	5	58	73	15	105	32	59				40.1
HEB_05_071		2012	B	5	56	77	21	107	30	55
HEB_05_072		2012	A	5	63	84	21	113	29	50				33.9
HEB_05_072		2012	B	5	58	79	21	107	28	61
HEB_05_076		2012	A	5	59	74	15	111	37	52				35.7
HEB_05_076		2012	B	5	56	73	17	105	32	53
HEB_05_088		2012	A	5	49	63	14	96	33	43				35.6
HEB_05_088		2012	B	5	54	63	9	96	33	45
HEB_05_090		2012	A	5	51	73	22	105	32	63				46.8
HEB_05_090		2012	B	5	51	70	19	103	33	68
HEB_05_105		2012	A	5	62	74	12	108	34	62				38.2
HEB_05_105		2012	B	5	56	73	17	107	34	58
HEB_05_107		2012	A	5	55	71	16	106	35	55				45.9
HEB_05_107		2012	B	5	56	73	17	105	32	57
HEB_05_108		2012	A	5	63	86	23	110	24	45				35.5
[truncated: 20,014 more rows]
